# Supplementary material for: Comprehensive list of SUMO targets in Caenorhabditis elegans and its implication for evolutionary conservation of SUMO signaling
Source: Sci Rep. 2018 Jan 18;8:1139. doi: 10.1038/s41598-018-19424-9 (PMC5773548; doi:10.1038/s41598-018-19424-9)
Supplement: Supplementary file 3 — S2 [file 41598_2018_19424_MOESM3_ESM.xlsx]

## Sheet: Table S2
Entry	Entry name	Protein names	Gene	Length	Molecular function	Localization	Gene ontology (biological_process)	Gene ontology (molecular_function)	Gene ontology (cellular_component)
P34556	CDK1_CAEEL	Cyclin-dependent kinase 1 (CDK1) (EC 2.7.11.22) (EC 2.7.11.23) (Cell division control protein 2 homolog) (Cell division protein kinase 1) (p34 protein kinase)	cdk-1	332	cell cycle	cytosol	cytoplasm [GO:0005737]; microtubule organizing center [GO:0005815]; mitotic spindle [GO:0072686]; nucleus [GO:0005634]; ATP binding [GO:0005524]; cyclin-dependent protein serine/threonine kinase activity [GO:0004693]; protein kinase binding [GO:0019901]; RNA polymerase II carboxy-terminal domain kinase activity [GO:0008353]; anterior/posterior axis specification, embryo [GO:0008595]; cell divisio…	cytoplasm [GO:0005737]; microtubule organizing center [GO:0005815]; mitotic spindle [GO:0072686]; nucleus [GO:0005634]; ATP binding [GO:0005524]; cyclin-dependent protein serine/threonine kinase activity [GO:0004693]; protein kinase binding [GO:0019901]; RNA polymerase II carboxy-terminal domain kinase activity [GO:0008353]; anterior/posterior axis specification, embryo [GO:0008595]; cell divisio…	cytoplasm [GO:0005737]; microtubule organizing center [GO:0005815]; mitotic spindle [GO:0072686]; nucleus [GO:0005634]; ATP binding [GO:0005524]; cyclin-dependent protein serine/threonine kinase activity [GO:0004693]; protein kinase binding [GO:0019901]; RNA polymerase II carboxy-terminal domain kinase activity [GO:0008353]; anterior/posterior axis specification, embryo [GO:0008595]; cell divisio…
Q9TZS5	Q9TZS5_CAEEL	Chaperonin Containing TCP-1	cct-7	535	chaperon	cytosol	chaperonin-containing T-complex [GO:0005832]; ATP binding [GO:0005524]; protein binding involved in protein folding [GO:0044183]; unfolded protein binding [GO:0051082]; 'de novo' protein folding [GO:0006458]; chaperone-mediated protein folding [GO:0061077]	chaperonin-containing T-complex [GO:0005832]; ATP binding [GO:0005524]; protein binding involved in protein folding [GO:0044183]; unfolded protein binding [GO:0051082]; 'de novo' protein folding [GO:0006458]; chaperone-mediated protein folding [GO:0061077]	chaperonin-containing T-complex [GO:0005832]; ATP binding [GO:0005524]; protein binding involved in protein folding [GO:0044183]; unfolded protein binding [GO:0051082]; 'de novo' protein folding [GO:0006458]; chaperone-mediated protein folding [GO:0061077]
P34652	CALX_CAEEL	Calnexin (CeCNX-1)	cnx-1	619	chaperon	cytosol	cytoplasmic vesicle [GO:0031410]; integral component of endoplasmic reticulum membrane [GO:0030176]; perinuclear region of cytoplasm [GO:0048471]; calcium ion binding [GO:0005509]; carbohydrate binding [GO:0030246]; unfolded protein binding [GO:0051082]; endoplasmic reticulum unfolded protein response [GO:0030968]; multicellular organism development [GO:0007275]; protein folding [GO:0006457]; res…	cytoplasmic vesicle [GO:0031410]; integral component of endoplasmic reticulum membrane [GO:0030176]; perinuclear region of cytoplasm [GO:0048471]; calcium ion binding [GO:0005509]; carbohydrate binding [GO:0030246]; unfolded protein binding [GO:0051082]; endoplasmic reticulum unfolded protein response [GO:0030968]; multicellular organism development [GO:0007275]; protein folding [GO:0006457]; res…	cytoplasmic vesicle [GO:0031410]; integral component of endoplasmic reticulum membrane [GO:0030176]; perinuclear region of cytoplasm [GO:0048471]; calcium ion binding [GO:0005509]; carbohydrate binding [GO:0030246]; unfolded protein binding [GO:0051082]; endoplasmic reticulum unfolded protein response [GO:0030968]; multicellular organism development [GO:0007275]; protein folding [GO:0006457]; res…
Q23280	DAF41_CAEEL	Co-chaperone protein daf-41 (Abnormal dauer formation protein daf-41) (p23/cytosolic prostaglandin E synthase 3 homolog)	daf-41	175	chaperon	cytosol	myofibril [GO:0030016]	myofibril [GO:0030016]	myofibril [GO:0030016]
Q22758	Q22758_CAEEL	Uncharacterized protein	CELE_T24H7.2	925	chaperon	cytosol	ATP binding [GO:0005524]	ATP binding [GO:0005524]	ATP binding [GO:0005524]
Q5WRQ0	Q5WRQ0_CAEEL	Uncharacterized protein	CELE_T14G8.3	905	chaperon	cytosol	ATP binding [GO:0005524]	ATP binding [GO:0005524]	ATP binding [GO:0005524]
Q9U1Q3	Q9U1Q3_CAEEL	CYclophyliN	cyn-15	629	dNA binding	cytosol	peptidyl-prolyl cis-trans isomerase activity [GO:0003755]; protein folding [GO:0006457]	peptidyl-prolyl cis-trans isomerase activity [GO:0003755]; protein folding [GO:0006457]	peptidyl-prolyl cis-trans isomerase activity [GO:0003755]; protein folding [GO:0006457]
Q20774	Q20774_CAEEL	DNaJ domain (Prokaryotic heat shock protein)	dnj-13	331	chaperon	endoplasmic reticulum	unfolded protein binding [GO:0051082]; protein folding [GO:0006457]	unfolded protein binding [GO:0051082]; protein folding [GO:0006457]	unfolded protein binding [GO:0051082]; protein folding [GO:0006457]
Q9N358	TCPQ_CAEEL	T-complex protein 1 subunit theta (TCP-1-theta) (CCT-theta)	cct-8	548	chaperon	cytosol	chaperonin-containing T-complex [GO:0005832]; ATP binding [GO:0005524]; protein binding involved in protein folding [GO:0044183]; unfolded protein binding [GO:0051082]; 'de novo' protein folding [GO:0006458]; chaperone-mediated protein folding [GO:0061077]	chaperonin-containing T-complex [GO:0005832]; ATP binding [GO:0005524]; protein binding involved in protein folding [GO:0044183]; unfolded protein binding [GO:0051082]; 'de novo' protein folding [GO:0006458]; chaperone-mediated protein folding [GO:0061077]	chaperonin-containing T-complex [GO:0005832]; ATP binding [GO:0005524]; protein binding involved in protein folding [GO:0044183]; unfolded protein binding [GO:0051082]; 'de novo' protein folding [GO:0006458]; chaperone-mediated protein folding [GO:0061077]
P46550	TCPZ_CAEEL	T-complex protein 1 subunit zeta (TCP-1-zeta) (CCT-zeta)	cct-6	539	chaperon	cytosol	chaperonin-containing T-complex [GO:0005832]; ATP binding [GO:0005524]; protein binding involved in protein folding [GO:0044183]; unfolded protein binding [GO:0051082]; 'de novo' protein folding [GO:0006458]; chaperone-mediated protein folding [GO:0061077]	chaperonin-containing T-complex [GO:0005832]; ATP binding [GO:0005524]; protein binding involved in protein folding [GO:0044183]; unfolded protein binding [GO:0051082]; 'de novo' protein folding [GO:0006458]; chaperone-mediated protein folding [GO:0061077]	chaperonin-containing T-complex [GO:0005832]; ATP binding [GO:0005524]; protein binding involved in protein folding [GO:0044183]; unfolded protein binding [GO:0051082]; 'de novo' protein folding [GO:0006458]; chaperone-mediated protein folding [GO:0061077]
P47207	TCPB_CAEEL	T-complex protein 1 subunit beta (TCP-1-beta) (CCT-beta)	cct-2	529	chaperon	cytosol	chaperonin-containing T-complex [GO:0005832]; ATP binding [GO:0005524]; protein binding involved in protein folding [GO:0044183]; unfolded protein binding [GO:0051082]; 'de novo' protein folding [GO:0006458]; chaperone-mediated protein folding [GO:0061077]	chaperonin-containing T-complex [GO:0005832]; ATP binding [GO:0005524]; protein binding involved in protein folding [GO:0044183]; unfolded protein binding [GO:0051082]; 'de novo' protein folding [GO:0006458]; chaperone-mediated protein folding [GO:0061077]	chaperonin-containing T-complex [GO:0005832]; ATP binding [GO:0005524]; protein binding involved in protein folding [GO:0044183]; unfolded protein binding [GO:0051082]; 'de novo' protein folding [GO:0006458]; chaperone-mediated protein folding [GO:0061077]
P47208	TCPD_CAEEL	T-complex protein 1 subunit delta (TCP-1-delta) (CCT-delta)	cct-4	540	chaperon	cytosol	chaperonin-containing T-complex [GO:0005832]; ATP binding [GO:0005524]; protein binding involved in protein folding [GO:0044183]; unfolded protein binding [GO:0051082]; 'de novo' protein folding [GO:0006458]; chaperone-mediated protein folding [GO:0061077]; post-embryonic body morphogenesis [GO:0040032]; protein folding [GO:0006457]	chaperonin-containing T-complex [GO:0005832]; ATP binding [GO:0005524]; protein binding involved in protein folding [GO:0044183]; unfolded protein binding [GO:0051082]; 'de novo' protein folding [GO:0006458]; chaperone-mediated protein folding [GO:0061077]; post-embryonic body morphogenesis [GO:0040032]; protein folding [GO:0006457]	chaperonin-containing T-complex [GO:0005832]; ATP binding [GO:0005524]; protein binding involved in protein folding [GO:0044183]; unfolded protein binding [GO:0051082]; 'de novo' protein folding [GO:0006458]; chaperone-mediated protein folding [GO:0061077]; post-embryonic body morphogenesis [GO:0040032]; protein folding [GO:0006457]
P47209	TCPE_CAEEL	T-complex protein 1 subunit epsilon (TCP-1-epsilon) (CCT-epsilon)	cct-5	542	chaperon	cytosol	chaperonin-containing T-complex [GO:0005832]; ATP binding [GO:0005524]; protein binding involved in protein folding [GO:0044183]; unfolded protein binding [GO:0051082]; 'de novo' protein folding [GO:0006458]; chaperone-mediated protein folding [GO:0061077]; protein folding [GO:0006457]	chaperonin-containing T-complex [GO:0005832]; ATP binding [GO:0005524]; protein binding involved in protein folding [GO:0044183]; unfolded protein binding [GO:0051082]; 'de novo' protein folding [GO:0006458]; chaperone-mediated protein folding [GO:0061077]; protein folding [GO:0006457]	chaperonin-containing T-complex [GO:0005832]; ATP binding [GO:0005524]; protein binding involved in protein folding [GO:0044183]; unfolded protein binding [GO:0051082]; 'de novo' protein folding [GO:0006458]; chaperone-mediated protein folding [GO:0061077]; protein folding [GO:0006457]
Q09543	2AAA_CAEEL	Probable serine/threonine-protein phosphatase PP2A regulatory subunit (Protein phosphatase PP2A regulatory subunit A)	paa-1	590	chromatin	nucleus	centrosome [GO:0005813]; mitotic spindle [GO:0072686]; nuclear envelope [GO:0005635]; P granule [GO:0043186]; protein phosphatase type 2A complex [GO:0000159]; DEAD/H-box RNA helicase binding [GO:0017151]; embryo development ending in birth or egg hatching [GO:0009792]	centrosome [GO:0005813]; mitotic spindle [GO:0072686]; nuclear envelope [GO:0005635]; P granule [GO:0043186]; protein phosphatase type 2A complex [GO:0000159]; DEAD/H-box RNA helicase binding [GO:0017151]; embryo development ending in birth or egg hatching [GO:0009792]	centrosome [GO:0005813]; mitotic spindle [GO:0072686]; nuclear envelope [GO:0005635]; P granule [GO:0043186]; protein phosphatase type 2A complex [GO:0000159]; DEAD/H-box RNA helicase binding [GO:0017151]; embryo development ending in birth or egg hatching [GO:0009792]
Q9XWW2	Q9XWW2_CAEEL	MRG (Mortality factor-Related Gene) related	mrg-1	335	chromatin	nucleus	autosome [GO:0030849]; nucleus [GO:0005634]; covalent chromatin modification [GO:0016569]; embryo development ending in birth or egg hatching [GO:0009792]; germ cell development [GO:0007281]; negative regulation of transcription from RNA polymerase II promoter [GO:0000122]; positive regulation of transcription from RNA polymerase II promoter [GO:0045944]; transcription, DNA-templated [GO:0006351]	autosome [GO:0030849]; nucleus [GO:0005634]; covalent chromatin modification [GO:0016569]; embryo development ending in birth or egg hatching [GO:0009792]; germ cell development [GO:0007281]; negative regulation of transcription from RNA polymerase II promoter [GO:0000122]; positive regulation of transcription from RNA polymerase II promoter [GO:0045944]; transcription, DNA-templated [GO:0006351]	autosome [GO:0030849]; nucleus [GO:0005634]; covalent chromatin modification [GO:0016569]; embryo development ending in birth or egg hatching [GO:0009792]; germ cell development [GO:0007281]; negative regulation of transcription from RNA polymerase II promoter [GO:0000122]; positive regulation of transcription from RNA polymerase II promoter [GO:0045944]; transcription, DNA-templated [GO:0006351]
Q9N5R9	SPT16_CAEEL	FACT complex subunit spt-16 (Facilitates chromatin transcription complex subunit spt-16)	spt-16	1030	chromatin	nucleus	chromosome [GO:0005694]; FACT complex [GO:0035101]; histone binding [GO:0042393]; nucleosome binding [GO:0031491]; DNA repair [GO:0006281]; DNA replication [GO:0006260]; DNA replication-independent nucleosome organization [GO:0034724]; positive regulation of transcription elongation from RNA polymerase II promoter [GO:0032968]; transcription elongation from RNA polymerase II promoter [GO:0006368]	chromosome [GO:0005694]; FACT complex [GO:0035101]; histone binding [GO:0042393]; nucleosome binding [GO:0031491]; DNA repair [GO:0006281]; DNA replication [GO:0006260]; DNA replication-independent nucleosome organization [GO:0034724]; positive regulation of transcription elongation from RNA polymerase II promoter [GO:0032968]; transcription elongation from RNA polymerase II promoter [GO:0006368]	chromosome [GO:0005694]; FACT complex [GO:0035101]; histone binding [GO:0042393]; nucleosome binding [GO:0031491]; DNA repair [GO:0006281]; DNA replication [GO:0006260]; DNA replication-independent nucleosome organization [GO:0034724]; positive regulation of transcription elongation from RNA polymerase II promoter [GO:0032968]; transcription elongation from RNA polymerase II promoter [GO:0006368]
Q27511	H2AV_CAEEL	Histone H2A.V (H2A.F/Z)	htz-1	140	chromatin	nucleus	condensed chromosome [GO:0000793]; nuclear chromatin [GO:0000790]; nucleosome [GO:0000786]; nucleus [GO:0005634]; DNA binding [GO:0003677]; protein heterodimerization activity [GO:0046982]; chromatin silencing [GO:0006342]	condensed chromosome [GO:0000793]; nuclear chromatin [GO:0000790]; nucleosome [GO:0000786]; nucleus [GO:0005634]; DNA binding [GO:0003677]; protein heterodimerization activity [GO:0046982]; chromatin silencing [GO:0006342]	condensed chromosome [GO:0000793]; nuclear chromatin [GO:0000790]; nucleosome [GO:0000786]; nucleus [GO:0005634]; DNA binding [GO:0003677]; protein heterodimerization activity [GO:0046982]; chromatin silencing [GO:0006342]
O17695	HDA1_CAEEL	Histone deacetylase 1 (EC 3.5.1.98)	hda-1	461	chromatin	nucleus	cytoplasm [GO:0005737]; germ cell nucleus [GO:0043073]; histone deacetylase complex [GO:0000118]; nucleus [GO:0005634]; NuRD complex [GO:0016581]; histone deacetylase activity [GO:0004407]; NAD-dependent histone deacetylase activity (H3-K14 specific) [GO:0032041]; RNA polymerase II repressing transcription factor binding [GO:0001103]; cell differentiation [GO:0030154]; embryo development ending i…	cytoplasm [GO:0005737]; germ cell nucleus [GO:0043073]; histone deacetylase complex [GO:0000118]; nucleus [GO:0005634]; NuRD complex [GO:0016581]; histone deacetylase activity [GO:0004407]; NAD-dependent histone deacetylase activity (H3-K14 specific) [GO:0032041]; RNA polymerase II repressing transcription factor binding [GO:0001103]; cell differentiation [GO:0030154]; embryo development ending i…	cytoplasm [GO:0005737]; germ cell nucleus [GO:0043073]; histone deacetylase complex [GO:0000118]; nucleus [GO:0005634]; NuRD complex [GO:0016581]; histone deacetylase activity [GO:0004407]; NAD-dependent histone deacetylase activity (H3-K14 specific) [GO:0032041]; RNA polymerase II repressing transcription factor binding [GO:0001103]; cell differentiation [GO:0030154]; embryo development ending i…
Q19007	Q19007_CAEEL	Nucleosome Assembly Protein	nap-1	316	chromatin	nucleus	cytoplasm [GO:0005737]; nucleus [GO:0005634]; cholesterol binding [GO:0015485]; transcription factor binding [GO:0008134]; nucleosome assembly [GO:0006334]	cytoplasm [GO:0005737]; nucleus [GO:0005634]; cholesterol binding [GO:0015485]; transcription factor binding [GO:0008134]; nucleosome assembly [GO:0006334]	cytoplasm [GO:0005737]; nucleus [GO:0005634]; cholesterol binding [GO:0015485]; transcription factor binding [GO:0008134]; nucleosome assembly [GO:0006334]
Q94246	Q94246_CAEEL	GEI-4 (Four) Interacting protein	gfi-1	2153	chromatin binding	membrane	membrane raft [GO:0045121]; chromatin remodeling [GO:0006338]	membrane raft [GO:0045121]; chromatin remodeling [GO:0006338]	membrane raft [GO:0045121]; chromatin remodeling [GO:0006338]
Q9XWH0	BUB3_CAEEL	Mitotic checkpoint protein bub-3 (Budding uninhibited by benzimidazole 3)	bub-3	343	chromosme / cytosceleton	nucleus	condensed chromosome kinetochore [GO:0000777]; nucleoplasm [GO:0005654]; cell division [GO:0051301]; embryo development ending in birth or egg hatching [GO:0009792]; meiotic spindle assembly checkpoint [GO:0033316]; mitotic nuclear division [GO:0007067]; mitotic spindle assembly checkpoint [GO:0007094]; regulation of cell cycle [GO:0051726]	condensed chromosome kinetochore [GO:0000777]; nucleoplasm [GO:0005654]; cell division [GO:0051301]; embryo development ending in birth or egg hatching [GO:0009792]; meiotic spindle assembly checkpoint [GO:0033316]; mitotic nuclear division [GO:0007067]; mitotic spindle assembly checkpoint [GO:0007094]; regulation of cell cycle [GO:0051726]	condensed chromosome kinetochore [GO:0000777]; nucleoplasm [GO:0005654]; cell division [GO:0051301]; embryo development ending in birth or egg hatching [GO:0009792]; meiotic spindle assembly checkpoint [GO:0033316]; mitotic nuclear division [GO:0007067]; mitotic spindle assembly checkpoint [GO:0007094]; regulation of cell cycle [GO:0051726]
Q9TVL3	CDK9_CAEEL	Probable cyclin-dependent kinase 9 (EC 2.7.11.22) (EC 2.7.11.23) (Cell division protein kinase 9)	cdk-9	478	chromosome	nucleus	chromosome [GO:0005694]; cyclin/CDK positive transcription elongation factor complex [GO:0008024]; ATP binding [GO:0005524]; cyclin binding [GO:0030332]; cyclin-dependent protein serine/threonine kinase activity [GO:0004693]; RNA polymerase II carboxy-terminal domain kinase activity [GO:0008353]; transcription factor binding [GO:0008134]; transcription regulatory region DNA binding [GO:0044212]; …	chromosome [GO:0005694]; cyclin/CDK positive transcription elongation factor complex [GO:0008024]; ATP binding [GO:0005524]; cyclin binding [GO:0030332]; cyclin-dependent protein serine/threonine kinase activity [GO:0004693]; RNA polymerase II carboxy-terminal domain kinase activity [GO:0008353]; transcription factor binding [GO:0008134]; transcription regulatory region DNA binding [GO:0044212]; …	chromosome [GO:0005694]; cyclin/CDK positive transcription elongation factor complex [GO:0008024]; ATP binding [GO:0005524]; cyclin binding [GO:0030332]; cyclin-dependent protein serine/threonine kinase activity [GO:0004693]; RNA polymerase II carboxy-terminal domain kinase activity [GO:0008353]; transcription factor binding [GO:0008134]; transcription regulatory region DNA binding [GO:0044212]; …
Q21253	GELS1_CAEEL	Gelsolin-like protein 1	gsnl-1	475	cytosceleton / motor / cell structure	cytosol	actin cytoskeleton [GO:0015629]; striated muscle dense body [GO:0055120]; actin filament binding [GO:0051015]; actin monomer binding [GO:0003785]; phosphatidylinositol-4,5-bisphosphate binding [GO:0005546]; actin filament severing [GO:0051014]; barbed-end actin filament capping [GO:0051016]	actin cytoskeleton [GO:0015629]; striated muscle dense body [GO:0055120]; actin filament binding [GO:0051015]; actin monomer binding [GO:0003785]; phosphatidylinositol-4,5-bisphosphate binding [GO:0005546]; actin filament severing [GO:0051014]; barbed-end actin filament capping [GO:0051016]	actin cytoskeleton [GO:0015629]; striated muscle dense body [GO:0055120]; actin filament binding [GO:0051015]; actin monomer binding [GO:0003785]; phosphatidylinositol-4,5-bisphosphate binding [GO:0005546]; actin filament severing [GO:0051014]; barbed-end actin filament capping [GO:0051016]
Q94053	MSP78_CAEEL	Major sperm protein 78 (MSP)	msp-78	127	cytosceleton / motor / cell structure	cytosol	cytoplasm [GO:0005737]; cytoskeleton [GO:0005856]; pseudopodium [GO:0031143]	cytoplasm [GO:0005737]; cytoskeleton [GO:0005856]; pseudopodium [GO:0031143]	cytoplasm [GO:0005737]; cytoskeleton [GO:0005856]; pseudopodium [GO:0031143]
O01542	O01542_CAEEL	CalPoNin	cpn-3	142	cytosceleton / motor / cell structure	cytosol	myofibril [GO:0030016]	myofibril [GO:0030016]	myofibril [GO:0030016]
P90762	P90762_CAEEL	Regulator of Microtubule Dynamics	rmd-2	272	cytosceleton / motor / cell structure	cytosol
P52275	TBB2_CAEEL	Tubulin beta-2 chain (Beta-2-tubulin)	tbb-2	450	cytosceleton / motor / cell structure	cytosol	cytoplasm [GO:0005737]; spindle microtubule [GO:0005876]; tubulin complex [GO:0045298]; GTP binding [GO:0005525]; GTPase activity [GO:0003924]; structural constituent of cytoskeleton [GO:0005200]; meiotic spindle organization [GO:0000212]	cytoplasm [GO:0005737]; spindle microtubule [GO:0005876]; tubulin complex [GO:0045298]; GTP binding [GO:0005525]; GTPase activity [GO:0003924]; structural constituent of cytoskeleton [GO:0005200]; meiotic spindle organization [GO:0000212]	cytoplasm [GO:0005737]; spindle microtubule [GO:0005876]; tubulin complex [GO:0045298]; GTP binding [GO:0005525]; GTPase activity [GO:0003924]; structural constituent of cytoskeleton [GO:0005200]; meiotic spindle organization [GO:0000212]
Q20025	PROF2_CAEEL	Profilin-2	pfn-2	131	cytosceleton / motor / cell structure	cytosol	actin cytoskeleton [GO:0015629]; cell cortex [GO:0005938]; actin monomer binding [GO:0003785]; muscle thin filament assembly [GO:0071689]; sequestering of actin monomers [GO:0042989]	actin cytoskeleton [GO:0015629]; cell cortex [GO:0005938]; actin monomer binding [GO:0003785]; muscle thin filament assembly [GO:0071689]; sequestering of actin monomers [GO:0042989]	actin cytoskeleton [GO:0015629]; cell cortex [GO:0005938]; actin monomer binding [GO:0003785]; muscle thin filament assembly [GO:0071689]; sequestering of actin monomers [GO:0042989]
Q21193	PROF3_CAEEL	Profilin-3	pfn-3	126	cytosceleton / motor / cell structure	cytosol	actin cytoskeleton [GO:0015629]; cell cortex [GO:0005938]; striated muscle dense body [GO:0055120]; actin monomer binding [GO:0003785]; muscle thin filament assembly [GO:0071689]; sequestering of actin monomers [GO:0042989]	actin cytoskeleton [GO:0015629]; cell cortex [GO:0005938]; striated muscle dense body [GO:0055120]; actin monomer binding [GO:0003785]; muscle thin filament assembly [GO:0071689]; sequestering of actin monomers [GO:0042989]	actin cytoskeleton [GO:0015629]; cell cortex [GO:0005938]; striated muscle dense body [GO:0055120]; actin monomer binding [GO:0003785]; muscle thin filament assembly [GO:0071689]; sequestering of actin monomers [GO:0042989]
G5EGK1	G5EGK1_CAEEL	TaLiN (Talin)	tln-1	2553	cytosceleton / motor / cell structure	cytosol	cytoskeleton [GO:0005856]; focal adhesion [GO:0005925]; M band [GO:0031430]; ruffle [GO:0001726]; striated muscle dense body [GO:0055120]; actin filament binding [GO:0051015]; insulin receptor binding [GO:0005158]; structural constituent of cytoskeleton [GO:0005200]; cell adhesion [GO:0007155]; cytoskeletal anchoring at plasma membrane [GO:0007016]; integrin-mediated signaling pathway [GO:0007229]	cytoskeleton [GO:0005856]; focal adhesion [GO:0005925]; M band [GO:0031430]; ruffle [GO:0001726]; striated muscle dense body [GO:0055120]; actin filament binding [GO:0051015]; insulin receptor binding [GO:0005158]; structural constituent of cytoskeleton [GO:0005200]; cell adhesion [GO:0007155]; cytoskeletal anchoring at plasma membrane [GO:0007016]; integrin-mediated signaling pathway [GO:0007229]	cytoskeleton [GO:0005856]; focal adhesion [GO:0005925]; M band [GO:0031430]; ruffle [GO:0001726]; striated muscle dense body [GO:0055120]; actin filament binding [GO:0051015]; insulin receptor binding [GO:0005158]; structural constituent of cytoskeleton [GO:0005200]; cell adhesion [GO:0007155]; cytoskeletal anchoring at plasma membrane [GO:0007016]; integrin-mediated signaling pathway [GO:0007229]
G4SLH0	TTN1_CAEEL	Titin homolog (EC 2.7.11.1)	ttn-1	18562	cytosceleton / motor / cell structure	cytosol	A band [GO:0031672]; I band [GO:0031674]; M band [GO:0031430]; muscle myosin complex [GO:0005859]; nuclear membrane [GO:0031965]; Z disc [GO:0030018]; actin filament binding [GO:0051015]; ATP binding [GO:0005524]; metal ion binding [GO:0046872]; muscle alpha-actinin binding [GO:0051371]; myosin binding [GO:0017022]; protein serine/threonine kinase activity [GO:0004674]; structural constituent of …	A band [GO:0031672]; I band [GO:0031674]; M band [GO:0031430]; muscle myosin complex [GO:0005859]; nuclear membrane [GO:0031965]; Z disc [GO:0030018]; actin filament binding [GO:0051015]; ATP binding [GO:0005524]; metal ion binding [GO:0046872]; muscle alpha-actinin binding [GO:0051371]; myosin binding [GO:0017022]; protein serine/threonine kinase activity [GO:0004674]; structural constituent of …	A band [GO:0031672]; I band [GO:0031674]; M band [GO:0031430]; muscle myosin complex [GO:0005859]; nuclear membrane [GO:0031965]; Z disc [GO:0030018]; actin filament binding [GO:0051015]; ATP binding [GO:0005524]; metal ion binding [GO:0046872]; muscle alpha-actinin binding [GO:0051371]; myosin binding [GO:0017022]; protein serine/threonine kinase activity [GO:0004674]; structural constituent of …
G4S034	G4S034_CAEEL	SPeCtrin	spc-1	2427	cytosceleton / motor / cell structure	cytosol	calcium ion binding [GO:0005509]; embryonic body morphogenesis [GO:0010172]; nematode larval development [GO:0002119]; positive regulation of multicellular organism growth [GO:0040018]; regulation of locomotion [GO:0040012]	calcium ion binding [GO:0005509]; embryonic body morphogenesis [GO:0010172]; nematode larval development [GO:0002119]; positive regulation of multicellular organism growth [GO:0040018]; regulation of locomotion [GO:0040012]	calcium ion binding [GO:0005509]; embryonic body morphogenesis [GO:0010172]; nematode larval development [GO:0002119]; positive regulation of multicellular organism growth [GO:0040018]; regulation of locomotion [GO:0040012]
U4PBU8	U4PBU8_CAEEL	PLaSTin (Actin bundling protein) homolog	plst-1	367	cytosceleton / motor / cell structure	cytosol	actin binding [GO:0003779]	actin binding [GO:0003779]	actin binding [GO:0003779]
Q17633	Q17633_CAEEL	Uncharacterized protein	C04G2.9	371	cytosceleton / motor / cell structure	cytosol
P91821	P91821_CAEEL	SET (Trithorax/polycomb) domain containing	set-18	501	cytosceleton / motor / cell structure	endoplasmic reticulum	endoplasmic reticulum [GO:0005783]; sarcomere [GO:0030017]; striated muscle dense body [GO:0055120]	endoplasmic reticulum [GO:0005783]; sarcomere [GO:0030017]; striated muscle dense body [GO:0055120]	endoplasmic reticulum [GO:0005783]; sarcomere [GO:0030017]; striated muscle dense body [GO:0055120]
K8FE00	K8FE00_CAEEL	Uncharacterized protein	pod-1	1092	cytosceleton / motor / cell structure	Golgi apparatus	Golgi apparatus [GO:0005794]	Golgi apparatus [GO:0005794]	Golgi apparatus [GO:0005794]
G5ECY0	G5ECY0_CAEEL	Drosophila Discs LarGe homolog (MAGUK protein DLG-1) (SAP97-like protein DLG-1)	dlg-1	967	cytosceleton / motor / cell structure	membrane asociated	adherens junction [GO:0005912]; apical junction complex [GO:0043296]; basolateral plasma membrane [GO:0016323]; postsynaptic density [GO:0014069]; postsynaptic membrane [GO:0045211]; guanylate kinase activity [GO:0004385]; ionotropic glutamate receptor binding [GO:0035255]; chemical synaptic transmission [GO:0007268]; embryo development ending in birth or egg hatching [GO:0009792]; establishment …	adherens junction [GO:0005912]; apical junction complex [GO:0043296]; basolateral plasma membrane [GO:0016323]; postsynaptic density [GO:0014069]; postsynaptic membrane [GO:0045211]; guanylate kinase activity [GO:0004385]; ionotropic glutamate receptor binding [GO:0035255]; chemical synaptic transmission [GO:0007268]; embryo development ending in birth or egg hatching [GO:0009792]; establishment …	adherens junction [GO:0005912]; apical junction complex [GO:0043296]; basolateral plasma membrane [GO:0016323]; postsynaptic density [GO:0014069]; postsynaptic membrane [GO:0045211]; guanylate kinase activity [GO:0004385]; ionotropic glutamate receptor binding [GO:0035255]; chemical synaptic transmission [GO:0007268]; embryo development ending in birth or egg hatching [GO:0009792]; establishment …
G5ECP9	G5ECP9_CAEEL	Uncharacterized protein	vab-10	3424	cytosceleton / motor / cell structure	membrane asociated	apical plasma membrane [GO:0016324]; basal plasma membrane [GO:0009925]; cytoskeleton [GO:0005856]; hemidesmosome [GO:0030056]; intracellular organelle [GO:0043229]; actin filament binding [GO:0051015]	apical plasma membrane [GO:0016324]; basal plasma membrane [GO:0009925]; cytoskeleton [GO:0005856]; hemidesmosome [GO:0030056]; intracellular organelle [GO:0043229]; actin filament binding [GO:0051015]	apical plasma membrane [GO:0016324]; basal plasma membrane [GO:0009925]; cytoskeleton [GO:0005856]; hemidesmosome [GO:0030056]; intracellular organelle [GO:0043229]; actin filament binding [GO:0051015]
G5EBH3	G5EBH3_CAEEL	SMAll	sma-1	3953	cytosceleton / motor / cell structure	membrane asociated	apical plasma membrane [GO:0016324]; cytoplasm [GO:0005737]; actin binding [GO:0003779]; phospholipid binding [GO:0005543]; body morphogenesis [GO:0010171]; embryonic body morphogenesis [GO:0010172]; epithelial cell development [GO:0002064]; nematode larval development [GO:0002119]; positive regulation of cell size [GO:0045793]; positive regulation of multicellular organism growth [GO:0040018]; p…	apical plasma membrane [GO:0016324]; cytoplasm [GO:0005737]; actin binding [GO:0003779]; phospholipid binding [GO:0005543]; body morphogenesis [GO:0010171]; embryonic body morphogenesis [GO:0010172]; epithelial cell development [GO:0002064]; nematode larval development [GO:0002119]; positive regulation of cell size [GO:0045793]; positive regulation of multicellular organism growth [GO:0040018]; p…	apical plasma membrane [GO:0016324]; cytoplasm [GO:0005737]; actin binding [GO:0003779]; phospholipid binding [GO:0005543]; body morphogenesis [GO:0010171]; embryonic body morphogenesis [GO:0010172]; epithelial cell development [GO:0002064]; nematode larval development [GO:0002119]; positive regulation of cell size [GO:0045793]; positive regulation of multicellular organism growth [GO:0040018]; p…
Q19289	IFB1_CAEEL	Intermediate filament protein ifb-1 (Cel IF B1) (Intermediate filament protein B1) (IF-B1)	ifb-1	589	cytosceleton / motor / cell structure	membrane asociated	apical plasma membrane [GO:0016324]; cytoplasm [GO:0005737]; intermediate filament [GO:0005882]; structural molecule activity [GO:0005198]	apical plasma membrane [GO:0016324]; cytoplasm [GO:0005737]; intermediate filament [GO:0005882]; structural molecule activity [GO:0005198]	apical plasma membrane [GO:0016324]; cytoplasm [GO:0005737]; intermediate filament [GO:0005882]; structural molecule activity [GO:0005198]
G5EG85	G5EG85_CAEEL	Spectrin beta chain	unc-70	2257	cytosceleton / motor / cell structure	membrane asociated	cell junction [GO:0030054]; cytoplasm [GO:0005737]; I band [GO:0031674]; lateral plasma membrane [GO:0016328]; M band [GO:0031430]; spectrin [GO:0008091]; actin binding [GO:0003779]; phospholipid binding [GO:0005543]; structural constituent of cytoskeleton [GO:0005200]; actin filament capping [GO:0051693]; dendrite development [GO:0016358]; embryonic body morphogenesis [GO:0010172]; muscle cell c…	cell junction [GO:0030054]; cytoplasm [GO:0005737]; I band [GO:0031674]; lateral plasma membrane [GO:0016328]; M band [GO:0031430]; spectrin [GO:0008091]; actin binding [GO:0003779]; phospholipid binding [GO:0005543]; structural constituent of cytoskeleton [GO:0005200]; actin filament capping [GO:0051693]; dendrite development [GO:0016358]; embryonic body morphogenesis [GO:0010172]; muscle cell c…	cell junction [GO:0030054]; cytoplasm [GO:0005737]; I band [GO:0031674]; lateral plasma membrane [GO:0016328]; M band [GO:0031430]; spectrin [GO:0008091]; actin binding [GO:0003779]; phospholipid binding [GO:0005543]; structural constituent of cytoskeleton [GO:0005200]; actin filament capping [GO:0051693]; dendrite development [GO:0016358]; embryonic body morphogenesis [GO:0010172]; muscle cell c…
G5EEM5	ZYG9_CAEEL	Zygote defective protein 9	zyg-9	1415	cytosceleton / motor / cell structure	nucleus	centrosome [GO:0005813]; cytoplasm [GO:0005737]; kinetochore [GO:0000776]; meiotic spindle [GO:0072687]; microtubule [GO:0005874]; spindle pole [GO:0000922]; microtubule binding [GO:0008017]; microtubule plus-end binding [GO:0051010]; cell division [GO:0051301]; centrosome duplication [GO:0051298]; embryo development [GO:0009790]; embryo development ending in birth or egg hatching [GO:0009792]; e…	centrosome [GO:0005813]; cytoplasm [GO:0005737]; kinetochore [GO:0000776]; meiotic spindle [GO:0072687]; microtubule [GO:0005874]; spindle pole [GO:0000922]; microtubule binding [GO:0008017]; microtubule plus-end binding [GO:0051010]; cell division [GO:0051301]; centrosome duplication [GO:0051298]; embryo development [GO:0009790]; embryo development ending in birth or egg hatching [GO:0009792]; e…	centrosome [GO:0005813]; cytoplasm [GO:0005737]; kinetochore [GO:0000776]; meiotic spindle [GO:0072687]; microtubule [GO:0005874]; spindle pole [GO:0000922]; microtubule binding [GO:0008017]; microtubule plus-end binding [GO:0051010]; cell division [GO:0051301]; centrosome duplication [GO:0051298]; embryo development [GO:0009790]; embryo development ending in birth or egg hatching [GO:0009792]; e…
Q20745	UNC84_CAEEL	Nuclear migration and anchoring protein unc-84 (Uncoordinated protein 84)	unc-84	1111	cytosceleton / motor / cell structure	nucleus / cytosol	cytoplasm [GO:0005737]; cytoskeleton [GO:0005856]; integral component of membrane [GO:0016021]; nuclear envelope [GO:0005635]; nuclear inner membrane [GO:0005637]; lamin binding [GO:0005521]; locomotion [GO:0040011]; nervous system development [GO:0007399]; nuclear envelope organization [GO:0006998]; nuclear migration [GO:0007097]; nuclear migration along microtubule [GO:0030473]; oviposition [GO…	cytoplasm [GO:0005737]; cytoskeleton [GO:0005856]; integral component of membrane [GO:0016021]; nuclear envelope [GO:0005635]; nuclear inner membrane [GO:0005637]; lamin binding [GO:0005521]; locomotion [GO:0040011]; nervous system development [GO:0007399]; nuclear envelope organization [GO:0006998]; nuclear migration [GO:0007097]; nuclear migration along microtubule [GO:0030473]; oviposition [GO…	cytoplasm [GO:0005737]; cytoskeleton [GO:0005856]; integral component of membrane [GO:0016021]; nuclear envelope [GO:0005635]; nuclear inner membrane [GO:0005637]; lamin binding [GO:0005521]; locomotion [GO:0040011]; nervous system development [GO:0007399]; nuclear envelope organization [GO:0006998]; nuclear migration [GO:0007097]; nuclear migration along microtubule [GO:0030473]; oviposition [GO…
P90900	IFA4_CAEEL	Intermediate filament protein ifa-4 (Cel IF A4) (Intermediate filament protein A4) (IF-A4)	ifa-4	575	cytosceleton / motor / cell structure	cytosol	cytoplasm [GO:0005737]; intermediate filament [GO:0005882]; structural molecule activity [GO:0005198]	cytoplasm [GO:0005737]; intermediate filament [GO:0005882]; structural molecule activity [GO:0005198]	cytoplasm [GO:0005737]; intermediate filament [GO:0005882]; structural molecule activity [GO:0005198]
P53014	MLE_CAEEL	Myosin, essential light chain (Myosin light chain alkali)	mlc-3	153	cytosceleton / motor / cell structure	cytosol	striated muscle myosin thick filament [GO:0005863]; calcium ion binding [GO:0005509]	striated muscle myosin thick filament [GO:0005863]; calcium ion binding [GO:0005509]	striated muscle myosin thick filament [GO:0005863]; calcium ion binding [GO:0005509]
P41937	TBB4_CAEEL	Tubulin beta-4 chain (Beta-4-tubulin)	tbb-4	444	cytosceleton / motor / cell structure	cytosol	axonemal microtubule [GO:0005879]; cytoplasm [GO:0005737]; GTP binding [GO:0005525]; GTPase activity [GO:0003924]; structural constituent of cytoskeleton [GO:0005200]; microtubule-based process [GO:0007017]	axonemal microtubule [GO:0005879]; cytoplasm [GO:0005737]; GTP binding [GO:0005525]; GTPase activity [GO:0003924]; structural constituent of cytoskeleton [GO:0005200]; microtubule-based process [GO:0007017]	axonemal microtubule [GO:0005879]; cytoplasm [GO:0005737]; GTP binding [GO:0005525]; GTPase activity [GO:0003924]; structural constituent of cytoskeleton [GO:0005200]; microtubule-based process [GO:0007017]
Q7Z072	Q7Z072_CAEEL	TropoNin T	tnt-2	428	cytosceleton / motor / cell structure	cytosol	troponin complex [GO:0005861]; regulation of muscle contraction [GO:0006937]	troponin complex [GO:0005861]; regulation of muscle contraction [GO:0006937]	troponin complex [GO:0005861]; regulation of muscle contraction [GO:0006937]
P10567	MYSP_CAEEL	Paramyosin (Uncoordinated protein 15)	unc-15	872	cytosceleton / motor / cell structure	cytosol	A band [GO:0031672]; myosin filament [GO:0032982]; cytoskeletal protein binding [GO:0008092]; motor activity [GO:0003774]; protein kinase binding [GO:0019901]; SH3 domain binding [GO:0017124]; locomotion [GO:0040011]; positive regulation of ovulation [GO:0060279]; positive regulation of sarcomere organization [GO:0060298]; regulation of cytoskeleton organization [GO:0051493]; skeletal muscle myos…	A band [GO:0031672]; myosin filament [GO:0032982]; cytoskeletal protein binding [GO:0008092]; motor activity [GO:0003774]; protein kinase binding [GO:0019901]; SH3 domain binding [GO:0017124]; locomotion [GO:0040011]; positive regulation of ovulation [GO:0060279]; positive regulation of sarcomere organization [GO:0060298]; regulation of cytoskeleton organization [GO:0051493]; skeletal muscle myos…	A band [GO:0031672]; myosin filament [GO:0032982]; cytoskeletal protein binding [GO:0008092]; motor activity [GO:0003774]; protein kinase binding [GO:0019901]; SH3 domain binding [GO:0017124]; locomotion [GO:0040011]; positive regulation of ovulation [GO:0060279]; positive regulation of sarcomere organization [GO:0060298]; regulation of cytoskeleton organization [GO:0051493]; skeletal muscle myos…
H2L023	H2L023_CAEEL	Adenylyl cyclase-associated protein	cas-1	495	cytosceleton / motor / cell structure	cytosol	actin binding [GO:0003779]; cytoskeleton organization [GO:0007010]	actin binding [GO:0003779]; cytoskeleton organization [GO:0007010]	actin binding [GO:0003779]; cytoskeleton organization [GO:0007010]
Q8MPS2	Q8MPS2_CAEEL	DEnse Body	deb-1	999	cytosceleton / motor / cell structure	cytosol	actin cytoskeleton [GO:0015629]; cytoskeleton [GO:0005856]; striated muscle dense body [GO:0055120]; actin filament binding [GO:0051015]; structural constituent of cytoskeleton [GO:0005200]; cell adhesion [GO:0007155]; cytoskeletal anchoring at plasma membrane [GO:0007016]	actin cytoskeleton [GO:0015629]; cytoskeleton [GO:0005856]; striated muscle dense body [GO:0055120]; actin filament binding [GO:0051015]; structural constituent of cytoskeleton [GO:0005200]; cell adhesion [GO:0007155]; cytoskeletal anchoring at plasma membrane [GO:0007016]	actin cytoskeleton [GO:0015629]; cytoskeleton [GO:0005856]; striated muscle dense body [GO:0055120]; actin filament binding [GO:0051015]; structural constituent of cytoskeleton [GO:0005200]; cell adhesion [GO:0007155]; cytoskeletal anchoring at plasma membrane [GO:0007016]
P10984	ACT2_CAEEL	Actin-2	act-2	376	cytosceleton / motor / cell structure	cytosol	actin filament [GO:0005884]; cell cortex [GO:0005938]; cytoplasm [GO:0005737]; ATP binding [GO:0005524]; cortical actin cytoskeleton organization [GO:0030866]; embryo development ending in birth or egg hatching [GO:0009792]; locomotion [GO:0040011]; meiosis II cytokinesis [GO:0007111]; mitotic cytokinesis [GO:0000281]	actin filament [GO:0005884]; cell cortex [GO:0005938]; cytoplasm [GO:0005737]; ATP binding [GO:0005524]; cortical actin cytoskeleton organization [GO:0030866]; embryo development ending in birth or egg hatching [GO:0009792]; locomotion [GO:0040011]; meiosis II cytokinesis [GO:0007111]; mitotic cytokinesis [GO:0000281]	actin filament [GO:0005884]; cell cortex [GO:0005938]; cytoplasm [GO:0005737]; ATP binding [GO:0005524]; cortical actin cytoskeleton organization [GO:0030866]; embryo development ending in birth or egg hatching [GO:0009792]; locomotion [GO:0040011]; meiosis II cytokinesis [GO:0007111]; mitotic cytokinesis [GO:0000281]
Q27249	TPM3_CAEEL	Tropomyosin isoforms c/e (Levamisole resistant protein 11)	lev-11	256	cytosceleton / motor / cell structure	cytosol	actin filament [GO:0005884]; cytoplasm [GO:0005737]; muscle thin filament tropomyosin [GO:0005862]; striated muscle thin filament [GO:0005865]; actin filament binding [GO:0051015]; structural constituent of muscle [GO:0008307]; actin filament organization [GO:0007015]; embryo development [GO:0009790]; locomotion [GO:0040011]; muscle contraction [GO:0006936]; negative regulation of actin filament …	actin filament [GO:0005884]; cytoplasm [GO:0005737]; muscle thin filament tropomyosin [GO:0005862]; striated muscle thin filament [GO:0005865]; actin filament binding [GO:0051015]; structural constituent of muscle [GO:0008307]; actin filament organization [GO:0007015]; embryo development [GO:0009790]; locomotion [GO:0040011]; muscle contraction [GO:0006936]; negative regulation of actin filament …	actin filament [GO:0005884]; cytoplasm [GO:0005737]; muscle thin filament tropomyosin [GO:0005862]; striated muscle thin filament [GO:0005865]; actin filament binding [GO:0051015]; structural constituent of muscle [GO:0008307]; actin filament organization [GO:0007015]; embryo development [GO:0009790]; locomotion [GO:0040011]; muscle contraction [GO:0006936]; negative regulation of actin filament …
O17939	O17939_CAEEL	AIP1 (Actin Interacting Protein 1) Like	aipl-1	600	cytosceleton / motor / cell structure	cytosol	actomyosin, actin portion [GO:0042643]; cortical actin cytoskeleton [GO:0030864]; actin filament binding [GO:0051015]; actin filament depolymerization [GO:0030042]; actin filament organization [GO:0007015]; locomotion [GO:0040011]; positive regulation of actin filament depolymerization [GO:0030836]; regulation of protein localization [GO:0032880]; sarcomere organization [GO:0045214]	actomyosin, actin portion [GO:0042643]; cortical actin cytoskeleton [GO:0030864]; actin filament binding [GO:0051015]; actin filament depolymerization [GO:0030042]; actin filament organization [GO:0007015]; locomotion [GO:0040011]; positive regulation of actin filament depolymerization [GO:0030836]; regulation of protein localization [GO:0032880]; sarcomere organization [GO:0045214]	actomyosin, actin portion [GO:0042643]; cortical actin cytoskeleton [GO:0030864]; actin filament binding [GO:0051015]; actin filament depolymerization [GO:0030042]; actin filament organization [GO:0007015]; locomotion [GO:0040011]; positive regulation of actin filament depolymerization [GO:0030836]; regulation of protein localization [GO:0032880]; sarcomere organization [GO:0045214]
Q9U277	Q9U277_CAEEL	Uncharacterized protein	unc-61	461	cytosceleton / motor / cell structure	cytosol	cleavage furrow [GO:0032154]; midbody [GO:0030496]; GTP binding [GO:0005525]	cleavage furrow [GO:0032154]; midbody [GO:0030496]; GTP binding [GO:0005525]	cleavage furrow [GO:0032154]; midbody [GO:0030496]; GTP binding [GO:0005525]
G5EF37	G5EF37_CAEEL	Paralysed Arrest at Two-fold (Troponin C)	pat-10	161	cytosceleton / motor / cell structure	cytosol	contractile fiber [GO:0043292]; calcium ion binding [GO:0005509]; structural constituent of muscle [GO:0008307]; troponin I binding [GO:0031013]; embryo development ending in birth or egg hatching [GO:0009792]; muscle contraction [GO:0006936]; skeletal muscle thin filament assembly [GO:0030240]	contractile fiber [GO:0043292]; calcium ion binding [GO:0005509]; structural constituent of muscle [GO:0008307]; troponin I binding [GO:0031013]; embryo development ending in birth or egg hatching [GO:0009792]; muscle contraction [GO:0006936]; skeletal muscle thin filament assembly [GO:0030240]	contractile fiber [GO:0043292]; calcium ion binding [GO:0005509]; structural constituent of muscle [GO:0008307]; troponin I binding [GO:0031013]; embryo development ending in birth or egg hatching [GO:0009792]; muscle contraction [GO:0006936]; skeletal muscle thin filament assembly [GO:0030240]
Q22799	DYL1_CAEEL	Dynein light chain 1, cytoplasmic	dlc-1	89	cytosceleton / motor / cell structure	cytosol	cytoplasm [GO:0005737]; dynein complex [GO:0030286]; microtubule [GO:0005874]; motor activity [GO:0003774]; microtubule-based process [GO:0007017]	cytoplasm [GO:0005737]; dynein complex [GO:0030286]; microtubule [GO:0005874]; motor activity [GO:0003774]; microtubule-based process [GO:0007017]	cytoplasm [GO:0005737]; dynein complex [GO:0030286]; microtubule [GO:0005874]; motor activity [GO:0003774]; microtubule-based process [GO:0007017]
P90901	IFA1_CAEEL	Intermediate filament protein ifa-1 (Cel IF A1) (Intermediate filament protein A1) (IF-A1)	ifa-1	575	cytosceleton / motor / cell structure	cytosol	cytoplasm [GO:0005737]; intermediate filament [GO:0005882]; structural molecule activity [GO:0005198]	cytoplasm [GO:0005737]; intermediate filament [GO:0005882]; structural molecule activity [GO:0005198]	cytoplasm [GO:0005737]; intermediate filament [GO:0005882]; structural molecule activity [GO:0005198]
Q21065	IFA3_CAEEL	Intermediate filament protein ifa-3 (Cel IF A3) (Intermediate filament protein A3) (IF-A3)	ifa-3	581	cytosceleton / motor / cell structure	cytosol	cytoplasm [GO:0005737]; intermediate filament [GO:0005882]; structural molecule activity [GO:0005198]	cytoplasm [GO:0005737]; intermediate filament [GO:0005882]; structural molecule activity [GO:0005198]	cytoplasm [GO:0005737]; intermediate filament [GO:0005882]; structural molecule activity [GO:0005198]
Q19782	IFD2_CAEEL	Intermediate filament protein ifd-2 (Cel IF D2) (Intermediate filament protein D2) (IF-D2)	ifd-2	443	cytosceleton / motor / cell structure	cytosol	cytoplasm [GO:0005737]; intermediate filament [GO:0005882]; structural molecule activity [GO:0005198]	cytoplasm [GO:0005737]; intermediate filament [GO:0005882]; structural molecule activity [GO:0005198]	cytoplasm [GO:0005737]; intermediate filament [GO:0005882]; structural molecule activity [GO:0005198]
Q86DC6	IFD1_CAEEL	Intermediate filament protein ifd-1 (Cel IF D1) (Intermediate filament protein D1) (IF-D1)	ifd-1	575	cytosceleton / motor / cell structure	cytosol	cytoplasm [GO:0005737]; intermediate filament [GO:0005882]; structural molecule activity [GO:0005198]	cytoplasm [GO:0005737]; intermediate filament [GO:0005882]; structural molecule activity [GO:0005198]	cytoplasm [GO:0005737]; intermediate filament [GO:0005882]; structural molecule activity [GO:0005198]
Q07749	ADF2_CAEEL	Actin-depolymerizing factor 2, isoform c (Uncoordinated protein 60)	unc-60	152	cytosceleton / motor / cell structure	cytosol	cytoplasm [GO:0005737]; intracellular ribonucleoprotein complex [GO:0030529]; striated muscle thin filament [GO:0005865]; actin filament binding [GO:0051015]; actin filament depolymerization [GO:0030042]; actin filament severing [GO:0051014]; embryo development ending in birth or egg hatching [GO:0009792]; locomotion [GO:0040011]; positive regulation of actin filament polymerization [GO:0030838];…	cytoplasm [GO:0005737]; intracellular ribonucleoprotein complex [GO:0030529]; striated muscle thin filament [GO:0005865]; actin filament binding [GO:0051015]; actin filament depolymerization [GO:0030042]; actin filament severing [GO:0051014]; embryo development ending in birth or egg hatching [GO:0009792]; locomotion [GO:0040011]; positive regulation of actin filament polymerization [GO:0030838];…	cytoplasm [GO:0005737]; intracellular ribonucleoprotein complex [GO:0030529]; striated muscle thin filament [GO:0005865]; actin filament binding [GO:0051015]; actin filament depolymerization [GO:0030042]; actin filament severing [GO:0051014]; embryo development ending in birth or egg hatching [GO:0009792]; locomotion [GO:0040011]; positive regulation of actin filament polymerization [GO:0030838];…
P34540	KINH_CAEEL	Kinesin heavy chain (Uncoordinated protein 116) (Protein unc-116)	unc-116	815	cytosceleton / motor / cell structure	cytosol	cytoplasm [GO:0005737]; kinesin I complex [GO:0016938]; microtubule [GO:0005874]; neuron projection [GO:0043005]; nuclear envelope [GO:0005635]; synapse [GO:0045202]; ATP binding [GO:0005524]; ATP-dependent microtubule motor activity, plus-end-directed [GO:0008574]; microtubule binding [GO:0008017]; axon guidance [GO:0007411]; cytoskeleton-dependent intracellular transport [GO:0030705]; embryo de…	cytoplasm [GO:0005737]; kinesin I complex [GO:0016938]; microtubule [GO:0005874]; neuron projection [GO:0043005]; nuclear envelope [GO:0005635]; synapse [GO:0045202]; ATP binding [GO:0005524]; ATP-dependent microtubule motor activity, plus-end-directed [GO:0008574]; microtubule binding [GO:0008017]; axon guidance [GO:0007411]; cytoskeleton-dependent intracellular transport [GO:0030705]; embryo de…	cytoplasm [GO:0005737]; kinesin I complex [GO:0016938]; microtubule [GO:0005874]; neuron projection [GO:0043005]; nuclear envelope [GO:0005635]; synapse [GO:0045202]; ATP binding [GO:0005524]; ATP-dependent microtubule motor activity, plus-end-directed [GO:0008574]; microtubule binding [GO:0008017]; axon guidance [GO:0007411]; cytoskeleton-dependent intracellular transport [GO:0030705]; embryo de…
H2L2E8	H2L2E8_CAEEL	Tubulin alpha chain	tba-1	454	cytosceleton / motor / cell structure	cytosol	cytoplasm [GO:0005737]; microtubule [GO:0005874]; GTP binding [GO:0005525]; GTPase activity [GO:0003924]; structural constituent of cytoskeleton [GO:0005200]; embryo development ending in birth or egg hatching [GO:0009792]; establishment of mitotic spindle orientation [GO:0000132]; regulation of cytokinesis [GO:0032465]	cytoplasm [GO:0005737]; microtubule [GO:0005874]; GTP binding [GO:0005525]; GTPase activity [GO:0003924]; structural constituent of cytoskeleton [GO:0005200]; embryo development ending in birth or egg hatching [GO:0009792]; establishment of mitotic spindle orientation [GO:0000132]; regulation of cytokinesis [GO:0032465]	cytoplasm [GO:0005737]; microtubule [GO:0005874]; GTP binding [GO:0005525]; GTPase activity [GO:0003924]; structural constituent of cytoskeleton [GO:0005200]; embryo development ending in birth or egg hatching [GO:0009792]; establishment of mitotic spindle orientation [GO:0000132]; regulation of cytokinesis [GO:0032465]
G5EDD4	G5EDD4_CAEEL	Tubulin alpha chain	tba-4	448	cytosceleton / motor / cell structure	cytosol	cytoplasm [GO:0005737]; microtubule [GO:0005874]; GTP binding [GO:0005525]; GTPase activity [GO:0003924]; structural constituent of cytoskeleton [GO:0005200]; microtubule-based process [GO:0007017]	cytoplasm [GO:0005737]; microtubule [GO:0005874]; GTP binding [GO:0005525]; GTPase activity [GO:0003924]; structural constituent of cytoskeleton [GO:0005200]; microtubule-based process [GO:0007017]	cytoplasm [GO:0005737]; microtubule [GO:0005874]; GTP binding [GO:0005525]; GTPase activity [GO:0003924]; structural constituent of cytoskeleton [GO:0005200]; microtubule-based process [GO:0007017]
G5ED29	ATX2_CAEEL	Ataxin-2 homolog	atx-2	959	cytosceleton / motor / cell structure	cytosol	cytoplasm [GO:0005737]; nucleus [GO:0005634]; protein C-terminus binding [GO:0008022]; RNA binding [GO:0003723]; astral microtubule organization [GO:0030953]; chromosome segregation [GO:0007059]; detection of temperature stimulus [GO:0016048]; establishment of mitotic spindle localization [GO:0040001]; female gonad development [GO:0008585]; maintenance of centrosome location [GO:0051661]; negativ…	cytoplasm [GO:0005737]; nucleus [GO:0005634]; protein C-terminus binding [GO:0008022]; RNA binding [GO:0003723]; astral microtubule organization [GO:0030953]; chromosome segregation [GO:0007059]; detection of temperature stimulus [GO:0016048]; establishment of mitotic spindle localization [GO:0040001]; female gonad development [GO:0008585]; maintenance of centrosome location [GO:0051661]; negativ…	cytoplasm [GO:0005737]; nucleus [GO:0005634]; protein C-terminus binding [GO:0008022]; RNA binding [GO:0003723]; astral microtubule organization [GO:0030953]; chromosome segregation [GO:0007059]; detection of temperature stimulus [GO:0016048]; establishment of mitotic spindle localization [GO:0040001]; female gonad development [GO:0008585]; maintenance of centrosome location [GO:0051661]; negativ…
O17921	O17921_CAEEL	Tubulin beta chain	tbb-1	449	cytosceleton / motor / cell structure	cytosol	cytoplasm [GO:0005737]; spindle microtubule [GO:0005876]; GTP binding [GO:0005525]; GTPase activity [GO:0003924]; structural constituent of cytoskeleton [GO:0005200]; microtubule-based process [GO:0007017]	cytoplasm [GO:0005737]; spindle microtubule [GO:0005876]; GTP binding [GO:0005525]; GTPase activity [GO:0003924]; structural constituent of cytoskeleton [GO:0005200]; microtubule-based process [GO:0007017]	cytoplasm [GO:0005737]; spindle microtubule [GO:0005876]; GTP binding [GO:0005525]; GTPase activity [GO:0003924]; structural constituent of cytoskeleton [GO:0005200]; microtubule-based process [GO:0007017]
G5ECK7	G5ECK7_CAEEL	Dynein Light Intermediate chain	dli-1	441	cytosceleton / motor / cell structure	cytosol	cytoplasmic dynein complex [GO:0005868]; microtubule plus-end [GO:0035371]; neuron projection [GO:0043005]; microtubule motor activity [GO:0003777]; microtubule-based movement [GO:0007018]	cytoplasmic dynein complex [GO:0005868]; microtubule plus-end [GO:0035371]; neuron projection [GO:0043005]; microtubule motor activity [GO:0003777]; microtubule-based movement [GO:0007018]	cytoplasmic dynein complex [GO:0005868]; microtubule plus-end [GO:0035371]; neuron projection [GO:0043005]; microtubule motor activity [GO:0003777]; microtubule-based movement [GO:0007018]
Q6A8K1	Q6A8K1_CAEEL	Actin-4	act-4	362	cytosceleton / motor / cell structure	cytosol	cytoskeleton [GO:0005856]; striated muscle thin filament [GO:0005865]; ATP binding [GO:0005524]; structural constituent of cytoskeleton [GO:0005200]; actin cytoskeleton organization [GO:0030036]	cytoskeleton [GO:0005856]; striated muscle thin filament [GO:0005865]; ATP binding [GO:0005524]; structural constituent of cytoskeleton [GO:0005200]; actin cytoskeleton organization [GO:0030036]	cytoskeleton [GO:0005856]; striated muscle thin filament [GO:0005865]; ATP binding [GO:0005524]; structural constituent of cytoskeleton [GO:0005200]; actin cytoskeleton organization [GO:0030036]
Q9NA98	Q9NA98_CAEEL	Actin-Related Proteins	arp-1	374	cytosceleton / motor / cell structure	cytosol	dynactin complex [GO:0005869]	dynactin complex [GO:0005869]	dynactin complex [GO:0005869]
A9UJN7	A9UJN7_CAEEL	Microtubule-Associated Protein Homolog	maph-1.2	874	cytosceleton / motor / cell structure	cytosol	microtubule [GO:0005874]; microtubule binding [GO:0008017]; microtubule cytoskeleton organization [GO:0000226]	microtubule [GO:0005874]; microtubule binding [GO:0008017]; microtubule cytoskeleton organization [GO:0000226]	microtubule [GO:0005874]; microtubule binding [GO:0008017]; microtubule cytoskeleton organization [GO:0000226]
P19625	MLR1_CAEEL	Myosin regulatory light chain 1	mlc-1	170	cytosceleton / motor / cell structure	cytosol	muscle myosin complex [GO:0005859]; calcium ion binding [GO:0005509]; locomotion [GO:0040011]; muscle organ development [GO:0007517]; nematode larval development [GO:0002119]; regulation of muscle contraction [GO:0006937]	muscle myosin complex [GO:0005859]; calcium ion binding [GO:0005509]; locomotion [GO:0040011]; muscle organ development [GO:0007517]; nematode larval development [GO:0002119]; regulation of muscle contraction [GO:0006937]	muscle myosin complex [GO:0005859]; calcium ion binding [GO:0005509]; locomotion [GO:0040011]; muscle organ development [GO:0007517]; nematode larval development [GO:0002119]; regulation of muscle contraction [GO:0006937]
Q9GYF1	TNNI2_CAEEL	Troponin I 2 (CeTNI-2) (TnI 2) (Uncoordinated protein 27)	unc-27	242	cytosceleton / motor / cell structure	cytosol	sarcomere [GO:0030017]; troponin complex [GO:0005861]; actin binding [GO:0003779]; metal ion binding [GO:0046872]; troponin C binding [GO:0030172]; locomotion [GO:0040011]; muscle contraction [GO:0006936]; sarcomere organization [GO:0045214]	sarcomere [GO:0030017]; troponin complex [GO:0005861]; actin binding [GO:0003779]; metal ion binding [GO:0046872]; troponin C binding [GO:0030172]; locomotion [GO:0040011]; muscle contraction [GO:0006936]; sarcomere organization [GO:0045214]	sarcomere [GO:0030017]; troponin complex [GO:0005861]; actin binding [GO:0003779]; metal ion binding [GO:0046872]; troponin C binding [GO:0030172]; locomotion [GO:0040011]; muscle contraction [GO:0006936]; sarcomere organization [GO:0045214]
Q23158	Q23158_CAEEL	AcTiniN	atn-1	920	cytosceleton / motor / cell structure	cytosol	striated muscle dense body [GO:0055120]; striated muscle thin filament [GO:0005865]; actin binding [GO:0003779]; calcium ion binding [GO:0005509]	striated muscle dense body [GO:0055120]; striated muscle thin filament [GO:0005865]; actin binding [GO:0003779]; calcium ion binding [GO:0005509]	striated muscle dense body [GO:0055120]; striated muscle thin filament [GO:0005865]; actin binding [GO:0003779]; calcium ion binding [GO:0005509]
Q9N4I0	ARP3_CAEEL	Actin-related protein 3 (Actin-like protein 3)	arx-1	425	cytosceleton / motor / cell structure	cytosol	Arp2/3 protein complex [GO:0005885]; cell leading edge [GO:0031252]; cytoplasm [GO:0005737]; actin binding [GO:0003779]; ATP binding [GO:0005524]; Arp2/3 complex-mediated actin nucleation [GO:0034314]; epithelial cell migration [GO:0010631]; gastrulation [GO:0007369]; morphogenesis of embryonic epithelium [GO:0016331]	Arp2/3 protein complex [GO:0005885]; cell leading edge [GO:0031252]; cytoplasm [GO:0005737]; actin binding [GO:0003779]; ATP binding [GO:0005524]; Arp2/3 complex-mediated actin nucleation [GO:0034314]; epithelial cell migration [GO:0010631]; gastrulation [GO:0007369]; morphogenesis of embryonic epithelium [GO:0016331]	Arp2/3 protein complex [GO:0005885]; cell leading edge [GO:0031252]; cytoplasm [GO:0005737]; actin binding [GO:0003779]; ATP binding [GO:0005524]; Arp2/3 complex-mediated actin nucleation [GO:0034314]; epithelial cell migration [GO:0010631]; gastrulation [GO:0007369]; morphogenesis of embryonic epithelium [GO:0016331]
P53489	ARP2_CAEEL	Actin-related protein 2 (Actin-like protein 2) (Actin-like protein C)	arx-2	395	cytosceleton / motor / cell structure	cytosol	Arp2/3 protein complex [GO:0005885]; cytoplasm [GO:0005737]; actin binding [GO:0003779]; ATP binding [GO:0005524]; Arp2/3 complex-mediated actin nucleation [GO:0034314]; epithelial cell migration [GO:0010631]; gastrulation [GO:0007369]; morphogenesis of embryonic epithelium [GO:0016331]	Arp2/3 protein complex [GO:0005885]; cytoplasm [GO:0005737]; actin binding [GO:0003779]; ATP binding [GO:0005524]; Arp2/3 complex-mediated actin nucleation [GO:0034314]; epithelial cell migration [GO:0010631]; gastrulation [GO:0007369]; morphogenesis of embryonic epithelium [GO:0016331]	Arp2/3 protein complex [GO:0005885]; cytoplasm [GO:0005737]; actin binding [GO:0003779]; ATP binding [GO:0005524]; Arp2/3 complex-mediated actin nucleation [GO:0034314]; epithelial cell migration [GO:0010631]; gastrulation [GO:0007369]; morphogenesis of embryonic epithelium [GO:0016331]
Q9U1R7	Q9U1R7_CAEEL	ARp2/3 compleX component	arx-3	368	cytosceleton / motor / cell structure	cytosol	Arp2/3 protein complex [GO:0005885]; actin filament binding [GO:0051015]; Arp2/3 complex-mediated actin nucleation [GO:0034314]	Arp2/3 protein complex [GO:0005885]; actin filament binding [GO:0051015]; Arp2/3 complex-mediated actin nucleation [GO:0034314]	Arp2/3 protein complex [GO:0005885]; actin filament binding [GO:0051015]; Arp2/3 complex-mediated actin nucleation [GO:0034314]
Q7JMA4	Q7JMA4_CAEEL	Uncharacterized protein	CELE_F11C1.5	1339	cytosceleton / motor / cell structure	cytosol	ATP binding [GO:0005524]; ATPase activity [GO:0016887]	ATP binding [GO:0005524]; ATPase activity [GO:0016887]	ATP binding [GO:0005524]; ATPase activity [GO:0016887]
O44727	O44727_CAEEL	CalPoNin	cpn-4	154	cytosceleton / motor / cell structure	cytosol
P91027	P91027_CAEEL	Calponin Homology Domain containing Protein	chdp-1	338	cytosceleton / motor / cell structure	cytosol
Q9GRZ1	Q9GRZ1_CAEEL	Microtubule End Binding Protein	ebp-1	316	cytosceleton / motor / cell structure	cytosol / membrane associated	astral microtubule [GO:0000235]; cell cortex [GO:0005938]; centrosome [GO:0005813]; microtubule plus-end [GO:0035371]; microtubule binding [GO:0008017]	astral microtubule [GO:0000235]; cell cortex [GO:0005938]; centrosome [GO:0005813]; microtubule plus-end [GO:0035371]; microtubule binding [GO:0008017]	astral microtubule [GO:0000235]; cell cortex [GO:0005938]; centrosome [GO:0005813]; microtubule plus-end [GO:0035371]; microtubule binding [GO:0008017]
Q20173	Q20173_CAEEL	Uncharacterized protein	CELE_F38E9.5	333	cytosceleton / motor / cell structure	membrane	intracellular [GO:0005622]; actin binding [GO:0003779]; negative regulation of actin filament polymerization [GO:0030837]	intracellular [GO:0005622]; actin binding [GO:0003779]; negative regulation of actin filament polymerization [GO:0030837]	intracellular [GO:0005622]; actin binding [GO:0003779]; negative regulation of actin filament polymerization [GO:0030837]
O02365	IFA2_CAEEL	Intermediate filament protein ifa-2 (Cel IF A2) (Intermediate filament protein A2) (IF-A2)	ifa-2	581	cytosceleton / motor / cell structure	membrane asociated	hemidesmosome [GO:0030056]; intermediate filament [GO:0005882]; structural molecule activity [GO:0005198]; single organismal cell-cell adhesion [GO:0016337]	hemidesmosome [GO:0030056]; intermediate filament [GO:0005882]; structural molecule activity [GO:0005198]; single organismal cell-cell adhesion [GO:0016337]	hemidesmosome [GO:0030056]; intermediate filament [GO:0005882]; structural molecule activity [GO:0005198]; single organismal cell-cell adhesion [GO:0016337]
Q22129	Q22129_CAEEL	Uncharacterized protein	CELE_T03G6.3	465	cytosceleton / motor / cell structure	membrane asociated	I band [GO:0031674]; plasma membrane [GO:0005886]; sarcoplasmic reticulum [GO:0016529]; striated muscle dense body [GO:0055120]; glycerophosphocholine cholinephosphodiesterase activity [GO:0047390]; metabolic process [GO:0008152]	I band [GO:0031674]; plasma membrane [GO:0005886]; sarcoplasmic reticulum [GO:0016529]; striated muscle dense body [GO:0055120]; glycerophosphocholine cholinephosphodiesterase activity [GO:0047390]; metabolic process [GO:0008152]	I band [GO:0031674]; plasma membrane [GO:0005886]; sarcoplasmic reticulum [GO:0016529]; striated muscle dense body [GO:0055120]; glycerophosphocholine cholinephosphodiesterase activity [GO:0047390]; metabolic process [GO:0008152]
O16785	PARV_CAEEL	Paralyzed arrest at two-fold protein 6 (Actopaxin homolog) (Parvin-like protein)	pat-6	375	cytosceleton / motor / cell structure	membrane asociated	axon [GO:0030424]; basal plasma membrane [GO:0009925]; cytoskeleton [GO:0005856]; M band [GO:0031430]; perikaryon [GO:0043204]; striated muscle dense body [GO:0055120]; actin binding [GO:0003779]; actin cytoskeleton reorganization [GO:0031532]; cell adhesion [GO:0007155]; positive regulation of sarcomere organization [GO:0060298]; striated muscle cell development [GO:0055002]	axon [GO:0030424]; basal plasma membrane [GO:0009925]; cytoskeleton [GO:0005856]; M band [GO:0031430]; perikaryon [GO:0043204]; striated muscle dense body [GO:0055120]; actin binding [GO:0003779]; actin cytoskeleton reorganization [GO:0031532]; cell adhesion [GO:0007155]; positive regulation of sarcomere organization [GO:0060298]; striated muscle cell development [GO:0055002]	axon [GO:0030424]; basal plasma membrane [GO:0009925]; cytoskeleton [GO:0005856]; M band [GO:0031430]; perikaryon [GO:0043204]; striated muscle dense body [GO:0055120]; actin binding [GO:0003779]; actin cytoskeleton reorganization [GO:0031532]; cell adhesion [GO:0007155]; positive regulation of sarcomere organization [GO:0060298]; striated muscle cell development [GO:0055002]
Q9TZC4	ILKH_CAEEL	Integrin-linked protein kinase homolog pat-4 (ILK homolog) (Paralyzed and arrested elongation at two-fold protein 4)	pat-4	466	cytosceleton / motor / cell structure	membrane asociated	adherens junction [GO:0005912]; basal plasma membrane [GO:0009925]; focal adhesion [GO:0005925]; integrin complex [GO:0008305]; M band [GO:0031430]; striated muscle dense body [GO:0055120]; ATP binding [GO:0005524]; integrin binding [GO:0005178]; protein kinase activity [GO:0004672]; protein serine/threonine kinase activity [GO:0004674]; signal transducer activity [GO:0004871]; cell-matrix adhesi…	adherens junction [GO:0005912]; basal plasma membrane [GO:0009925]; focal adhesion [GO:0005925]; integrin complex [GO:0008305]; M band [GO:0031430]; striated muscle dense body [GO:0055120]; ATP binding [GO:0005524]; integrin binding [GO:0005178]; protein kinase activity [GO:0004672]; protein serine/threonine kinase activity [GO:0004674]; signal transducer activity [GO:0004871]; cell-matrix adhesi…	adherens junction [GO:0005912]; basal plasma membrane [GO:0009925]; focal adhesion [GO:0005925]; integrin complex [GO:0008305]; M band [GO:0031430]; striated muscle dense body [GO:0055120]; ATP binding [GO:0005524]; integrin binding [GO:0005178]; protein kinase activity [GO:0004672]; protein serine/threonine kinase activity [GO:0004674]; signal transducer activity [GO:0004871]; cell-matrix adhesi…
Q27874	PAT3_CAEEL	Integrin beta pat-3 (Paralyzed arrest at two-fold protein 3)	pat-3	809	cytosceleton / motor / cell structure	membrane asociated	cell surface [GO:0009986]; integrin complex [GO:0008305]; M band [GO:0031430]; neuron projection [GO:0043005]; neuronal cell body [GO:0043025]; striated muscle dense body [GO:0055120]; cell adhesion [GO:0007155]; integrin-mediated signaling pathway [GO:0007229]; muscle cell development [GO:0055001]; positive regulation of distal tip cell migration [GO:1903356]; positive regulation of locomotion […	cell surface [GO:0009986]; integrin complex [GO:0008305]; M band [GO:0031430]; neuron projection [GO:0043005]; neuronal cell body [GO:0043025]; striated muscle dense body [GO:0055120]; cell adhesion [GO:0007155]; integrin-mediated signaling pathway [GO:0007229]; muscle cell development [GO:0055001]; positive regulation of distal tip cell migration [GO:1903356]; positive regulation of locomotion […	cell surface [GO:0009986]; integrin complex [GO:0008305]; M band [GO:0031430]; neuron projection [GO:0043005]; neuronal cell body [GO:0043025]; striated muscle dense body [GO:0055120]; cell adhesion [GO:0007155]; integrin-mediated signaling pathway [GO:0007229]; muscle cell development [GO:0055001]; positive regulation of distal tip cell migration [GO:1903356]; positive regulation of locomotion […
Q19746	INX3_CAEEL	Innexin-3 (Protein opu-3)	inx-3	420	cytosceleton / motor / cell structure	membrane asociated	cytoplasm [GO:0005737]; gap junction [GO:0005921]; integral component of membrane [GO:0016021]; plasma membrane [GO:0005886]; gap junction channel activity [GO:0005243]; gap junction hemi-channel activity [GO:0055077]; embryonic morphogenesis [GO:0048598]; ion transport [GO:0006811]	cytoplasm [GO:0005737]; gap junction [GO:0005921]; integral component of membrane [GO:0016021]; plasma membrane [GO:0005886]; gap junction channel activity [GO:0005243]; gap junction hemi-channel activity [GO:0055077]; embryonic morphogenesis [GO:0048598]; ion transport [GO:0006811]	cytoplasm [GO:0005737]; gap junction [GO:0005921]; integral component of membrane [GO:0016021]; plasma membrane [GO:0005886]; gap junction channel activity [GO:0005243]; gap junction hemi-channel activity [GO:0055077]; embryonic morphogenesis [GO:0048598]; ion transport [GO:0006811]
O01634	INX12_CAEEL	Innexin-12 (Protein opu-12)	inx-12	408	cytosceleton / motor / cell structure	membrane asociated	gap junction [GO:0005921]; integral component of membrane [GO:0016021]; plasma membrane [GO:0005886]; gap junction channel activity [GO:0005243]; gap junction hemi-channel activity [GO:0055077]; ion transport [GO:0006811]	gap junction [GO:0005921]; integral component of membrane [GO:0016021]; plasma membrane [GO:0005886]; gap junction channel activity [GO:0005243]; gap junction hemi-channel activity [GO:0055077]; ion transport [GO:0006811]	gap junction [GO:0005921]; integral component of membrane [GO:0016021]; plasma membrane [GO:0005886]; gap junction channel activity [GO:0005243]; gap junction hemi-channel activity [GO:0055077]; ion transport [GO:0006811]
Q23027	INX5_CAEEL	Innexin-5 (Protein opu-5)	inx-5	447	cytosceleton / motor / cell structure	membrane asociated	gap junction [GO:0005921]; integral component of membrane [GO:0016021]; plasma membrane [GO:0005886]; gap junction channel activity [GO:0005243]; gap junction hemi-channel activity [GO:0055077]; ion transport [GO:0006811]	gap junction [GO:0005921]; integral component of membrane [GO:0016021]; plasma membrane [GO:0005886]; gap junction channel activity [GO:0005243]; gap junction hemi-channel activity [GO:0055077]; ion transport [GO:0006811]	gap junction [GO:0005921]; integral component of membrane [GO:0016021]; plasma membrane [GO:0005886]; gap junction channel activity [GO:0005243]; gap junction hemi-channel activity [GO:0055077]; ion transport [GO:0006811]
O61786	O61786_CAEEL	Innexin	inx-15	382	cytosceleton / motor / cell structure	membrane asociated	gap junction [GO:0005921]; integral component of membrane [GO:0016021]; plasma membrane [GO:0005886]; ion transport [GO:0006811]	gap junction [GO:0005921]; integral component of membrane [GO:0016021]; plasma membrane [GO:0005886]; ion transport [GO:0006811]	gap junction [GO:0005921]; integral component of membrane [GO:0016021]; plasma membrane [GO:0005886]; ion transport [GO:0006811]
Q27473	Q27473_CAEEL	Annexin	nex-3	317	cytosceleton / signalling	cytosol	1-phosphatidylinositol binding [GO:0005545]; calcium ion binding [GO:0005509]; calcium-dependent phospholipid binding [GO:0005544]; heparan sulfate proteoglycan binding [GO:0043395]; heparin binding [GO:0008201]; phosphatidylethanolamine binding [GO:0008429]; phosphatidylserine binding [GO:0001786]	1-phosphatidylinositol binding [GO:0005545]; calcium ion binding [GO:0005509]; calcium-dependent phospholipid binding [GO:0005544]; heparan sulfate proteoglycan binding [GO:0043395]; heparin binding [GO:0008201]; phosphatidylethanolamine binding [GO:0008429]; phosphatidylserine binding [GO:0001786]	1-phosphatidylinositol binding [GO:0005545]; calcium ion binding [GO:0005509]; calcium-dependent phospholipid binding [GO:0005544]; heparan sulfate proteoglycan binding [GO:0043395]; heparin binding [GO:0008201]; phosphatidylethanolamine binding [GO:0008429]; phosphatidylserine binding [GO:0001786]
Q21854	Q21854_CAEEL	Uncharacterized protein	tag-147	817	cytosceleton / ubiquitin	cytosol	actin cytoskeleton [GO:0015629]; Cul3-RING ubiquitin ligase complex [GO:0031463]; protein ubiquitination [GO:0016567]	actin cytoskeleton [GO:0015629]; Cul3-RING ubiquitin ligase complex [GO:0031463]; protein ubiquitination [GO:0016567]	actin cytoskeleton [GO:0015629]; Cul3-RING ubiquitin ligase complex [GO:0031463]; protein ubiquitination [GO:0016567]
Q6AHQ8	Q6AHQ8_CAEEL	SynDaPiN (Synaptic dynamin binding protein) homolog	sdpn-1	495	cytosceleton / vescicular transport	vescile	early endosome [GO:0005769]; recycling endosome [GO:0055037]; recycling endosome membrane [GO:0055038]; endocytic recycling [GO:0032456]; regulation of endocytosis [GO:0030100]	early endosome [GO:0005769]; recycling endosome [GO:0055037]; recycling endosome membrane [GO:0055038]; endocytic recycling [GO:0032456]; regulation of endocytosis [GO:0030100]	early endosome [GO:0005769]; recycling endosome [GO:0055037]; recycling endosome membrane [GO:0055038]; endocytic recycling [GO:0032456]; regulation of endocytosis [GO:0030100]
P10771	H11_CAEEL	Histone H1.1	his-24	208	DNA binding	nucleus	cytoplasm [GO:0005737]; nuclear chromosome, telomeric region [GO:0000784]; nucleosome [GO:0000786]; nucleus [GO:0005634]; DNA binding [GO:0003677]; nucleosome assembly [GO:0006334]	cytoplasm [GO:0005737]; nuclear chromosome, telomeric region [GO:0000784]; nucleosome [GO:0000786]; nucleus [GO:0005634]; DNA binding [GO:0003677]; nucleosome assembly [GO:0006334]	cytoplasm [GO:0005737]; nuclear chromosome, telomeric region [GO:0000784]; nucleosome [GO:0000786]; nucleus [GO:0005634]; DNA binding [GO:0003677]; nucleosome assembly [GO:0006334]
P34618	CEC1_CAEEL	Chromo domain-containing protein cec-1	cec-1	304	DNA binding	nucleus	chromosome [GO:0005694]; nucleus [GO:0005634]; DNA binding [GO:0003677]	chromosome [GO:0005694]; nucleus [GO:0005634]; DNA binding [GO:0003677]	chromosome [GO:0005694]; nucleus [GO:0005634]; DNA binding [GO:0003677]
Q22037	ROA1_CAEEL	Heterogeneous nuclear ribonucleoprotein A1 (hnRNP A1)	hrp-1	346	DNA binding	nucleus	chromosome, telomeric region [GO:0000781]; intracellular ribonucleoprotein complex [GO:0030529]; nucleus [GO:0005634]; RNA binding [GO:0003723]; hemidesmosome assembly [GO:0031581]; mRNA splicing, via spliceosome [GO:0000398]	chromosome, telomeric region [GO:0000781]; intracellular ribonucleoprotein complex [GO:0030529]; nucleus [GO:0005634]; RNA binding [GO:0003723]; hemidesmosome assembly [GO:0031581]; mRNA splicing, via spliceosome [GO:0000398]	chromosome, telomeric region [GO:0000781]; intracellular ribonucleoprotein complex [GO:0030529]; nucleus [GO:0005634]; RNA binding [GO:0003723]; hemidesmosome assembly [GO:0031581]; mRNA splicing, via spliceosome [GO:0000398]
Q9XXI9	Q9XXI9_CAEEL	DNA helicase (EC 3.6.4.12)	mcm-2	881	DNA binding	nucleus	condensed chromosome [GO:0000793]; MCM complex [GO:0042555]; nucleus [GO:0005634]; pronucleus [GO:0045120]; ATP binding [GO:0005524]; DNA binding [GO:0003677]; DNA helicase activity [GO:0003678]; DNA replication initiation [GO:0006270]	condensed chromosome [GO:0000793]; MCM complex [GO:0042555]; nucleus [GO:0005634]; pronucleus [GO:0045120]; ATP binding [GO:0005524]; DNA binding [GO:0003677]; DNA helicase activity [GO:0003678]; DNA replication initiation [GO:0006270]	condensed chromosome [GO:0000793]; MCM complex [GO:0042555]; nucleus [GO:0005634]; pronucleus [GO:0045120]; ATP binding [GO:0005524]; DNA binding [GO:0003677]; DNA helicase activity [GO:0003678]; DNA replication initiation [GO:0006270]
Q9XVR7	Q9XVR7_CAEEL	DNA helicase	mcm-3	812	DNA binding	nucleus	condensed chromosome [GO:0000793]; MCM complex [GO:0042555]; nucleus [GO:0005634]; pronucleus [GO:0045120]; ATP binding [GO:0005524]; DNA binding [GO:0003677]; DNA helicase activity [GO:0003678]; DNA replication initiation [GO:0006270]	condensed chromosome [GO:0000793]; MCM complex [GO:0042555]; nucleus [GO:0005634]; pronucleus [GO:0045120]; ATP binding [GO:0005524]; DNA binding [GO:0003677]; DNA helicase activity [GO:0003678]; DNA replication initiation [GO:0006270]	condensed chromosome [GO:0000793]; MCM complex [GO:0042555]; nucleus [GO:0005634]; pronucleus [GO:0045120]; ATP binding [GO:0005524]; DNA binding [GO:0003677]; DNA helicase activity [GO:0003678]; DNA replication initiation [GO:0006270]
Q19642	ZW10_CAEEL	Centromere/kinetochore protein zw10 homolog	czw-1	778	DNA binding	nucleus	condensed chromosome kinetochore [GO:0000777]; cytoplasm [GO:0005737]; nucleus [GO:0005634]; RZZ complex [GO:1990423]; spindle [GO:0005819]; cell division [GO:0051301]; chromosome segregation [GO:0007059]; ER to Golgi vesicle-mediated transport [GO:0006888]; mitotic nuclear division [GO:0007067]; mitotic spindle assembly checkpoint [GO:0007094]	condensed chromosome kinetochore [GO:0000777]; cytoplasm [GO:0005737]; nucleus [GO:0005634]; RZZ complex [GO:1990423]; spindle [GO:0005819]; cell division [GO:0051301]; chromosome segregation [GO:0007059]; ER to Golgi vesicle-mediated transport [GO:0006888]; mitotic nuclear division [GO:0007067]; mitotic spindle assembly checkpoint [GO:0007094]	condensed chromosome kinetochore [GO:0000777]; cytoplasm [GO:0005737]; nucleus [GO:0005634]; RZZ complex [GO:1990423]; spindle [GO:0005819]; cell division [GO:0051301]; chromosome segregation [GO:0007059]; ER to Golgi vesicle-mediated transport [GO:0006888]; mitotic nuclear division [GO:0007067]; mitotic spindle assembly checkpoint [GO:0007094]
D3NQA6	D3NQA6_CAEEL	Uncharacterized protein	CELE_Y105C5A.15	762	DNA binding	nucleus	DNA binding [GO:0003677]	DNA binding [GO:0003677]	DNA binding [GO:0003677]
Q95Y97	Q95Y97_CAEEL	Replication Protein A homolog	rpa-2	288	DNA binding	nucleus	DNA replication factor A complex [GO:0005662]; DNA binding [GO:0003677]; enzyme binding [GO:0019899]; DNA recombination [GO:0006310]; DNA repair [GO:0006281]; DNA replication [GO:0006260]; positive regulation of helicase activity [GO:0051096]	DNA replication factor A complex [GO:0005662]; DNA binding [GO:0003677]; enzyme binding [GO:0019899]; DNA recombination [GO:0006310]; DNA repair [GO:0006281]; DNA replication [GO:0006260]; positive regulation of helicase activity [GO:0051096]	DNA replication factor A complex [GO:0005662]; DNA binding [GO:0003677]; enzyme binding [GO:0019899]; DNA recombination [GO:0006310]; DNA repair [GO:0006281]; DNA replication [GO:0006260]; positive regulation of helicase activity [GO:0051096]
P62784	H4_CAEEL	Histone H4	his-1	103	DNA binding	nucleus	nuclear nucleosome [GO:0000788]; DNA binding [GO:0003677]; histone binding [GO:0042393]; protein heterodimerization activity [GO:0046982]; nucleosome assembly [GO:0006334]	nuclear nucleosome [GO:0000788]; DNA binding [GO:0003677]; histone binding [GO:0042393]; protein heterodimerization activity [GO:0046982]; nucleosome assembly [GO:0006334]	nuclear nucleosome [GO:0000788]; DNA binding [GO:0003677]; histone binding [GO:0042393]; protein heterodimerization activity [GO:0046982]; nucleosome assembly [GO:0006334]
Q9U281	H332_CAEEL	Histone H3.3 type 2	his-72	136	DNA binding	nucleus	nucleosome [GO:0000786]; nucleus [GO:0005634]; DNA binding [GO:0003677]; protein heterodimerization activity [GO:0046982]	nucleosome [GO:0000786]; nucleus [GO:0005634]; DNA binding [GO:0003677]; protein heterodimerization activity [GO:0046982]	nucleosome [GO:0000786]; nucleus [GO:0005634]; DNA binding [GO:0003677]; protein heterodimerization activity [GO:0046982]
O61845	O61845_CAEEL	Chromodomain and Helicase Domain protein	chd-7	2967	DNA binding	nucleus	nucleus [GO:0005634]; ATP binding [GO:0005524]; helicase activity [GO:0004386]	nucleus [GO:0005634]; ATP binding [GO:0005524]; helicase activity [GO:0004386]	nucleus [GO:0005634]; ATP binding [GO:0005524]; helicase activity [GO:0004386]
G5EFV4	G5EFV4_CAEEL	HMG (High mobility group protein 1.1)	hmg-1.1	95	DNA binding	nucleus	nucleus [GO:0005634]; DNA binding [GO:0003677]	nucleus [GO:0005634]; DNA binding [GO:0003677]	nucleus [GO:0005634]; DNA binding [GO:0003677]
Q9NLD1	Q9NLD1_CAEEL	HnRNP A1 homolog	hrp-2	611	DNA binding	nucleus	nucleus [GO:0005634]; nucleic acid binding [GO:0003676]	nucleus [GO:0005634]; nucleic acid binding [GO:0003676]	nucleus [GO:0005634]; nucleic acid binding [GO:0003676]
O16297	O16297_CAEEL	DNA helicase (EC 3.6.4.12)	mcm-7	730	DNA binding	nucleus	MCM complex [GO:0042555]; nucleus [GO:0005634]; ATP binding [GO:0005524]; DNA binding [GO:0003677]; DNA helicase activity [GO:0003678]; DNA replication initiation [GO:0006270]; MCM complex assembly [GO:0072689]	MCM complex [GO:0042555]; nucleus [GO:0005634]; ATP binding [GO:0005524]; DNA binding [GO:0003677]; DNA helicase activity [GO:0003678]; DNA replication initiation [GO:0006270]; MCM complex assembly [GO:0072689]	MCM complex [GO:0042555]; nucleus [GO:0005634]; ATP binding [GO:0005524]; DNA binding [GO:0003677]; DNA helicase activity [GO:0003678]; DNA replication initiation [GO:0006270]; MCM complex assembly [GO:0072689]
Q95ZI6	PITH1_CAEEL	PITH domain-containing protein ZK353.9	ZK353.9	208	DNA damage response	nucleus	nucleus [GO:0005634]; cellular response to DNA damage stimulus [GO:0006974]	nucleus [GO:0005634]; cellular response to DNA damage stimulus [GO:0006974]	nucleus [GO:0005634]; cellular response to DNA damage stimulus [GO:0006974]
Q23451	Q23451_CAEEL	Uncharacterized protein	rad-23	323	DNA repair / proteasome	nucleus	nucleus [GO:0005634]; damaged DNA binding [GO:0003684]; nucleotide-excision repair [GO:0006289]; proteasome-mediated ubiquitin-dependent protein catabolic process [GO:0043161]	nucleus [GO:0005634]; damaged DNA binding [GO:0003684]; nucleotide-excision repair [GO:0006289]; proteasome-mediated ubiquitin-dependent protein catabolic process [GO:0043161]	nucleus [GO:0005634]; damaged DNA binding [GO:0003684]; nucleotide-excision repair [GO:0006289]; proteasome-mediated ubiquitin-dependent protein catabolic process [GO:0043161]
O02115	PCNA_CAEEL	Proliferating cell nuclear antigen (PCNA)	pcn-1	263	DNA replication	nucleus	nucleus [GO:0005634]; DNA binding [GO:0003677]; DNA polymerase binding [GO:0070182]; DNA polymerase processivity factor activity [GO:0030337]; DNA replication [GO:0006260]; regulation of DNA replication [GO:0006275]	nucleus [GO:0005634]; DNA binding [GO:0003677]; DNA polymerase binding [GO:0070182]; DNA polymerase processivity factor activity [GO:0030337]; DNA replication [GO:0006260]; regulation of DNA replication [GO:0006275]	nucleus [GO:0005634]; DNA binding [GO:0003677]; DNA polymerase binding [GO:0070182]; DNA polymerase processivity factor activity [GO:0030337]; DNA replication [GO:0006260]; regulation of DNA replication [GO:0006275]
Q19537	RFA1_CAEEL	Probable replication factor A 73 kDa subunit (RP-A p73) (Replication factor A protein 1) (RF-A protein 1)	rpa-1	655	DNA reprication	nucleus	DNA replication factor A complex [GO:0005662]; nucleoplasm [GO:0005654]; nucleus [GO:0005634]; enzyme binding [GO:0019899]; metal ion binding [GO:0046872]; single-stranded DNA binding [GO:0003697]; DNA recombination [GO:0006310]; DNA repair [GO:0006281]; DNA replication [GO:0006260]; positive regulation of helicase activity [GO:0051096]	DNA replication factor A complex [GO:0005662]; nucleoplasm [GO:0005654]; nucleus [GO:0005634]; enzyme binding [GO:0019899]; metal ion binding [GO:0046872]; single-stranded DNA binding [GO:0003697]; DNA recombination [GO:0006310]; DNA repair [GO:0006281]; DNA replication [GO:0006260]; positive regulation of helicase activity [GO:0051096]	DNA replication factor A complex [GO:0005662]; nucleoplasm [GO:0005654]; nucleus [GO:0005634]; enzyme binding [GO:0019899]; metal ion binding [GO:0046872]; single-stranded DNA binding [GO:0003697]; DNA recombination [GO:0006310]; DNA repair [GO:0006281]; DNA replication [GO:0006260]; positive regulation of helicase activity [GO:0051096]
P39055	DYN1_CAEEL	Dynamin (EC 3.6.5.5)	dyn-1	830	endocytosis	membrane associated	apical part of cell [GO:0045177]; axon [GO:0030424]; cleavage furrow [GO:0032154]; cytoplasmic vesicle [GO:0031410]; midbody [GO:0030496]; mitochondrial membrane [GO:0031966]; periciliary membrane compartment [GO:1990075]; phagocytic cup [GO:0001891]; phagocytic vesicle [GO:0045335]; phagocytic vesicle membrane [GO:0030670]; presynaptic active zone [GO:0048786]; pseudopodium [GO:0031143]; spindle…	apical part of cell [GO:0045177]; axon [GO:0030424]; cleavage furrow [GO:0032154]; cytoplasmic vesicle [GO:0031410]; midbody [GO:0030496]; mitochondrial membrane [GO:0031966]; periciliary membrane compartment [GO:1990075]; phagocytic cup [GO:0001891]; phagocytic vesicle [GO:0045335]; phagocytic vesicle membrane [GO:0030670]; presynaptic active zone [GO:0048786]; pseudopodium [GO:0031143]; spindle…	apical part of cell [GO:0045177]; axon [GO:0030424]; cleavage furrow [GO:0032154]; cytoplasmic vesicle [GO:0031410]; midbody [GO:0030496]; mitochondrial membrane [GO:0031966]; periciliary membrane compartment [GO:1990075]; phagocytic cup [GO:0001891]; phagocytic vesicle [GO:0045335]; phagocytic vesicle membrane [GO:0030670]; presynaptic active zone [GO:0048786]; pseudopodium [GO:0031143]; spindle…
Q7JLB1	Q7JLB1_CAEEL	Reticulon-like protein	ret-1	570	ER membrane	endoplasmic reticulum	endoplasmic reticulum membrane [GO:0005789]; integral component of membrane [GO:0016021]	endoplasmic reticulum membrane [GO:0005789]; integral component of membrane [GO:0016021]	endoplasmic reticulum membrane [GO:0005789]; integral component of membrane [GO:0016021]
Q19591	Q19591_CAEEL	Uncharacterized protein	CELE_F19C7.1	266	innate immunity	cytosol	innate immune response [GO:0045087]	innate immune response [GO:0045087]	innate immune response [GO:0045087]
G5EGU1	G5EGU1_CAEEL	EGL-30 (Heterotrimeric G protein alpha subunit)	egl-30	355	innate immunity	cytosol	axon [GO:0030424]; cytoplasm [GO:0005737]; extrinsic component of cytoplasmic side of plasma membrane [GO:0031234]; heterotrimeric G-protein complex [GO:0005834]; neuron projection [GO:0043005]; neuronal cell body [GO:0043025]; G-protein beta/gamma-subunit complex binding [GO:0031683]; G-protein coupled receptor binding [GO:0001664]; GTP binding [GO:0005525]; GTPase activity [GO:0003924]; signal …	axon [GO:0030424]; cytoplasm [GO:0005737]; extrinsic component of cytoplasmic side of plasma membrane [GO:0031234]; heterotrimeric G-protein complex [GO:0005834]; neuron projection [GO:0043005]; neuronal cell body [GO:0043025]; G-protein beta/gamma-subunit complex binding [GO:0031683]; G-protein coupled receptor binding [GO:0001664]; GTP binding [GO:0005525]; GTPase activity [GO:0003924]; signal …	axon [GO:0030424]; cytoplasm [GO:0005737]; extrinsic component of cytoplasmic side of plasma membrane [GO:0031234]; heterotrimeric G-protein complex [GO:0005834]; neuron projection [GO:0043005]; neuronal cell body [GO:0043025]; G-protein beta/gamma-subunit complex binding [GO:0031683]; G-protein coupled receptor binding [GO:0001664]; GTP binding [GO:0005525]; GTPase activity [GO:0003924]; signal …
O76449	O76449_CAEEL	Uncharacterized protein	CELE_ZK1055.7	570	innate immunity	cytosol	innate immune response [GO:0045087]	innate immune response [GO:0045087]	innate immune response [GO:0045087]
Q21018	CRI3_CAEEL	Conserved regulator of innate immunity protein 3	cri-3	236	innate immunity	mitochondrion	mitochondrial matrix [GO:0005759]	mitochondrial matrix [GO:0005759]	mitochondrial matrix [GO:0005759]
Q20277	Q20277_CAEEL	FIP (Fungus-Induced Protein) Related	fipr-21	112	innate immunity
Q09497	Q09497_CAEEL	Ras SUppressor homolog	rsu-1	268	innate immunity cytosceleton regulation	cytosol	innate immune response [GO:0045087]	innate immune response [GO:0045087]	innate immune response [GO:0045087]
H2L0I3	H2L0I3_CAEEL	Lin-5 (Five) Interacting protein	lfi-1	2350	kinetohore microtubules	nucleus	kinetochore microtubule [GO:0005828]; nucleus [GO:0005634]	kinetochore microtubule [GO:0005828]; nucleus [GO:0005634]	kinetochore microtubule [GO:0005828]; nucleus [GO:0005634]
Q9XWM1	Q9XWM1_CAEEL	One IG domain	oig-2	108	lipid storage	endoplasmic reticulum	sarcoplasmic reticulum [GO:0016529]	sarcoplasmic reticulum [GO:0016529]	sarcoplasmic reticulum [GO:0016529]
K8ESM2	K8ESM2_CAEEL	Carboxypeptidase (EC 3.4.16.-)	CELE_Y16B4A.2	2161	lysozyme	membrane	membrane raft [GO:0045121]; serine-type carboxypeptidase activity [GO:0004185]; proteolysis involved in cellular protein catabolic process [GO:0051603]	membrane raft [GO:0045121]; serine-type carboxypeptidase activity [GO:0004185]; proteolysis involved in cellular protein catabolic process [GO:0051603]	membrane raft [GO:0045121]; serine-type carboxypeptidase activity [GO:0004185]; proteolysis involved in cellular protein catabolic process [GO:0051603]
Q94269	Q94269_CAEEL	Carboxypeptidase (EC 3.4.16.-)	CELE_K10C2.1	2314	lysozyme	membrane	membrane raft [GO:0045121]; serine-type carboxypeptidase activity [GO:0004185]; proteolysis involved in cellular protein catabolic process [GO:0051603]	membrane raft [GO:0045121]; serine-type carboxypeptidase activity [GO:0004185]; proteolysis involved in cellular protein catabolic process [GO:0051603]	membrane raft [GO:0045121]; serine-type carboxypeptidase activity [GO:0004185]; proteolysis involved in cellular protein catabolic process [GO:0051603]
P91917	OLA1_CAEEL	Obg-like ATPase 1	ola-1	395	membrane	endoplasmic reticulum	endoplasmic reticulum [GO:0005783]; ATP binding [GO:0005524]; ATPase activity [GO:0016887]; GTP binding [GO:0005525]; metal ion binding [GO:0046872]	endoplasmic reticulum [GO:0005783]; ATP binding [GO:0005524]; ATPase activity [GO:0016887]; GTP binding [GO:0005525]; metal ion binding [GO:0046872]	endoplasmic reticulum [GO:0005783]; ATP binding [GO:0005524]; ATPase activity [GO:0016887]; GTP binding [GO:0005525]; metal ion binding [GO:0046872]
G5ECJ8	G5ECJ8_CAEEL	Dimethylaniline monooxygenase [N-oxide-forming] (EC 1.14.13.8)	fmo-3	512	membrane	endoplasmic reticulum	endoplasmic reticulum membrane [GO:0005789]; organelle membrane [GO:0031090]; flavin adenine dinucleotide binding [GO:0050660]; monooxygenase activity [GO:0004497]; N,N-dimethylaniline monooxygenase activity [GO:0004499]; NADP binding [GO:0050661]; oxidation-reduction process [GO:0055114]	endoplasmic reticulum membrane [GO:0005789]; organelle membrane [GO:0031090]; flavin adenine dinucleotide binding [GO:0050660]; monooxygenase activity [GO:0004497]; N,N-dimethylaniline monooxygenase activity [GO:0004499]; NADP binding [GO:0050661]; oxidation-reduction process [GO:0055114]	endoplasmic reticulum membrane [GO:0005789]; organelle membrane [GO:0031090]; flavin adenine dinucleotide binding [GO:0050660]; monooxygenase activity [GO:0004497]; N,N-dimethylaniline monooxygenase activity [GO:0004499]; NADP binding [GO:0050661]; oxidation-reduction process [GO:0055114]
Q9U1X6	Q9U1X6_CAEEL	ER membrane protein complex subunit 3	emc-3	234	membrane	endoplasmic reticulum	ER membrane protein complex [GO:0072546]; protein folding in endoplasmic reticulum [GO:0034975]	ER membrane protein complex [GO:0072546]; protein folding in endoplasmic reticulum [GO:0034975]	ER membrane protein complex [GO:0072546]; protein folding in endoplasmic reticulum [GO:0034975]
Q9TYW1	Q9TYW1_CAEEL	Vacuolar H ATPase	vha-19	451	membrane	membrane	integral component of membrane [GO:0016021]; membrane raft [GO:0045121]; proton-transporting V-type ATPase, V1 domain [GO:0033180]; proton-transporting ATP synthase activity, rotational mechanism [GO:0046933]; proton-transporting ATPase activity, rotational mechanism [GO:0046961]; ATP hydrolysis coupled proton transport [GO:0015991]	integral component of membrane [GO:0016021]; membrane raft [GO:0045121]; proton-transporting V-type ATPase, V1 domain [GO:0033180]; proton-transporting ATP synthase activity, rotational mechanism [GO:0046933]; proton-transporting ATPase activity, rotational mechanism [GO:0046961]; ATP hydrolysis coupled proton transport [GO:0015991]	integral component of membrane [GO:0016021]; membrane raft [GO:0045121]; proton-transporting V-type ATPase, V1 domain [GO:0033180]; proton-transporting ATP synthase activity, rotational mechanism [GO:0046933]; proton-transporting ATPase activity, rotational mechanism [GO:0046961]; ATP hydrolysis coupled proton transport [GO:0015991]
O18212	O18212_CAEEL	Protein YIPF	CELE_Y53C12A.3	270	membrane	membrane	integral component of membrane [GO:0016021]	integral component of membrane [GO:0016021]	integral component of membrane [GO:0016021]
Q22165	STO4_CAEEL	Stomatin-4	sto-4	281	membrane	membrane	integral component of membrane [GO:0016021]	integral component of membrane [GO:0016021]	integral component of membrane [GO:0016021]
Q9BPN8	Y92H3_CAEEL	Uncharacterized protein Y92H12BR.3	Y92H12BR.3	637	membrane	membrane	integral component of membrane [GO:0016021]	integral component of membrane [GO:0016021]	integral component of membrane [GO:0016021]
G5EEW1	G5EEW1_CAEEL	Uncharacterized protein	C18B12.6	428	membrane	membrane	integral component of membrane [GO:0016021]	integral component of membrane [GO:0016021]	integral component of membrane [GO:0016021]
G5EGA2	G5EGA2_CAEEL	Uncharacterized protein	CELE_Y45F10B.13	618	membrane	membrane	integral component of membrane [GO:0016021]	integral component of membrane [GO:0016021]	integral component of membrane [GO:0016021]
H2KYX4	H2KYX4_CAEEL	Uncharacterized protein	C23H3.2	349	membrane	membrane	integral component of membrane [GO:0016021]	integral component of membrane [GO:0016021]	integral component of membrane [GO:0016021]
O02082	O02082_CAEEL	Uncharacterized protein	C48E7.1	174	membrane	membrane	integral component of membrane [GO:0016021]	integral component of membrane [GO:0016021]	integral component of membrane [GO:0016021]
O17388	O17388_CAEEL	Transmembrane 9 superfamily member	tag-123	655	membrane	membrane	integral component of membrane [GO:0016021]	integral component of membrane [GO:0016021]	integral component of membrane [GO:0016021]
O44509	O44509_CAEEL	Uncharacterized protein	CELE_F42G8.10	181	membrane	membrane	integral component of membrane [GO:0016021]	integral component of membrane [GO:0016021]	integral component of membrane [GO:0016021]
O44955	O44955_CAEEL	Uncharacterized protein	C34B2.8	171	membrane	membrane	integral component of membrane [GO:0016021]	integral component of membrane [GO:0016021]	integral component of membrane [GO:0016021]
O45310	O45310_CAEEL	Uncharacterized protein	C49A1.10	210	membrane	membrane	integral component of membrane [GO:0016021]	integral component of membrane [GO:0016021]	integral component of membrane [GO:0016021]
P91491	P91491_CAEEL	Uncharacterized protein	CELE_T23B3.2	92	membrane	membrane	integral component of membrane [GO:0016021]	integral component of membrane [GO:0016021]	integral component of membrane [GO:0016021]
Q18315	Q18315_CAEEL	Uncharacterized protein	C29H12.2	393	membrane	membrane	integral component of membrane [GO:0016021]	integral component of membrane [GO:0016021]	integral component of membrane [GO:0016021]
Q21453	Q21453_CAEEL	Uncharacterized protein	CELE_M01F1.4	808	membrane	membrane	integral component of membrane [GO:0016021]	integral component of membrane [GO:0016021]	integral component of membrane [GO:0016021]
Q23660	Q23660_CAEEL	Uncharacterized protein	CELE_ZK899.2	452	membrane	membrane	integral component of membrane [GO:0016021]	integral component of membrane [GO:0016021]	integral component of membrane [GO:0016021]
Q4R176	Q4R176_CAEEL	Uncharacterized protein	CELE_F38G1.3	201	membrane	membrane	integral component of membrane [GO:0016021]	integral component of membrane [GO:0016021]	integral component of membrane [GO:0016021]
Q9BL66	Q9BL66_CAEEL	Uncharacterized protein	CELE_Y54F10AL.1	255	membrane	membrane	integral component of membrane [GO:0016021]	integral component of membrane [GO:0016021]	integral component of membrane [GO:0016021]
Q9N5F6	Q9N5F6_CAEEL	Uncharacterized protein	CELE_R193.2	1897	membrane	membrane	integral component of membrane [GO:0016021]	integral component of membrane [GO:0016021]	integral component of membrane [GO:0016021]
Q9U2Z9	Q9U2Z9_CAEEL	Uncharacterized protein	CELE_Y106G6H.8	156	membrane	membrane	integral component of membrane [GO:0016021]	integral component of membrane [GO:0016021]	integral component of membrane [GO:0016021]
Q9XTZ4	Q9XTZ4_CAEEL	Uncharacterized protein	C18D11.1	263	membrane	membrane	integral component of membrane [GO:0016021]	integral component of membrane [GO:0016021]	integral component of membrane [GO:0016021]
Q9XVL1	Q9XVL1_CAEEL	Uncharacterized protein	CELE_K09G1.1	211	membrane	membrane	integral component of membrane [GO:0016021]	integral component of membrane [GO:0016021]	integral component of membrane [GO:0016021]
Q9XVR5	Q9XVR5_CAEEL	Uncharacterized protein	C30H6.9	199	membrane	membrane	integral component of membrane [GO:0016021]	integral component of membrane [GO:0016021]	integral component of membrane [GO:0016021]
Q95R11	Q95R11_CAEEL	Uncharacterized protein	CELE_F28B3.10	155	membrane	membrane	integral component of membrane [GO:0016021]	integral component of membrane [GO:0016021]	integral component of membrane [GO:0016021]
A4F305	A4F305_CAEEL	Uncharacterized protein	CELE_cTel55X.1	222	membrane	membrane	integral component of membrane [GO:0016021]	integral component of membrane [GO:0016021]	integral component of membrane [GO:0016021]
H2KZ05	H2KZ05_CAEEL	Uncharacterized protein	CELE_T05C3.6	504	membrane	membrane	integral component of membrane [GO:0016021]; catalytic activity [GO:0003824]	integral component of membrane [GO:0016021]; catalytic activity [GO:0003824]	integral component of membrane [GO:0016021]; catalytic activity [GO:0003824]
Q22641	Q22641_CAEEL	LiPid Depleted	lpd-9	131	membrane	membrane	integral component of membrane [GO:0016021]; lipid storage [GO:0019915]	integral component of membrane [GO:0016021]; lipid storage [GO:0019915]	integral component of membrane [GO:0016021]; lipid storage [GO:0019915]
O76687	O76687_CAEEL	Uncharacterized protein	CELE_M01G5.3	384	membrane	membrane	integral component of membrane [GO:0016021]; membrane [GO:0016020]	integral component of membrane [GO:0016021]; membrane [GO:0016020]	integral component of membrane [GO:0016021]; membrane [GO:0016020]
O76836	O76836_CAEEL	Uncharacterized protein	CELE_T19D12.4	1028	membrane	membrane	integral component of membrane [GO:0016021]; membrane raft [GO:0045121]; defense response to Gram-negative bacterium [GO:0050829]; innate immune response [GO:0045087]	integral component of membrane [GO:0016021]; membrane raft [GO:0045121]; defense response to Gram-negative bacterium [GO:0050829]; innate immune response [GO:0045087]	integral component of membrane [GO:0016021]; membrane raft [GO:0045121]; defense response to Gram-negative bacterium [GO:0050829]; innate immune response [GO:0045087]
G5EGI7	ZIG1_CAEEL	Zwei Ig domain protein zig-1 (2 Ig domain protein zig-1)	zig-1	265	membrane	membrane	integral component of membrane [GO:0016021]; plasma membrane [GO:0005886]	integral component of membrane [GO:0016021]; plasma membrane [GO:0005886]	integral component of membrane [GO:0016021]; plasma membrane [GO:0005886]
Q9GYI7	Q9GYI7_CAEEL	Uncharacterized protein	CELE_F29B9.8	381	membrane	membrane	integral component of membrane [GO:0016021]; plasma membrane [GO:0005886]	integral component of membrane [GO:0016021]; plasma membrane [GO:0005886]	integral component of membrane [GO:0016021]; plasma membrane [GO:0005886]
H2KZW8	H2KZW8_CAEEL	Uncharacterized protein	CELE_Y38C1AA.1	353	membrane	membrane	integral component of membrane [GO:0016021]; transferase activity, transferring acyl groups [GO:0016746]; metabolic process [GO:0008152]	integral component of membrane [GO:0016021]; transferase activity, transferring acyl groups [GO:0016746]; metabolic process [GO:0008152]	integral component of membrane [GO:0016021]; transferase activity, transferring acyl groups [GO:0016746]; metabolic process [GO:0008152]
Q19239	Q19239_CAEEL	O-ACyltransferase homolog	oac-14	710	membrane	membrane	integral component of membrane [GO:0016021]; transferase activity, transferring acyl groups other than amino-acyl groups [GO:0016747]	integral component of membrane [GO:0016021]; transferase activity, transferring acyl groups other than amino-acyl groups [GO:0016747]	integral component of membrane [GO:0016021]; transferase activity, transferring acyl groups other than amino-acyl groups [GO:0016747]
Q93896	Q93896_CAEEL	MonoCarboxylate Transporter family	mct-3	596	membrane	membrane	integral component of membrane [GO:0016021]; transmembrane transport [GO:0055085]	integral component of membrane [GO:0016021]; transmembrane transport [GO:0055085]	integral component of membrane [GO:0016021]; transmembrane transport [GO:0055085]
O45936	O45936_CAEEL	Uncharacterized protein	CELE_Y43F4B.7	455	membrane	membrane	integral component of membrane [GO:0016021]; vacuolar membrane [GO:0005774]; amino acid transmembrane transporter activity [GO:0015171]; amino acid transmembrane transport [GO:0003333]	integral component of membrane [GO:0016021]; vacuolar membrane [GO:0005774]; amino acid transmembrane transporter activity [GO:0015171]; amino acid transmembrane transport [GO:0003333]	integral component of membrane [GO:0016021]; vacuolar membrane [GO:0005774]; amino acid transmembrane transporter activity [GO:0015171]; amino acid transmembrane transport [GO:0003333]
Q19983	Q19983_CAEEL	Tetraspanin	tsp-8	282	membrane	membrane	integral component of plasma membrane [GO:0005887]; cell surface receptor signaling pathway [GO:0007166]	integral component of plasma membrane [GO:0005887]; cell surface receptor signaling pathway [GO:0007166]	integral component of plasma membrane [GO:0005887]; cell surface receptor signaling pathway [GO:0007166]
G5EFI4	G5EFI4_CAEEL	Galectin	lec-5	314	membrane	membrane	membrane raft [GO:0045121]; carbohydrate binding [GO:0030246]	membrane raft [GO:0045121]; carbohydrate binding [GO:0030246]	membrane raft [GO:0045121]; carbohydrate binding [GO:0030246]
Q9XW01	Q9XW01_CAEEL	Uncharacterized protein	CELE_Y54G11A.7	467	membrane	membrane
Q04833	LRP_CAEEL	Low-density lipoprotein receptor-related protein (LRP)	lrp-1	4753	membrane	membrane asociated	apical plasma membrane [GO:0016324]; clathrin-coated pit [GO:0005905]; endocytic vesicle [GO:0030139]; integral component of membrane [GO:0016021]; calcium ion binding [GO:0005509]; sterol transporter activity [GO:0015248]; ecdysis, collagen and cuticulin-based cuticle [GO:0042395]; endocytosis [GO:0006897]; nematode larval development [GO:0002119]; positive regulation of locomotion [GO:0040017];…	apical plasma membrane [GO:0016324]; clathrin-coated pit [GO:0005905]; endocytic vesicle [GO:0030139]; integral component of membrane [GO:0016021]; calcium ion binding [GO:0005509]; sterol transporter activity [GO:0015248]; ecdysis, collagen and cuticulin-based cuticle [GO:0042395]; endocytosis [GO:0006897]; nematode larval development [GO:0002119]; positive regulation of locomotion [GO:0040017];…	apical plasma membrane [GO:0016324]; clathrin-coated pit [GO:0005905]; endocytic vesicle [GO:0030139]; integral component of membrane [GO:0016021]; calcium ion binding [GO:0005509]; sterol transporter activity [GO:0015248]; ecdysis, collagen and cuticulin-based cuticle [GO:0042395]; endocytosis [GO:0006897]; nematode larval development [GO:0002119]; positive regulation of locomotion [GO:0040017];…
O02268	O02268_CAEEL	Dietary Restriction Response (WT but not eat-2 lifespan increased)	drr-1	174	membrane	membrane	integral component of membrane [GO:0016021]	integral component of membrane [GO:0016021]	integral component of membrane [GO:0016021]
Q9XTT3	Q9XTT3_CAEEL	SCAVenger receptor (CD36 family) related	scav-3	534	membrane	membrane	integral component of membrane [GO:0016021]	integral component of membrane [GO:0016021]	integral component of membrane [GO:0016021]
Q22588	Q22588_CAEEL	Ligand-Gated ion Channel	lgc-32	390	membrane	membrane	integral component of membrane [GO:0016021]; extracellular ligand-gated ion channel activity [GO:0005230]	integral component of membrane [GO:0016021]; extracellular ligand-gated ion channel activity [GO:0005230]	integral component of membrane [GO:0016021]; extracellular ligand-gated ion channel activity [GO:0005230]
Q21898	VATL1_CAEEL	V-type proton ATPase 16 kDa proteolipid subunit 1 (V-ATPase 16 kDa proteolipid subunit 1) (Vacuolar proton pump 16 kDa proteolipid subunit 1)	vha-1	169	membrane	membrane	integral component of membrane [GO:0016021]; membrane raft [GO:0045121]; vacuolar proton-transporting V-type ATPase, V0 domain [GO:0000220]; proton-transporting ATPase activity, rotational mechanism [GO:0046961]; ATP hydrolysis coupled proton transport [GO:0015991]; embryo development ending in birth or egg hatching [GO:0009792]; lysosomal lumen acidification [GO:0007042]; ovulation [GO:0030728];…	integral component of membrane [GO:0016021]; membrane raft [GO:0045121]; vacuolar proton-transporting V-type ATPase, V0 domain [GO:0000220]; proton-transporting ATPase activity, rotational mechanism [GO:0046961]; ATP hydrolysis coupled proton transport [GO:0015991]; embryo development ending in birth or egg hatching [GO:0009792]; lysosomal lumen acidification [GO:0007042]; ovulation [GO:0030728];…	integral component of membrane [GO:0016021]; membrane raft [GO:0045121]; vacuolar proton-transporting V-type ATPase, V0 domain [GO:0000220]; proton-transporting ATPase activity, rotational mechanism [GO:0046961]; ATP hydrolysis coupled proton transport [GO:0015991]; embryo development ending in birth or egg hatching [GO:0009792]; lysosomal lumen acidification [GO:0007042]; ovulation [GO:0030728];…
P34525	SPCS3_CAEEL	Probable signal peptidase complex subunit 3 (EC 3.4.-.-) (Microsomal signal peptidase 22 kDa subunit) (SPC22) (SPase 22 kDa subunit)	K12H4.4	180	membrane	membrane	integral component of membrane [GO:0016021]; organelle membrane [GO:0031090]; signal peptidase complex [GO:0005787]; peptidase activity [GO:0008233]; protein targeting to ER [GO:0045047]; signal peptide processing [GO:0006465]	integral component of membrane [GO:0016021]; organelle membrane [GO:0031090]; signal peptidase complex [GO:0005787]; peptidase activity [GO:0008233]; protein targeting to ER [GO:0045047]; signal peptide processing [GO:0006465]	integral component of membrane [GO:0016021]; organelle membrane [GO:0031090]; signal peptidase complex [GO:0005787]; peptidase activity [GO:0008233]; protein targeting to ER [GO:0045047]; signal peptide processing [GO:0006465]
Q9XXU9	VATC_CAEEL	V-type proton ATPase subunit C (V-ATPase subunit C) (Vacuolar proton pump subunit C)	vha-11	384	membrane	membrane	intracellular organelle [GO:0043229]; lysosomal membrane [GO:0005765]; vacuolar proton-transporting V-type ATPase complex [GO:0016471]; vacuolar proton-transporting V-type ATPase, V1 domain [GO:0000221]; hydrogen ion transmembrane transporter activity [GO:0015078]; hydrogen-exporting ATPase activity, phosphorylative mechanism [GO:0008553]; hydrolase activity [GO:0016787]; proton-transporting ATPa…	intracellular organelle [GO:0043229]; lysosomal membrane [GO:0005765]; vacuolar proton-transporting V-type ATPase complex [GO:0016471]; vacuolar proton-transporting V-type ATPase, V1 domain [GO:0000221]; hydrogen ion transmembrane transporter activity [GO:0015078]; hydrogen-exporting ATPase activity, phosphorylative mechanism [GO:0008553]; hydrolase activity [GO:0016787]; proton-transporting ATPa…	intracellular organelle [GO:0043229]; lysosomal membrane [GO:0005765]; vacuolar proton-transporting V-type ATPase complex [GO:0016471]; vacuolar proton-transporting V-type ATPase, V1 domain [GO:0000221]; hydrogen ion transmembrane transporter activity [GO:0015078]; hydrogen-exporting ATPase activity, phosphorylative mechanism [GO:0008553]; hydrolase activity [GO:0016787]; proton-transporting ATPa…
Q9U3N5	SELT1_CAEEL	Putative selT-like protein C35C5.3	C35C5.3	247	membrane	membrane
H2L0C0	H2L0C0_CAEEL	EMC Endoplasmic Membrane protein Complex (Yeast EMC) homolog	emc-1	946	membrane / ER folding	endoplasmic reticulum	ER membrane protein complex [GO:0072546]; protein folding in endoplasmic reticulum [GO:0034975]	ER membrane protein complex [GO:0072546]; protein folding in endoplasmic reticulum [GO:0034975]	ER membrane protein complex [GO:0072546]; protein folding in endoplasmic reticulum [GO:0034975]
O61213	DUOX1_CAEEL	Dual oxidase 1 (DUOX1) (EC 1.11.1.-) (EC 1.6.3.1) (Blistered cuticle protein 3) (NADPH thyroid oxidase 1)	bli-3	1497	membrane / innate immunity	membrane	integral component of membrane [GO:0016021]; plasma membrane [GO:0005886]; calcium ion binding [GO:0005509]; heme binding [GO:0020037]; NAD(P)H oxidase activity [GO:0016174]; peroxidase activity [GO:0004601]; collagen and cuticulin-based cuticle development [GO:0040002]; cuticle development involved in collagen and cuticulin-based cuticle molting cycle [GO:0042338]; defense response to fungus [GO…	integral component of membrane [GO:0016021]; plasma membrane [GO:0005886]; calcium ion binding [GO:0005509]; heme binding [GO:0020037]; NAD(P)H oxidase activity [GO:0016174]; peroxidase activity [GO:0004601]; collagen and cuticulin-based cuticle development [GO:0040002]; cuticle development involved in collagen and cuticulin-based cuticle molting cycle [GO:0042338]; defense response to fungus [GO…	integral component of membrane [GO:0016021]; plasma membrane [GO:0005886]; calcium ion binding [GO:0005509]; heme binding [GO:0020037]; NAD(P)H oxidase activity [GO:0016174]; peroxidase activity [GO:0004601]; collagen and cuticulin-based cuticle development [GO:0040002]; cuticle development involved in collagen and cuticulin-based cuticle molting cycle [GO:0042338]; defense response to fungus [GO…
O02252	O02252_CAEEL	Prolyl Carboxy Peptidase like	pcp-3	1080	membrane / protease	membrane	membrane raft [GO:0045121]; serine-type peptidase activity [GO:0008236]	membrane raft [GO:0045121]; serine-type peptidase activity [GO:0008236]	membrane raft [GO:0045121]; serine-type peptidase activity [GO:0008236]
O17373	O17373_CAEEL	Intestinal acid PHOsphatase	pho-14	440	membrane / secreated	cytosol	acid phosphatase activity [GO:0003993]	acid phosphatase activity [GO:0003993]	acid phosphatase activity [GO:0003993]
G5EBR1	G5EBR1_CAEEL	Rab GDP dissociation inhibitor	gdi-1	444	membrane / signaling	cytosol	cytoplasm [GO:0005737]; GTPase activator activity [GO:0005096]; oxidoreductase activity [GO:0016491]; Rab GDP-dissociation inhibitor activity [GO:0005093]; protein transport [GO:0015031]; small GTPase mediated signal transduction [GO:0007264]	cytoplasm [GO:0005737]; GTPase activator activity [GO:0005096]; oxidoreductase activity [GO:0016491]; Rab GDP-dissociation inhibitor activity [GO:0005093]; protein transport [GO:0015031]; small GTPase mediated signal transduction [GO:0007264]	cytoplasm [GO:0005737]; GTPase activator activity [GO:0005096]; oxidoreductase activity [GO:0016491]; Rab GDP-dissociation inhibitor activity [GO:0005093]; protein transport [GO:0015031]; small GTPase mediated signal transduction [GO:0007264]
Q17688	TXNDL_CAEEL	Thioredoxin domain-containing protein C06A6.5	C06A6.5	413	membrane /ER stress response	endoplasmic reticulum	endoplasmic reticulum [GO:0005783]; extracellular region [GO:0005576]; protein disulfide isomerase activity [GO:0003756]; cell redox homeostasis [GO:0045454]; protein folding [GO:0006457]; response to endoplasmic reticulum stress [GO:0034976]	endoplasmic reticulum [GO:0005783]; extracellular region [GO:0005576]; protein disulfide isomerase activity [GO:0003756]; cell redox homeostasis [GO:0045454]; protein folding [GO:0006457]; response to endoplasmic reticulum stress [GO:0034976]	endoplasmic reticulum [GO:0005783]; extracellular region [GO:0005576]; protein disulfide isomerase activity [GO:0003756]; cell redox homeostasis [GO:0045454]; protein folding [GO:0006457]; response to endoplasmic reticulum stress [GO:0034976]
G5EE13	G5EE13_CAEEL	PaTched Related family	ptr-23	983	membrane /signalling	membrane	integral component of membrane [GO:0016021]; endocytosis [GO:0006897]; molting cycle, collagen and cuticulin-based cuticle [GO:0018996]; nematode male tail tip morphogenesis [GO:0045138]	integral component of membrane [GO:0016021]; endocytosis [GO:0006897]; molting cycle, collagen and cuticulin-based cuticle [GO:0018996]; nematode male tail tip morphogenesis [GO:0045138]	integral component of membrane [GO:0016021]; endocytosis [GO:0006897]; molting cycle, collagen and cuticulin-based cuticle [GO:0018996]; nematode male tail tip morphogenesis [GO:0045138]
B6VQ56	B6VQ56_CAEEL	PaTched Related family	ptr-24	892	membrane /signalling	membrane	integral component of membrane [GO:0016021]; molting cycle, collagen and cuticulin-based cuticle [GO:0018996]	integral component of membrane [GO:0016021]; molting cycle, collagen and cuticulin-based cuticle [GO:0018996]	integral component of membrane [GO:0016021]; molting cycle, collagen and cuticulin-based cuticle [GO:0018996]
O44978	O44978_CAEEL	PaTched Related family	ptr-11	820	membrane /signalling	membrane	integral component of membrane [GO:0016021]; molting cycle, collagen and cuticulin-based cuticle [GO:0018996]	integral component of membrane [GO:0016021]; molting cycle, collagen and cuticulin-based cuticle [GO:0018996]	integral component of membrane [GO:0016021]; molting cycle, collagen and cuticulin-based cuticle [GO:0018996]
Q09614	PTC1_CAEEL	Protein patched homolog 1	ptc-1	1408	membrane /signalling	membrane	integral component of plasma membrane [GO:0005887]; cell division [GO:0051301]; mitotic nuclear division [GO:0007067]; molting cycle, collagen and cuticulin-based cuticle [GO:0018996]	integral component of plasma membrane [GO:0005887]; cell division [GO:0051301]; mitotic nuclear division [GO:0007067]; molting cycle, collagen and cuticulin-based cuticle [GO:0018996]	integral component of plasma membrane [GO:0005887]; cell division [GO:0051301]; mitotic nuclear division [GO:0007067]; molting cycle, collagen and cuticulin-based cuticle [GO:0018996]
H2L0G5	PTC3_CAEEL	Protein patched homolog 3	ptc-3	1367	membrane /signalling/ cytosceleton	membrane asociated	adherens junction [GO:0005912]; apical plasma membrane [GO:0016324]; cytoplasmic vesicle [GO:0031410]; integral component of membrane [GO:0016021]; molting cycle, collagen and cuticulin-based cuticle [GO:0018996]	adherens junction [GO:0005912]; apical plasma membrane [GO:0016324]; cytoplasmic vesicle [GO:0031410]; integral component of membrane [GO:0016021]; molting cycle, collagen and cuticulin-based cuticle [GO:0018996]	adherens junction [GO:0005912]; apical plasma membrane [GO:0016324]; cytoplasmic vesicle [GO:0031410]; integral component of membrane [GO:0016021]; molting cycle, collagen and cuticulin-based cuticle [GO:0018996]
O45670	O45670_CAEEL	Uncharacterized protein	CELE_K10D6.2	269	membrane cell junction	membrane	integral component of membrane [GO:0016021]	integral component of membrane [GO:0016021]	integral component of membrane [GO:0016021]
H1ZUX6	H1ZUX6_CAEEL	InTestinal NeureXin-like	itx-1	1620	membrane cell junction	membrane asociated	adherens junction [GO:0005912]; basolateral plasma membrane [GO:0016323]; integral component of membrane [GO:0016021]	adherens junction [GO:0005912]; basolateral plasma membrane [GO:0016323]; integral component of membrane [GO:0016021]	adherens junction [GO:0005912]; basolateral plasma membrane [GO:0016323]; integral component of membrane [GO:0016021]
G5ED08	G5ED08_CAEEL	Stomatin-like protein UNC-1	unc-1	289	membrane cell junction	membrane asociated	axon [GO:0030424]; cell-cell junction [GO:0005911]; integral component of membrane [GO:0016021]; response to drug [GO:0042493]	axon [GO:0030424]; cell-cell junction [GO:0005911]; integral component of membrane [GO:0016021]; response to drug [GO:0042493]	axon [GO:0030424]; cell-cell junction [GO:0005911]; integral component of membrane [GO:0016021]; response to drug [GO:0042493]
Q23187	Q23187_CAEEL	Reticulon-like protein	ret-1	252	membrane ER	endoplasmic reticulum	endoplasmic reticulum membrane [GO:0005789]; integral component of membrane [GO:0016021]	endoplasmic reticulum membrane [GO:0005789]; integral component of membrane [GO:0016021]	endoplasmic reticulum membrane [GO:0005789]; integral component of membrane [GO:0016021]
P49049	IMP2_CAEEL	Intramembrane protease 2 (EC 3.4.23.-)	imp-2	468	membrane ER	Golgi apparatus	Golgi-associated vesicle membrane [GO:0030660]; integral component of cytoplasmic side of endoplasmic reticulum membrane [GO:0071458]; integral component of lumenal side of endoplasmic reticulum membrane [GO:0071556]; lysosomal membrane [GO:0005765]; aspartic-type endopeptidase activity [GO:0004190]	Golgi-associated vesicle membrane [GO:0030660]; integral component of cytoplasmic side of endoplasmic reticulum membrane [GO:0071458]; integral component of lumenal side of endoplasmic reticulum membrane [GO:0071556]; lysosomal membrane [GO:0005765]; aspartic-type endopeptidase activity [GO:0004190]	Golgi-associated vesicle membrane [GO:0030660]; integral component of cytoplasmic side of endoplasmic reticulum membrane [GO:0071458]; integral component of lumenal side of endoplasmic reticulum membrane [GO:0071556]; lysosomal membrane [GO:0005765]; aspartic-type endopeptidase activity [GO:0004190]
G5EEA8	G5EEA8_CAEEL	Annexin	nex-1	322	membrane fusion/vescicle	membrane	intracellular membrane-bounded organelle [GO:0043231]; plasma membrane [GO:0005886]; 1-phosphatidylinositol binding [GO:0005545]; calcium ion binding [GO:0005509]; calcium-dependent phospholipid binding [GO:0005544]; heparin binding [GO:0008201]; phosphatidylethanolamine binding [GO:0008429]; phosphatidylserine binding [GO:0001786]; engulfment of apoptotic cell [GO:0043652]	intracellular membrane-bounded organelle [GO:0043231]; plasma membrane [GO:0005886]; 1-phosphatidylinositol binding [GO:0005545]; calcium ion binding [GO:0005509]; calcium-dependent phospholipid binding [GO:0005544]; heparin binding [GO:0008201]; phosphatidylethanolamine binding [GO:0008429]; phosphatidylserine binding [GO:0001786]; engulfment of apoptotic cell [GO:0043652]	intracellular membrane-bounded organelle [GO:0043231]; plasma membrane [GO:0005886]; 1-phosphatidylinositol binding [GO:0005545]; calcium ion binding [GO:0005509]; calcium-dependent phospholipid binding [GO:0005544]; heparin binding [GO:0008201]; phosphatidylethanolamine binding [GO:0008429]; phosphatidylserine binding [GO:0001786]; engulfment of apoptotic cell [GO:0043652]
Q21162	Q21162_CAEEL	DNaJ domain (Prokaryotic heat shock protein)	dnj-14	215	membrane heat shock	membrane	integral component of membrane [GO:0016021]	integral component of membrane [GO:0016021]	integral component of membrane [GO:0016021]
Q11117	LMP1_CAEEL	LAMP family protein lmp-1	lmp-1	237	membrane lysosome phagosome	membrane	gut granule membrane [GO:0044841]; integral component of membrane [GO:0016021]; lysosomal membrane [GO:0005765]; membrane-bounded organelle [GO:0043227]; phagocytic vesicle [GO:0045335]	gut granule membrane [GO:0044841]; integral component of membrane [GO:0016021]; lysosomal membrane [GO:0005765]; membrane-bounded organelle [GO:0043227]; phagocytic vesicle [GO:0045335]	gut granule membrane [GO:0044841]; integral component of membrane [GO:0016021]; lysosomal membrane [GO:0005765]; membrane-bounded organelle [GO:0043227]; phagocytic vesicle [GO:0045335]
O16658	O16658_CAEEL	Nucleotide Sugar TransPorter family	nstp-4	339	membrane transport	Golgi apparatus	Golgi membrane [GO:0000139]; integral component of membrane [GO:0016021]; sugar:proton symporter activity [GO:0005351]	Golgi membrane [GO:0000139]; integral component of membrane [GO:0016021]; sugar:proton symporter activity [GO:0005351]	Golgi membrane [GO:0000139]; integral component of membrane [GO:0016021]; sugar:proton symporter activity [GO:0005351]
Q17663	Q17663_CAEEL	Ammonium transporter	amt-4	577	membrane transport	membrane	integral component of plasma membrane [GO:0005887]; ammonium transmembrane transporter activity [GO:0008519]; ammonium transmembrane transport [GO:0072488]; organic cation transport [GO:0015695]	integral component of plasma membrane [GO:0005887]; ammonium transmembrane transporter activity [GO:0008519]; ammonium transmembrane transport [GO:0072488]; organic cation transport [GO:0015695]	integral component of plasma membrane [GO:0005887]; ammonium transmembrane transporter activity [GO:0008519]; ammonium transmembrane transport [GO:0072488]; organic cation transport [GO:0015695]
Q18120	TWK18_CAEEL	TWiK family of potassium channels protein 18	twk-18	461	membrane transport	membrane	integral component of membrane [GO:0016021]; membrane [GO:0016020]; outward rectifier potassium channel activity [GO:0015271]; locomotion [GO:0040011]; muscle contraction [GO:0006936]; potassium ion transport [GO:0006813]	integral component of membrane [GO:0016021]; membrane [GO:0016020]; outward rectifier potassium channel activity [GO:0015271]; locomotion [GO:0040011]; muscle contraction [GO:0006936]; potassium ion transport [GO:0006813]	integral component of membrane [GO:0016021]; membrane [GO:0016020]; outward rectifier potassium channel activity [GO:0015271]; locomotion [GO:0040011]; muscle contraction [GO:0006936]; potassium ion transport [GO:0006813]
Q19714	TMCO1_CAEEL	Calcium load-activated calcium channel homolog (CLAC channel)	F22B5.10	186	membrane transport	cytosol	cytoplasm [GO:0005737]; integral component of endoplasmic reticulum membrane [GO:0030176]; striated muscle dense body [GO:0055120]; calcium channel activity [GO:0005262]; calcium ion transmembrane transport [GO:0070588]; endoplasmic reticulum calcium ion homeostasis [GO:0032469]	cytoplasm [GO:0005737]; integral component of endoplasmic reticulum membrane [GO:0030176]; striated muscle dense body [GO:0055120]; calcium channel activity [GO:0005262]; calcium ion transmembrane transport [GO:0070588]; endoplasmic reticulum calcium ion homeostasis [GO:0032469]	cytoplasm [GO:0005737]; integral component of endoplasmic reticulum membrane [GO:0030176]; striated muscle dense body [GO:0055120]; calcium channel activity [GO:0005262]; calcium ion transmembrane transport [GO:0070588]; endoplasmic reticulum calcium ion homeostasis [GO:0032469]
O45298	O45298_CAEEL	Amino acid Transporter GlycoProtein subunit	atgp-2	647	membrane transport	membrane	amino acid transport complex [GO:1990184]; integral component of membrane [GO:0016021]; plasma membrane [GO:0005886]; catalytic activity [GO:0003824]; amino acid transmembrane transport [GO:0003333]; carbohydrate metabolic process [GO:0005975]; L-alpha-amino acid transmembrane transport [GO:1902475]	amino acid transport complex [GO:1990184]; integral component of membrane [GO:0016021]; plasma membrane [GO:0005886]; catalytic activity [GO:0003824]; amino acid transmembrane transport [GO:0003333]; carbohydrate metabolic process [GO:0005975]; L-alpha-amino acid transmembrane transport [GO:1902475]	amino acid transport complex [GO:1990184]; integral component of membrane [GO:0016021]; plasma membrane [GO:0005886]; catalytic activity [GO:0003824]; amino acid transmembrane transport [GO:0003333]; carbohydrate metabolic process [GO:0005975]; L-alpha-amino acid transmembrane transport [GO:1902475]
O17395	O17395_CAEEL	Amino Acid Transporter	aat-3	493	membrane transport	membrane	amino acid transport complex [GO:1990184]; integral component of plasma membrane [GO:0005887]; plasma membrane [GO:0005886]; amino acid transmembrane transporter activity [GO:0015171]; antiporter activity [GO:0015297]; amino acid transmembrane transport [GO:0003333]; L-alpha-amino acid transmembrane transport [GO:1902475]	amino acid transport complex [GO:1990184]; integral component of plasma membrane [GO:0005887]; plasma membrane [GO:0005886]; amino acid transmembrane transporter activity [GO:0015171]; antiporter activity [GO:0015297]; amino acid transmembrane transport [GO:0003333]; L-alpha-amino acid transmembrane transport [GO:1902475]	amino acid transport complex [GO:1990184]; integral component of plasma membrane [GO:0005887]; plasma membrane [GO:0005886]; amino acid transmembrane transporter activity [GO:0015171]; antiporter activity [GO:0015297]; amino acid transmembrane transport [GO:0003333]; L-alpha-amino acid transmembrane transport [GO:1902475]
Q19834	Q19834_CAEEL	Amino Acid Transporter	aat-1	493	membrane transport	membrane	amino acid transport complex [GO:1990184]; integral component of plasma membrane [GO:0005887]; plasma membrane [GO:0005886]; amino acid transmembrane transporter activity [GO:0015171]; antiporter activity [GO:0015297]; amino acid transmembrane transport [GO:0003333]; L-alpha-amino acid transmembrane transport [GO:1902475]	amino acid transport complex [GO:1990184]; integral component of plasma membrane [GO:0005887]; plasma membrane [GO:0005886]; amino acid transmembrane transporter activity [GO:0015171]; antiporter activity [GO:0015297]; amino acid transmembrane transport [GO:0003333]; L-alpha-amino acid transmembrane transport [GO:1902475]	amino acid transport complex [GO:1990184]; integral component of plasma membrane [GO:0005887]; plasma membrane [GO:0005886]; amino acid transmembrane transporter activity [GO:0015171]; antiporter activity [GO:0015297]; amino acid transmembrane transport [GO:0003333]; L-alpha-amino acid transmembrane transport [GO:1902475]
O17895	O17895_CAEEL	HAlF transporter (PGP related)	haf-3	666	membrane transport	membrane	integral component of membrane [GO:0016021]; ATP binding [GO:0005524]; ATPase activity, coupled to transmembrane movement of substances [GO:0042626]	integral component of membrane [GO:0016021]; ATP binding [GO:0005524]; ATPase activity, coupled to transmembrane movement of substances [GO:0042626]	integral component of membrane [GO:0016021]; ATP binding [GO:0005524]; ATPase activity, coupled to transmembrane movement of substances [GO:0042626]
Q17758	PEPT2_CAEEL	Peptide transporter family 2 (Di-/tri-peptide transporter CPTA) (Oligopeptide transporter 1)	pept-2	785	membrane transport	membrane	integral component of membrane [GO:0016021]; oligopeptide transporter activity [GO:0015198]; protein transport [GO:0015031]	integral component of membrane [GO:0016021]; oligopeptide transporter activity [GO:0015198]; protein transport [GO:0015031]	integral component of membrane [GO:0016021]; oligopeptide transporter activity [GO:0015198]; protein transport [GO:0015031]
Q9BKR9	Q9BKR9_CAEEL	Uncharacterized protein	CELE_Y82E9BR.16	575	membrane transport	membrane	integral component of membrane [GO:0016021]; organic anion transmembrane transporter activity [GO:0008514]	integral component of membrane [GO:0016021]; organic anion transmembrane transporter activity [GO:0008514]	integral component of membrane [GO:0016021]; organic anion transmembrane transporter activity [GO:0008514]
B7CED8	B7CED8_CAEEL	Calcium-transporting ATPase (EC 3.6.3.8)	mca-3	1170	membrane transport	membrane	integral component of membrane [GO:0016021]; plasma membrane [GO:0005886]; ATP binding [GO:0005524]; calcium-transporting ATPase activity [GO:0005388]; metal ion binding [GO:0046872]; calcium ion transport [GO:0006816]; embryo development ending in birth or egg hatching [GO:0009792]; endocytosis [GO:0006897]; negative regulation of cytosolic calcium ion concentration [GO:0051481]; nematode larval…	integral component of membrane [GO:0016021]; plasma membrane [GO:0005886]; ATP binding [GO:0005524]; calcium-transporting ATPase activity [GO:0005388]; metal ion binding [GO:0046872]; calcium ion transport [GO:0006816]; embryo development ending in birth or egg hatching [GO:0009792]; endocytosis [GO:0006897]; negative regulation of cytosolic calcium ion concentration [GO:0051481]; nematode larval…	integral component of membrane [GO:0016021]; plasma membrane [GO:0005886]; ATP binding [GO:0005524]; calcium-transporting ATPase activity [GO:0005388]; metal ion binding [GO:0046872]; calcium ion transport [GO:0006816]; embryo development ending in birth or egg hatching [GO:0009792]; endocytosis [GO:0006897]; negative regulation of cytosolic calcium ion concentration [GO:0051481]; nematode larval…
Q9XVU3	Q9XVU3_CAEEL	Amino acid Transporter GlycoProtein subunit	atgp-1	613	membrane transport	membrane	integral component of membrane [GO:0016021]; plasma membrane [GO:0005886]; catalytic activity [GO:0003824]; carbohydrate metabolic process [GO:0005975]	integral component of membrane [GO:0016021]; plasma membrane [GO:0005886]; catalytic activity [GO:0003824]; carbohydrate metabolic process [GO:0005975]	integral component of membrane [GO:0016021]; plasma membrane [GO:0005886]; catalytic activity [GO:0003824]; carbohydrate metabolic process [GO:0005975]
B2MZD0	B2MZD0_CAEEL	Vacuolar H ATPase	vha-7	1210	membrane transport	membrane	integral component of membrane [GO:0016021]; plasma membrane [GO:0005886]; proton-transporting V-type ATPase, V0 domain [GO:0033179]; vacuolar proton-transporting V-type ATPase complex [GO:0016471]; ATPase binding [GO:0051117]; proton-transporting ATPase activity, rotational mechanism [GO:0046961]; ATP hydrolysis coupled proton transport [GO:0015991]; ATP synthesis coupled proton transport [GO:00…	integral component of membrane [GO:0016021]; plasma membrane [GO:0005886]; proton-transporting V-type ATPase, V0 domain [GO:0033179]; vacuolar proton-transporting V-type ATPase complex [GO:0016471]; ATPase binding [GO:0051117]; proton-transporting ATPase activity, rotational mechanism [GO:0046961]; ATP hydrolysis coupled proton transport [GO:0015991]; ATP synthesis coupled proton transport [GO:00…	integral component of membrane [GO:0016021]; plasma membrane [GO:0005886]; proton-transporting V-type ATPase, V0 domain [GO:0033179]; vacuolar proton-transporting V-type ATPase complex [GO:0016471]; ATPase binding [GO:0051117]; proton-transporting ATPase activity, rotational mechanism [GO:0046961]; ATP hydrolysis coupled proton transport [GO:0015991]; ATP synthesis coupled proton transport [GO:00…
G5EDQ0	G5EDQ0_CAEEL	Chloride channel protein	clh-1	902	membrane transport	membrane	integral component of membrane [GO:0016021]; voltage-gated chloride channel activity [GO:0005247]	integral component of membrane [GO:0016021]; voltage-gated chloride channel activity [GO:0005247]	integral component of membrane [GO:0016021]; voltage-gated chloride channel activity [GO:0005247]
Q9XVR4	Q9XVR4_CAEEL	Zrt (ZRT), Irt-(IRT-) like Protein Transporter	zipt-22	386	membrane transport	membrane	cell [GO:0005623]; integral component of membrane [GO:0016021]; zinc ion transmembrane transporter activity [GO:0005385]; cellular zinc ion homeostasis [GO:0006882]; zinc II ion transmembrane transport [GO:0071577]	cell [GO:0005623]; integral component of membrane [GO:0016021]; zinc ion transmembrane transporter activity [GO:0005385]; cellular zinc ion homeostasis [GO:0006882]; zinc II ion transmembrane transport [GO:0071577]	cell [GO:0005623]; integral component of membrane [GO:0016021]; zinc ion transmembrane transporter activity [GO:0005385]; cellular zinc ion homeostasis [GO:0006882]; zinc II ion transmembrane transport [GO:0071577]
Q8T5S1	NHX2_CAEEL	Na(+)/H(+) exchanger protein 2 (Na(+)/H(+) antiporter nhx-2)	nhx-2	644	membrane transport	membrane asociated	apical plasma membrane [GO:0016324]; integral component of membrane [GO:0016021]; potassium:proton antiporter activity [GO:0015386]; sodium:proton antiporter activity [GO:0015385]; determination of adult lifespan [GO:0008340]; lipid storage [GO:0019915]; nematode larval development [GO:0002119]; positive regulation of fatty acid transport [GO:2000193]; positive regulation of growth rate [GO:00400…	apical plasma membrane [GO:0016324]; integral component of membrane [GO:0016021]; potassium:proton antiporter activity [GO:0015386]; sodium:proton antiporter activity [GO:0015385]; determination of adult lifespan [GO:0008340]; lipid storage [GO:0019915]; nematode larval development [GO:0002119]; positive regulation of fatty acid transport [GO:2000193]; positive regulation of growth rate [GO:00400…	apical plasma membrane [GO:0016324]; integral component of membrane [GO:0016021]; potassium:proton antiporter activity [GO:0015386]; sodium:proton antiporter activity [GO:0015385]; determination of adult lifespan [GO:0008340]; lipid storage [GO:0019915]; nematode larval development [GO:0002119]; positive regulation of fatty acid transport [GO:2000193]; positive regulation of growth rate [GO:00400…
G5EBK1	PBO4_CAEEL	Na(+)/H(+) exchanger protein 7 (Na(+)/H(+) antiporter nhx-7) (PBoc defective protein pbo-4)	pbo-4	783	membrane transport	membrane asociated	basolateral plasma membrane [GO:0016323]; integral component of membrane [GO:0016021]; calmodulin binding [GO:0005516]; potassium:proton antiporter activity [GO:0015386]; sodium:proton antiporter activity [GO:0015385]; defecation [GO:0030421]; lipid transport involved in lipid storage [GO:0010877]; positive regulation of intestinal lipid absorption [GO:1904731]; positive regulation of striated mu…	basolateral plasma membrane [GO:0016323]; integral component of membrane [GO:0016021]; calmodulin binding [GO:0005516]; potassium:proton antiporter activity [GO:0015386]; sodium:proton antiporter activity [GO:0015385]; defecation [GO:0030421]; lipid transport involved in lipid storage [GO:0010877]; positive regulation of intestinal lipid absorption [GO:1904731]; positive regulation of striated mu…	basolateral plasma membrane [GO:0016323]; integral component of membrane [GO:0016021]; calmodulin binding [GO:0005516]; potassium:proton antiporter activity [GO:0015386]; sodium:proton antiporter activity [GO:0015385]; defecation [GO:0030421]; lipid transport involved in lipid storage [GO:0010877]; positive regulation of intestinal lipid absorption [GO:1904731]; positive regulation of striated mu…
A3QM97	CNNM1_CAEEL	Metal transporter cnnm-1 (CNNM family homolog 1)	cnnm-1	811	membrane transport	membrane asociated	basolateral plasma membrane [GO:0016323]; integral component of membrane [GO:0016021]; determination of adult lifespan [GO:0008340]; gonad morphogenesis [GO:0035262]; magnesium ion homeostasis [GO:0010960]; magnesium ion transport [GO:0015693]; positive regulation of fertilization [GO:1905516]; positive regulation of multicellular organism growth [GO:0040018]; positive regulation of vulval develo…	basolateral plasma membrane [GO:0016323]; integral component of membrane [GO:0016021]; determination of adult lifespan [GO:0008340]; gonad morphogenesis [GO:0035262]; magnesium ion homeostasis [GO:0010960]; magnesium ion transport [GO:0015693]; positive regulation of fertilization [GO:1905516]; positive regulation of multicellular organism growth [GO:0040018]; positive regulation of vulval develo…	basolateral plasma membrane [GO:0016323]; integral component of membrane [GO:0016021]; determination of adult lifespan [GO:0008340]; gonad morphogenesis [GO:0035262]; magnesium ion homeostasis [GO:0010960]; magnesium ion transport [GO:0015693]; positive regulation of fertilization [GO:1905516]; positive regulation of multicellular organism growth [GO:0040018]; positive regulation of vulval develo…
Q20476	Q20476_CAEEL	Uncharacterized protein	CELE_F46G10.1	178	membrane transport		protein homooligomerization [GO:0051260]	protein homooligomerization [GO:0051260]	protein homooligomerization [GO:0051260]
Q9XUY5	AT1B3_CAEEL	Probable sodium/potassium-transporting ATPase subunit beta-3 (Sodium/potassium-dependent ATPase subunit beta-3)	nkb-3	317	membrane transport	membrane	sodium:potassium-exchanging ATPase complex [GO:0005890]; potassium ion transport [GO:0006813]; sodium ion transport [GO:0006814]	sodium:potassium-exchanging ATPase complex [GO:0005890]; potassium ion transport [GO:0006813]; sodium ion transport [GO:0006814]	sodium:potassium-exchanging ATPase complex [GO:0005890]; potassium ion transport [GO:0006813]; sodium ion transport [GO:0006814]
G5EFP3	G5EFP3_CAEEL	Uncharacterized protein	mrp-4	1573	membrane transport	membrane	endocytic vesicle [GO:0030139]; gut granule [GO:0044840]; integral component of plasma membrane [GO:0005887]; ATP binding [GO:0005524]; ATPase activity, coupled to transmembrane movement of substances [GO:0042626]; organic anion transmembrane transporter activity [GO:0008514]; lipid transport involved in lipid storage [GO:0010877]; lysosome organization [GO:0007040]; transmembrane transport [GO:0…	endocytic vesicle [GO:0030139]; gut granule [GO:0044840]; integral component of plasma membrane [GO:0005887]; ATP binding [GO:0005524]; ATPase activity, coupled to transmembrane movement of substances [GO:0042626]; organic anion transmembrane transporter activity [GO:0008514]; lipid transport involved in lipid storage [GO:0010877]; lysosome organization [GO:0007040]; transmembrane transport [GO:0…	endocytic vesicle [GO:0030139]; gut granule [GO:0044840]; integral component of plasma membrane [GO:0005887]; ATP binding [GO:0005524]; ATPase activity, coupled to transmembrane movement of substances [GO:0042626]; organic anion transmembrane transporter activity [GO:0008514]; lipid transport involved in lipid storage [GO:0010877]; lysosome organization [GO:0007040]; transmembrane transport [GO:0…
G5EE72	G5EE72_CAEEL	Uncharacterized protein	mrp-5	1427	membrane transport	membrane	integral component of membrane [GO:0016021]; membrane [GO:0016020]; ATP binding [GO:0005524]; ATPase activity, coupled to transmembrane movement of substances [GO:0042626]; transmembrane transport [GO:0055085]	integral component of membrane [GO:0016021]; membrane [GO:0016020]; ATP binding [GO:0005524]; ATPase activity, coupled to transmembrane movement of substances [GO:0042626]; transmembrane transport [GO:0055085]	integral component of membrane [GO:0016021]; membrane [GO:0016020]; ATP binding [GO:0005524]; ATPase activity, coupled to transmembrane movement of substances [GO:0042626]; transmembrane transport [GO:0055085]
Q9N2N3	Q9N2N3_CAEEL	Uncharacterized protein	mrp-1	1528	membrane transport	membrane	integral component of plasma membrane [GO:0005887]; ATP binding [GO:0005524]; ATPase activity, coupled to transmembrane movement of substances [GO:0042626]; dauer larval development [GO:0040024]; stress response to metal ion [GO:0097501]	integral component of plasma membrane [GO:0005887]; ATP binding [GO:0005524]; ATPase activity, coupled to transmembrane movement of substances [GO:0042626]; dauer larval development [GO:0040024]; stress response to metal ion [GO:0097501]	integral component of plasma membrane [GO:0005887]; ATP binding [GO:0005524]; ATPase activity, coupled to transmembrane movement of substances [GO:0042626]; dauer larval development [GO:0040024]; stress response to metal ion [GO:0097501]
Q9U2G5	Q9U2G5_CAEEL	Uncharacterized protein	mrp-7	1525	membrane transport	membrane	integral component of plasma membrane [GO:0005887]; ATP binding [GO:0005524]; ATPase activity, coupled to transmembrane movement of substances [GO:0042626]; response to methylmercury [GO:0051597]; transmembrane transport [GO:0055085]	integral component of plasma membrane [GO:0005887]; ATP binding [GO:0005524]; ATPase activity, coupled to transmembrane movement of substances [GO:0042626]; response to methylmercury [GO:0051597]; transmembrane transport [GO:0055085]	integral component of plasma membrane [GO:0005887]; ATP binding [GO:0005524]; ATPase activity, coupled to transmembrane movement of substances [GO:0042626]; response to methylmercury [GO:0051597]; transmembrane transport [GO:0055085]
Q22235	ENPL1_CAEEL	Endoplasmin homolog	enpl-1	760	membrane transport / chaperon	endoplasmic reticulum	endoplasmic reticulum lumen [GO:0005788]; ATP binding [GO:0005524]; unfolded protein binding [GO:0051082]; protein folding [GO:0006457]; response to stress [GO:0006950]	endoplasmic reticulum lumen [GO:0005788]; ATP binding [GO:0005524]; unfolded protein binding [GO:0051082]; protein folding [GO:0006457]; response to stress [GO:0006950]	endoplasmic reticulum lumen [GO:0005788]; ATP binding [GO:0005524]; unfolded protein binding [GO:0051082]; protein folding [GO:0006457]; response to stress [GO:0006950]
Q19096	Q19096_CAEEL	SUppressor of activated let-60 Ras	sur-7	371	membrane transport / metal	endoplasmic reticulum	endoplasmic reticulum membrane [GO:0005789]; integral component of membrane [GO:0016021]; cellular response to zinc ion [GO:0071294]; positive regulation of Ras protein signal transduction [GO:0046579]	endoplasmic reticulum membrane [GO:0005789]; integral component of membrane [GO:0016021]; cellular response to zinc ion [GO:0071294]; positive regulation of Ras protein signal transduction [GO:0046579]	endoplasmic reticulum membrane [GO:0005789]; integral component of membrane [GO:0016021]; cellular response to zinc ion [GO:0071294]; positive regulation of Ras protein signal transduction [GO:0046579]
Q22541	Q22541_CAEEL	Cation Diffusion Facilitator family	cdf-2	360	membrane transport / metal	membrane	gut granule membrane [GO:0044841]; integral component of membrane [GO:0016021]; membrane [GO:0016020]; zinc ion transmembrane transporter activity [GO:0005385]; cellular response to zinc ion [GO:0071294]; regulation of sequestering of zinc ion [GO:0061088]; response to zinc ion [GO:0010043]; zinc II ion transmembrane transport [GO:0071577]	gut granule membrane [GO:0044841]; integral component of membrane [GO:0016021]; membrane [GO:0016020]; zinc ion transmembrane transporter activity [GO:0005385]; cellular response to zinc ion [GO:0071294]; regulation of sequestering of zinc ion [GO:0061088]; response to zinc ion [GO:0010043]; zinc II ion transmembrane transport [GO:0071577]	gut granule membrane [GO:0044841]; integral component of membrane [GO:0016021]; membrane [GO:0016020]; zinc ion transmembrane transporter activity [GO:0005385]; cellular response to zinc ion [GO:0071294]; regulation of sequestering of zinc ion [GO:0061088]; response to zinc ion [GO:0010043]; zinc II ion transmembrane transport [GO:0071577]
P52879	RER1_CAEEL	Protein RER1 homolog	rer-1	191	membrane vescicular transport	membrane	integral component of membrane [GO:0016021]; protein transport [GO:0015031]; retrograde vesicle-mediated transport, Golgi to ER [GO:0006890]	integral component of membrane [GO:0016021]; protein transport [GO:0015031]; retrograde vesicle-mediated transport, Golgi to ER [GO:0006890]	integral component of membrane [GO:0016021]; protein transport [GO:0015031]; retrograde vesicle-mediated transport, Golgi to ER [GO:0006890]
Q20762	YAO6_CAEEL	Uncharacterized protein F54D1.6	F54D1.6	1423	membrane/ adhesion	membrane	integral component of membrane [GO:0016021]; cell-matrix adhesion [GO:0007160]	integral component of membrane [GO:0016021]; cell-matrix adhesion [GO:0007160]	integral component of membrane [GO:0016021]; cell-matrix adhesion [GO:0007160]
Q19978	BST14_CAEEL	Bestrophin homolog 14	best-14	405	membrane/ signalling	membrane	integral component of membrane [GO:0016021]	integral component of membrane [GO:0016021]	integral component of membrane [GO:0016021]
Q95ZS5	Q95ZS5_CAEEL	Uncharacterized protein	CELE_F56A8.3	444	membrane/ signalling	membrane	integral component of membrane [GO:0016021]; signal transduction [GO:0007165]	integral component of membrane [GO:0016021]; signal transduction [GO:0007165]	integral component of membrane [GO:0016021]; signal transduction [GO:0007165]
O62198	O62198_CAEEL	Uncharacterized protein	CELE_F32A11.1	319	membrane/ signalling	secreated	extracellular space [GO:0005615]; integral component of membrane [GO:0016021]; regulation of MAPK cascade [GO:0043408]	extracellular space [GO:0005615]; integral component of membrane [GO:0016021]; regulation of MAPK cascade [GO:0043408]	extracellular space [GO:0005615]; integral component of membrane [GO:0016021]; regulation of MAPK cascade [GO:0043408]
H2KZQ9	H2KZQ9_CAEEL	Uncharacterized protein	CELE_F13B9.1	1609	membrane/golgi vescile	Golgi apparatus	Golgi membrane [GO:0000139]; COPII vesicle coating [GO:0048208]	Golgi membrane [GO:0000139]; COPII vesicle coating [GO:0048208]	Golgi membrane [GO:0000139]; COPII vesicle coating [GO:0048208]
Q93841	PLC1_CAEEL	Putative 1-acyl-sn-glycerol-3-phosphate acyltransferase acl-1 (1-AGP acyltransferase) (1-AGPAT) (EC 2.3.1.51) (Lysophosphatidic acid acyltransferase) (LPAAT)	acl-1	262	membrane/metabolism	membrane	integral component of membrane [GO:0016021]; 1-acylglycerol-3-phosphate O-acyltransferase activity [GO:0003841]; acylglycerol O-acyltransferase activity [GO:0016411]; CDP-diacylglycerol biosynthetic process [GO:0016024]	integral component of membrane [GO:0016021]; 1-acylglycerol-3-phosphate O-acyltransferase activity [GO:0003841]; acylglycerol O-acyltransferase activity [GO:0016411]; CDP-diacylglycerol biosynthetic process [GO:0016024]	integral component of membrane [GO:0016021]; 1-acylglycerol-3-phosphate O-acyltransferase activity [GO:0003841]; acylglycerol O-acyltransferase activity [GO:0016411]; CDP-diacylglycerol biosynthetic process [GO:0016024]
A7LPG5	A7LPG5_CAEEL	CDGSH Iron Sulfur Domain protein homolog	cisd-1	134	membrane/metabolism	membrane	integral component of membrane [GO:0016021]; intracellular membrane-bounded organelle [GO:0043231]; 2 iron, 2 sulfur cluster binding [GO:0051537]	integral component of membrane [GO:0016021]; intracellular membrane-bounded organelle [GO:0043231]; 2 iron, 2 sulfur cluster binding [GO:0051537]	integral component of membrane [GO:0016021]; intracellular membrane-bounded organelle [GO:0043231]; 2 iron, 2 sulfur cluster binding [GO:0051537]
Q21336	Q21336_CAEEL	Uncharacterized protein	CELE_K08E4.6	234	membrane/transport	membrane	integral component of membrane [GO:0016021]; transport [GO:0006810]	integral component of membrane [GO:0016021]; transport [GO:0006810]	integral component of membrane [GO:0016021]; transport [GO:0006810]
Q17405	YQ02_CAEEL	Aminopeptidase-like protein AC3.5	AC3.5	1090	metabolism	cytosol	cytoplasm [GO:0005737]; integral component of membrane [GO:0016021]; metalloaminopeptidase activity [GO:0070006]; peptide binding [GO:0042277]; zinc ion binding [GO:0008270]; peptide catabolic process [GO:0043171]; proteolysis [GO:0006508]	cytoplasm [GO:0005737]; integral component of membrane [GO:0016021]; metalloaminopeptidase activity [GO:0070006]; peptide binding [GO:0042277]; zinc ion binding [GO:0008270]; peptide catabolic process [GO:0043171]; proteolysis [GO:0006508]	cytoplasm [GO:0005737]; integral component of membrane [GO:0016021]; metalloaminopeptidase activity [GO:0070006]; peptide binding [GO:0042277]; zinc ion binding [GO:0008270]; peptide catabolic process [GO:0043171]; proteolysis [GO:0006508]
Q21706	UGT47_CAEEL	Putative UDP-glucuronosyltransferase ugt-47 (UDPGT 47) (EC 2.4.1.17)	ugt-47	536	metabolism	membrane	integral component of membrane [GO:0016021]; intracellular membrane-bounded organelle [GO:0043231]; glucuronosyltransferase activity [GO:0015020]; metabolic process [GO:0008152]	integral component of membrane [GO:0016021]; intracellular membrane-bounded organelle [GO:0043231]; glucuronosyltransferase activity [GO:0015020]; metabolic process [GO:0008152]	integral component of membrane [GO:0016021]; intracellular membrane-bounded organelle [GO:0043231]; glucuronosyltransferase activity [GO:0015020]; metabolic process [GO:0008152]
Q20086	UGT58_CAEEL	Putative UDP-glucuronosyltransferase ugt-58 (UDPGT 58) (EC 2.4.1.17)	ugt-58	533	metabolism	membrane	integral component of membrane [GO:0016021]; intracellular membrane-bounded organelle [GO:0043231]; glucuronosyltransferase activity [GO:0015020]; metabolic process [GO:0008152]	integral component of membrane [GO:0016021]; intracellular membrane-bounded organelle [GO:0043231]; glucuronosyltransferase activity [GO:0015020]; metabolic process [GO:0008152]	integral component of membrane [GO:0016021]; intracellular membrane-bounded organelle [GO:0043231]; glucuronosyltransferase activity [GO:0015020]; metabolic process [GO:0008152]
Q9N4S3	Q9N4S3_CAEEL	Uncharacterized protein	CELE_Y53G8B.2	340	metabolism	membrane	integral component of membrane [GO:0016021]; transferase activity, transferring acyl groups other than amino-acyl groups [GO:0016747]	integral component of membrane [GO:0016021]; transferase activity, transferring acyl groups other than amino-acyl groups [GO:0016747]	integral component of membrane [GO:0016021]; transferase activity, transferring acyl groups other than amino-acyl groups [GO:0016747]
Q9GPA0	Q9GPA0_CAEEL	UDP-Glucose Glycoprotein glucosylTransferase	uggt-1	1493	metabolism	endoplasmic reticulum	endoplasmic reticulum [GO:0005783]; UDP-glucose:glycoprotein glucosyltransferase activity [GO:0003980]; endoplasmic reticulum unfolded protein response [GO:0030968]; protein N-linked glycosylation via asparagine [GO:0018279]; regulation of nematode larval development [GO:0061062]	endoplasmic reticulum [GO:0005783]; UDP-glucose:glycoprotein glucosyltransferase activity [GO:0003980]; endoplasmic reticulum unfolded protein response [GO:0030968]; protein N-linked glycosylation via asparagine [GO:0018279]; regulation of nematode larval development [GO:0061062]	endoplasmic reticulum [GO:0005783]; UDP-glucose:glycoprotein glucosyltransferase activity [GO:0003980]; endoplasmic reticulum unfolded protein response [GO:0030968]; protein N-linked glycosylation via asparagine [GO:0018279]; regulation of nematode larval development [GO:0061062]
P52872	DAD1_CAEEL	Dolichyl-diphosphooligosaccharide--protein glycosyltransferase subunit dad-1 (Oligosaccharyl transferase subunit dad-1) (EC 2.4.99.18) (Defender against cell death 1) (Protein dad-1)	dad-1	113	metabolism	membrane	integral component of membrane [GO:0016021]; oligosaccharyltransferase complex [GO:0008250]; dolichyl-diphosphooligosaccharide-protein glycotransferase activity [GO:0004579]; apoptotic process [GO:0006915]; negative regulation of apoptotic process [GO:0043066]; protein N-linked glycosylation [GO:0006487]	integral component of membrane [GO:0016021]; oligosaccharyltransferase complex [GO:0008250]; dolichyl-diphosphooligosaccharide-protein glycotransferase activity [GO:0004579]; apoptotic process [GO:0006915]; negative regulation of apoptotic process [GO:0043066]; protein N-linked glycosylation [GO:0006487]	integral component of membrane [GO:0016021]; oligosaccharyltransferase complex [GO:0008250]; dolichyl-diphosphooligosaccharide-protein glycotransferase activity [GO:0004579]; apoptotic process [GO:0006915]; negative regulation of apoptotic process [GO:0043066]; protein N-linked glycosylation [GO:0006487]
P91390	RPN2_CAEEL	Dolichyl-diphosphooligosaccharide--protein glycosyltransferase subunit 2 (EC 2.4.99.18) (Oligosaccharyl transferase delta subunit) (Ribophorin II) (RPN-II) (Ribophorin-2)	ostd-1	280	metabolism	membrane	integral component of membrane [GO:0016021]; oligosaccharyltransferase complex [GO:0008250]; transferase activity, transferring glycosyl groups [GO:0016757]; endoplasmic reticulum organization [GO:0007029]; protein N-linked glycosylation [GO:0006487]; regulation of cell division [GO:0051302]	integral component of membrane [GO:0016021]; oligosaccharyltransferase complex [GO:0008250]; transferase activity, transferring glycosyl groups [GO:0016757]; endoplasmic reticulum organization [GO:0007029]; protein N-linked glycosylation [GO:0006487]; regulation of cell division [GO:0051302]	integral component of membrane [GO:0016021]; oligosaccharyltransferase complex [GO:0008250]; transferase activity, transferring glycosyl groups [GO:0016757]; endoplasmic reticulum organization [GO:0007029]; protein N-linked glycosylation [GO:0006487]; regulation of cell division [GO:0051302]
P34678	GALT3_CAEEL	Polypeptide N-acetylgalactosaminyltransferase 3 (EC 2.4.1.41) (GalNAc-T1) (Protein-UDP acetylgalactosaminyltransferase 3) (UDP-GalNAc:polypeptide N-acetylgalactosaminyltransferase 3) (pp-GaNTase 3)	gly-3	612	metabolism	Golgi apparatus	Golgi membrane [GO:0000139]; integral component of membrane [GO:0016021]; carbohydrate binding [GO:0030246]; metal ion binding [GO:0046872]; polypeptide N-acetylgalactosaminyltransferase activity [GO:0004653]; protein O-linked glycosylation via threonine [GO:0018243]	Golgi membrane [GO:0000139]; integral component of membrane [GO:0016021]; carbohydrate binding [GO:0030246]; metal ion binding [GO:0046872]; polypeptide N-acetylgalactosaminyltransferase activity [GO:0004653]; protein O-linked glycosylation via threonine [GO:0018243]	Golgi membrane [GO:0000139]; integral component of membrane [GO:0016021]; carbohydrate binding [GO:0030246]; metal ion binding [GO:0046872]; polypeptide N-acetylgalactosaminyltransferase activity [GO:0004653]; protein O-linked glycosylation via threonine [GO:0018243]
Q21774	PUR8_CAEEL	Adenylosuccinate lyase (ASL) (EC 4.3.2.2) (Adenylosuccinase) (ASase)	adsl-1	478	metabolism	cytosol	(S)-2-(5-amino-1-(5-phospho-D-ribosyl)imidazole-4-carboxamido)succinate AMP-lyase (fumarate-forming) activity [GO:0070626]; N6-(1,2-dicarboxyethyl)AMP AMP-lyase (fumarate-forming) activity [GO:0004018]; 'de novo' AMP biosynthetic process [GO:0044208]; 'de novo' IMP biosynthetic process [GO:0006189]	(S)-2-(5-amino-1-(5-phospho-D-ribosyl)imidazole-4-carboxamido)succinate AMP-lyase (fumarate-forming) activity [GO:0070626]; N6-(1,2-dicarboxyethyl)AMP AMP-lyase (fumarate-forming) activity [GO:0004018]; 'de novo' AMP biosynthetic process [GO:0044208]; 'de novo' IMP biosynthetic process [GO:0006189]	(S)-2-(5-amino-1-(5-phospho-D-ribosyl)imidazole-4-carboxamido)succinate AMP-lyase (fumarate-forming) activity [GO:0070626]; N6-(1,2-dicarboxyethyl)AMP AMP-lyase (fumarate-forming) activity [GO:0004018]; 'de novo' AMP biosynthetic process [GO:0044208]; 'de novo' IMP biosynthetic process [GO:0006189]
Q9U2M7	AP4A_CAEEL	Bis(5'-nucleosyl)-tetraphosphatase [asymmetrical] (EC 3.6.1.-) (Diadenosine 5',5'''-P1,P4-tetraphosphate asymmetrical hydrolase) (Ap4A hydrolase) (Ap4Aase) (Diadenosine tetraphosphatase) (Nudix hydrolase 4)		138	metabolism	cytosol	5-phosphoribosyl 1-pyrophosphate pyrophosphatase activity [GO:0043135]; ATP binding [GO:0005524]; bis(5'-nucleosyl)-tetraphosphatase (asymmetrical) activity [GO:0004081]; ADP biosynthetic process [GO:0006172]; AMP biosynthetic process [GO:0006167]; apoptotic process [GO:0006915]; ATP biosynthetic process [GO:0006754]; diadenosine tetraphosphate catabolic process [GO:0015967]; ribose phosphate met…	5-phosphoribosyl 1-pyrophosphate pyrophosphatase activity [GO:0043135]; ATP binding [GO:0005524]; bis(5'-nucleosyl)-tetraphosphatase (asymmetrical) activity [GO:0004081]; ADP biosynthetic process [GO:0006172]; AMP biosynthetic process [GO:0006167]; apoptotic process [GO:0006915]; ATP biosynthetic process [GO:0006754]; diadenosine tetraphosphate catabolic process [GO:0015967]; ribose phosphate met…	5-phosphoribosyl 1-pyrophosphate pyrophosphatase activity [GO:0043135]; ATP binding [GO:0005524]; bis(5'-nucleosyl)-tetraphosphatase (asymmetrical) activity [GO:0004081]; ADP biosynthetic process [GO:0006172]; AMP biosynthetic process [GO:0006167]; apoptotic process [GO:0006915]; ATP biosynthetic process [GO:0006754]; diadenosine tetraphosphate catabolic process [GO:0015967]; ribose phosphate met…
Q9GUF2	Q9GUF2_CAEEL	ACid Phosphatase family	acp-6	381	metabolism	cytosol	acid phosphatase activity [GO:0003993]	acid phosphatase activity [GO:0003993]	acid phosphatase activity [GO:0003993]
Q95YB2	Q95YB2_CAEEL	Acyl CoA DeHydrogenase	acdh-9	409	metabolism	cytosol	acyl-CoA dehydrogenase activity [GO:0003995]; flavin adenine dinucleotide binding [GO:0050660]; lipid metabolic process [GO:0006629]	acyl-CoA dehydrogenase activity [GO:0003995]; flavin adenine dinucleotide binding [GO:0050660]; lipid metabolic process [GO:0006629]	acyl-CoA dehydrogenase activity [GO:0003995]; flavin adenine dinucleotide binding [GO:0050660]; lipid metabolic process [GO:0006629]
P53585	ACLY_CAEEL	Probable ATP-citrate synthase (EC 2.3.3.8) (ATP-citrate (pro-S-)-lyase) (Citrate cleavage enzyme)	acly-1	1106	metabolism	cytosol	citrate lyase complex [GO:0009346]; cytosol [GO:0005829]; ATP binding [GO:0005524]; ATP citrate synthase activity [GO:0003878]; cofactor binding [GO:0048037]; metal ion binding [GO:0046872]; acetyl-CoA biosynthetic process [GO:0006085]; citrate metabolic process [GO:0006101]; fatty acid biosynthetic process [GO:0006633]	citrate lyase complex [GO:0009346]; cytosol [GO:0005829]; ATP binding [GO:0005524]; ATP citrate synthase activity [GO:0003878]; cofactor binding [GO:0048037]; metal ion binding [GO:0046872]; acetyl-CoA biosynthetic process [GO:0006085]; citrate metabolic process [GO:0006101]; fatty acid biosynthetic process [GO:0006633]	citrate lyase complex [GO:0009346]; cytosol [GO:0005829]; ATP binding [GO:0005524]; ATP citrate synthase activity [GO:0003878]; cofactor binding [GO:0048037]; metal ion binding [GO:0046872]; acetyl-CoA biosynthetic process [GO:0006085]; citrate metabolic process [GO:0006101]; fatty acid biosynthetic process [GO:0006633]
P90731	P90731_CAEEL	ATP-citrate synthase (EC 2.3.3.8) (ATP-citrate (pro-S-)-lyase) (Citrate cleavage enzyme)	acly-2	1099	metabolism	cytosol	citrate lyase complex [GO:0009346]; cytosol [GO:0005829]; ATP binding [GO:0005524]; ATP citrate synthase activity [GO:0003878]; cofactor binding [GO:0048037]; metal ion binding [GO:0046872]; acetyl-CoA biosynthetic process [GO:0006085]; citrate metabolic process [GO:0006101]; fatty acid biosynthetic process [GO:0006633]	citrate lyase complex [GO:0009346]; cytosol [GO:0005829]; ATP binding [GO:0005524]; ATP citrate synthase activity [GO:0003878]; cofactor binding [GO:0048037]; metal ion binding [GO:0046872]; acetyl-CoA biosynthetic process [GO:0006085]; citrate metabolic process [GO:0006101]; fatty acid biosynthetic process [GO:0006633]	citrate lyase complex [GO:0009346]; cytosol [GO:0005829]; ATP binding [GO:0005524]; ATP citrate synthase activity [GO:0003878]; cofactor binding [GO:0048037]; metal ion binding [GO:0046872]; acetyl-CoA biosynthetic process [GO:0006085]; citrate metabolic process [GO:0006101]; fatty acid biosynthetic process [GO:0006633]
Q17334	ADH1_CAEEL	Alcohol dehydrogenase 1 (EC 1.1.1.1) (Sorbitol dehydrogenase family protein 1)	sodh-1	349	metabolism	cytosol	cytoplasm [GO:0005737]; alcohol dehydrogenase (NAD) activity [GO:0004022]; zinc ion binding [GO:0008270]; defense response to Gram-positive bacterium [GO:0050830]; ethanol metabolic process [GO:0006067]; NADH oxidation [GO:0006116]	cytoplasm [GO:0005737]; alcohol dehydrogenase (NAD) activity [GO:0004022]; zinc ion binding [GO:0008270]; defense response to Gram-positive bacterium [GO:0050830]; ethanol metabolic process [GO:0006067]; NADH oxidation [GO:0006116]	cytoplasm [GO:0005737]; alcohol dehydrogenase (NAD) activity [GO:0004022]; zinc ion binding [GO:0008270]; defense response to Gram-positive bacterium [GO:0050830]; ethanol metabolic process [GO:0006067]; NADH oxidation [GO:0006116]
O45380	TPS2_CAEEL	Alpha,alpha-trehalose-phosphate synthase [UDP-forming] 2 (EC 2.4.1.15) (Trehalose-6-phosphate synthase 2) (UDP-glucose-glucosephosphate glucosyltransferase 2)	tps-2	1229	metabolism	cytosol	cytoplasm [GO:0005737]; alpha,alpha-trehalose-phosphate synthase (UDP-forming) activity [GO:0003825]; phosphatase activity [GO:0016791]; trehalose biosynthetic process [GO:0005992]; trehalose metabolism in response to stress [GO:0070413]	cytoplasm [GO:0005737]; alpha,alpha-trehalose-phosphate synthase (UDP-forming) activity [GO:0003825]; phosphatase activity [GO:0016791]; trehalose biosynthetic process [GO:0005992]; trehalose metabolism in response to stress [GO:0070413]	cytoplasm [GO:0005737]; alpha,alpha-trehalose-phosphate synthase (UDP-forming) activity [GO:0003825]; phosphatase activity [GO:0016791]; trehalose biosynthetic process [GO:0005992]; trehalose metabolism in response to stress [GO:0070413]
Q7YZT6	TPS1_CAEEL	Alpha,alpha-trehalose-phosphate synthase [UDP-forming] 1 (EC 2.4.1.15) (Trehalose-6-phosphate synthase 1) (UDP-glucose-glucosephosphate glucosyltransferase 1)	tps-1	1331	metabolism	cytosol	cytoplasm [GO:0005737]; alpha,alpha-trehalose-phosphate synthase (UDP-forming) activity [GO:0003825]; phosphatase activity [GO:0016791]; trehalose biosynthetic process [GO:0005992]; trehalose metabolism in response to stress [GO:0070413]	cytoplasm [GO:0005737]; alpha,alpha-trehalose-phosphate synthase (UDP-forming) activity [GO:0003825]; phosphatase activity [GO:0016791]; trehalose biosynthetic process [GO:0005992]; trehalose metabolism in response to stress [GO:0070413]	cytoplasm [GO:0005737]; alpha,alpha-trehalose-phosphate synthase (UDP-forming) activity [GO:0003825]; phosphatase activity [GO:0016791]; trehalose biosynthetic process [GO:0005992]; trehalose metabolism in response to stress [GO:0070413]
Q21801	Q21801_CAEEL	GAlactosidase/N-Acetylgalactosaminidase	gana-1	451	metabolism	cytosol	cytoplasm [GO:0005737]; alpha-galactosidase activity [GO:0004557]; carbohydrate metabolic process [GO:0005975]; glycoside catabolic process [GO:0016139]	cytoplasm [GO:0005737]; alpha-galactosidase activity [GO:0004557]; carbohydrate metabolic process [GO:0005975]; glycoside catabolic process [GO:0016139]	cytoplasm [GO:0005737]; alpha-galactosidase activity [GO:0004557]; carbohydrate metabolic process [GO:0005975]; glycoside catabolic process [GO:0016139]
Q17686	Q17686_CAEEL	Aminoacylase (EC 3.5.1.14) (N-acyl-L-amino-acid amidohydrolase)	C06A6.4	397	metabolism	cytosol	cytoplasm [GO:0005737]; aminoacylase activity [GO:0004046]; metal ion binding [GO:0046872]; metallopeptidase activity [GO:0008237]; cellular amino acid metabolic process [GO:0006520]	cytoplasm [GO:0005737]; aminoacylase activity [GO:0004046]; metal ion binding [GO:0046872]; metallopeptidase activity [GO:0008237]; cellular amino acid metabolic process [GO:0006520]	cytoplasm [GO:0005737]; aminoacylase activity [GO:0004046]; metal ion binding [GO:0046872]; metallopeptidase activity [GO:0008237]; cellular amino acid metabolic process [GO:0006520]
Q21284	Q21284_CAEEL	Uncharacterized protein	CELE_K07E3.4	640	metabolism	cytosol	cytoplasm [GO:0005737]; ATP binding [GO:0005524]; formate-tetrahydrofolate ligase activity [GO:0004329]; methenyltetrahydrofolate cyclohydrolase activity [GO:0004477]; methylenetetrahydrofolate dehydrogenase (NADP+) activity [GO:0004488]; 10-formyltetrahydrofolate biosynthetic process [GO:0009257]; purine nucleobase biosynthetic process [GO:0009113]	cytoplasm [GO:0005737]; ATP binding [GO:0005524]; formate-tetrahydrofolate ligase activity [GO:0004329]; methenyltetrahydrofolate cyclohydrolase activity [GO:0004477]; methylenetetrahydrofolate dehydrogenase (NADP+) activity [GO:0004488]; 10-formyltetrahydrofolate biosynthetic process [GO:0009257]; purine nucleobase biosynthetic process [GO:0009113]	cytoplasm [GO:0005737]; ATP binding [GO:0005524]; formate-tetrahydrofolate ligase activity [GO:0004329]; methenyltetrahydrofolate cyclohydrolase activity [GO:0004477]; methylenetetrahydrofolate dehydrogenase (NADP+) activity [GO:0004488]; 10-formyltetrahydrofolate biosynthetic process [GO:0009257]; purine nucleobase biosynthetic process [GO:0009113]
Q9U2Q9	GSK3_CAEEL	Glycogen synthase kinase-3 (EC 2.7.11.26)	gsk-3	362	metabolism	cytosol	cytoplasm [GO:0005737]; ATP binding [GO:0005524]; protein serine/threonine kinase activity [GO:0004674]; tau-protein kinase activity [GO:0050321]; engulfment of apoptotic cell [GO:0043652]; establishment of mitotic spindle orientation [GO:0000132]; germ cell development [GO:0007281]; left/right axis specification [GO:0070986]; negative regulation of Wnt signaling pathway [GO:0030178]; peptidyl-th…	cytoplasm [GO:0005737]; ATP binding [GO:0005524]; protein serine/threonine kinase activity [GO:0004674]; tau-protein kinase activity [GO:0050321]; engulfment of apoptotic cell [GO:0043652]; establishment of mitotic spindle orientation [GO:0000132]; germ cell development [GO:0007281]; left/right axis specification [GO:0070986]; negative regulation of Wnt signaling pathway [GO:0030178]; peptidyl-th…	cytoplasm [GO:0005737]; ATP binding [GO:0005524]; protein serine/threonine kinase activity [GO:0004674]; tau-protein kinase activity [GO:0050321]; engulfment of apoptotic cell [GO:0043652]; establishment of mitotic spindle orientation [GO:0000132]; germ cell development [GO:0007281]; left/right axis specification [GO:0070986]; negative regulation of Wnt signaling pathway [GO:0030178]; peptidyl-th…
Q19264	DEOC_CAEEL	Putative deoxyribose-phosphate aldolase (DERA) (EC 4.1.2.4) (2-deoxy-D-ribose 5-phosphate aldolase) (Phosphodeoxyriboaldolase) (Deoxyriboaldolase)	F09E5.3	303	metabolism	cytosol	cytoplasm [GO:0005737]; deoxyribose-phosphate aldolase activity [GO:0004139]; carbohydrate catabolic process [GO:0016052]; deoxyribonucleotide catabolic process [GO:0009264]; deoxyribose phosphate catabolic process [GO:0046386]	cytoplasm [GO:0005737]; deoxyribose-phosphate aldolase activity [GO:0004139]; carbohydrate catabolic process [GO:0016052]; deoxyribonucleotide catabolic process [GO:0009264]; deoxyribose phosphate catabolic process [GO:0046386]	cytoplasm [GO:0005737]; deoxyribose-phosphate aldolase activity [GO:0004139]; carbohydrate catabolic process [GO:0016052]; deoxyribonucleotide catabolic process [GO:0009264]; deoxyribose phosphate catabolic process [GO:0046386]
Q9XVJ2	GNPI_CAEEL	Probable glucosamine-6-phosphate isomerase (EC 3.5.99.6) (Glucosamine-6-phosphate deaminase) (GNPDA) (GlcN6P deaminase)	T03F6.3	267	metabolism	cytosol	cytoplasm [GO:0005737]; glucosamine-6-phosphate deaminase activity [GO:0004342]; hydrolase activity [GO:0016787]; carbohydrate metabolic process [GO:0005975]; N-acetylglucosamine metabolic process [GO:0006044]	cytoplasm [GO:0005737]; glucosamine-6-phosphate deaminase activity [GO:0004342]; hydrolase activity [GO:0016787]; carbohydrate metabolic process [GO:0005975]; N-acetylglucosamine metabolic process [GO:0006044]	cytoplasm [GO:0005737]; glucosamine-6-phosphate deaminase activity [GO:0004342]; hydrolase activity [GO:0016787]; carbohydrate metabolic process [GO:0005975]; N-acetylglucosamine metabolic process [GO:0006044]
P17329	G3P2_CAEEL	Glyceraldehyde-3-phosphate dehydrogenase 2 (GAPDH-2) (EC 1.2.1.12)	gpd-2	341	metabolism	cytosol	cytoplasm [GO:0005737]; glyceraldehyde-3-phosphate dehydrogenase (NAD+) (phosphorylating) activity [GO:0004365]; NAD binding [GO:0051287]; NADP binding [GO:0050661]; glucose metabolic process [GO:0006006]; glycolytic process [GO:0006096]	cytoplasm [GO:0005737]; glyceraldehyde-3-phosphate dehydrogenase (NAD+) (phosphorylating) activity [GO:0004365]; NAD binding [GO:0051287]; NADP binding [GO:0050661]; glucose metabolic process [GO:0006006]; glycolytic process [GO:0006096]	cytoplasm [GO:0005737]; glyceraldehyde-3-phosphate dehydrogenase (NAD+) (phosphorylating) activity [GO:0004365]; NAD binding [GO:0051287]; NADP binding [GO:0050661]; glucose metabolic process [GO:0006006]; glycolytic process [GO:0006096]
P17331	G3P4_CAEEL	Glyceraldehyde-3-phosphate dehydrogenase 4 (GAPDH-4) (EC 1.2.1.12)	gpd-4	341	metabolism	cytosol	cytoplasm [GO:0005737]; glyceraldehyde-3-phosphate dehydrogenase (NAD+) (phosphorylating) activity [GO:0004365]; NAD binding [GO:0051287]; NADP binding [GO:0050661]; glucose metabolic process [GO:0006006]; glycolytic process [GO:0006096]	cytoplasm [GO:0005737]; glyceraldehyde-3-phosphate dehydrogenase (NAD+) (phosphorylating) activity [GO:0004365]; NAD binding [GO:0051287]; NADP binding [GO:0050661]; glucose metabolic process [GO:0006006]; glycolytic process [GO:0006096]	cytoplasm [GO:0005737]; glyceraldehyde-3-phosphate dehydrogenase (NAD+) (phosphorylating) activity [GO:0004365]; NAD binding [GO:0051287]; NADP binding [GO:0050661]; glucose metabolic process [GO:0006006]; glycolytic process [GO:0006096]
Q9N5U1	Q9N5U1_CAEEL	Alpha-1,4 glucan phosphorylase (EC 2.4.1.1)	CELE_T22F3.3	882	metabolism	cytosol	cytoplasm [GO:0005737]; glycogen phosphorylase activity [GO:0008184]; pyridoxal phosphate binding [GO:0030170]; glycogen catabolic process [GO:0005980]	cytoplasm [GO:0005737]; glycogen phosphorylase activity [GO:0008184]; pyridoxal phosphate binding [GO:0030170]; glycogen catabolic process [GO:0005980]	cytoplasm [GO:0005737]; glycogen phosphorylase activity [GO:0008184]; pyridoxal phosphate binding [GO:0030170]; glycogen catabolic process [GO:0005980]
Q18938	MAAI_CAEEL	Probable maleylacetoacetate isomerase (MAAI) (EC 5.2.1.2) (Glutathione S-transferase gst-42)	gst-42	214	metabolism	cytosol	cytoplasm [GO:0005737]; identical protein binding [GO:0042802]; maleylacetoacetate isomerase activity [GO:0016034]; L-phenylalanine catabolic process [GO:0006559]; tyrosine catabolic process [GO:0006572]	cytoplasm [GO:0005737]; identical protein binding [GO:0042802]; maleylacetoacetate isomerase activity [GO:0016034]; L-phenylalanine catabolic process [GO:0006559]; tyrosine catabolic process [GO:0006572]	cytoplasm [GO:0005737]; identical protein binding [GO:0042802]; maleylacetoacetate isomerase activity [GO:0016034]; L-phenylalanine catabolic process [GO:0006559]; tyrosine catabolic process [GO:0006572]
Q19905	UGDH_CAEEL	UDP-glucose 6-dehydrogenase (UDP-Glc dehydrogenase) (UDP-GlcDH) (UDPGDH) (EC 1.1.1.22) (Squashed vulva protein 4)	sqv-4	481	metabolism	cytosol	cytoplasm [GO:0005737]; identical protein binding [GO:0042802]; NAD binding [GO:0051287]; UDP-glucose 6-dehydrogenase activity [GO:0003979]; embryo development ending in birth or egg hatching [GO:0009792]; glycosaminoglycan biosynthetic process [GO:0006024]; morphogenesis of an epithelium [GO:0002009]; oviposition [GO:0018991]; reproduction [GO:0000003]; UDP-glucuronate biosynthetic process [GO:0…	cytoplasm [GO:0005737]; identical protein binding [GO:0042802]; NAD binding [GO:0051287]; UDP-glucose 6-dehydrogenase activity [GO:0003979]; embryo development ending in birth or egg hatching [GO:0009792]; glycosaminoglycan biosynthetic process [GO:0006024]; morphogenesis of an epithelium [GO:0002009]; oviposition [GO:0018991]; reproduction [GO:0000003]; UDP-glucuronate biosynthetic process [GO:0…	cytoplasm [GO:0005737]; identical protein binding [GO:0042802]; NAD binding [GO:0051287]; UDP-glucose 6-dehydrogenase activity [GO:0003979]; embryo development ending in birth or egg hatching [GO:0009792]; glycosaminoglycan biosynthetic process [GO:0006024]; morphogenesis of an epithelium [GO:0002009]; oviposition [GO:0018991]; reproduction [GO:0000003]; UDP-glucuronate biosynthetic process [GO:0…
G5ED01	G5ED01_CAEEL	INOsitol-3-phosphate Synthase	inos-1	525	metabolism	cytosol	cytoplasm [GO:0005737]; inositol-3-phosphate synthase activity [GO:0004512]; inositol biosynthetic process [GO:0006021]; phospholipid biosynthetic process [GO:0008654]	cytoplasm [GO:0005737]; inositol-3-phosphate synthase activity [GO:0004512]; inositol biosynthetic process [GO:0006021]; phospholipid biosynthetic process [GO:0008654]	cytoplasm [GO:0005737]; inositol-3-phosphate synthase activity [GO:0004512]; inositol biosynthetic process [GO:0006021]; phospholipid biosynthetic process [GO:0008654]
G5EFZ1	GPMI_CAEEL	2,3-bisphosphoglycerate-independent phosphoglycerate mutase (iPGM) (EC 5.4.2.12) (Cofactor-independent phosphoglycerate mutase homolog)	ipgm-1	539	metabolism	cytosol	cytoplasm [GO:0005737]; manganese ion binding [GO:0030145]; phosphoglycerate mutase activity [GO:0004619]; cellular carbohydrate metabolic process [GO:0044262]; glucose catabolic process [GO:0006007]; glycolytic process [GO:0006096]	cytoplasm [GO:0005737]; manganese ion binding [GO:0030145]; phosphoglycerate mutase activity [GO:0004619]; cellular carbohydrate metabolic process [GO:0044262]; glucose catabolic process [GO:0006007]; glycolytic process [GO:0006096]	cytoplasm [GO:0005737]; manganese ion binding [GO:0030145]; phosphoglycerate mutase activity [GO:0004619]; cellular carbohydrate metabolic process [GO:0044262]; glucose catabolic process [GO:0006007]; glycolytic process [GO:0006096]
P46563	ALF2_CAEEL	Fructose-bisphosphate aldolase 2 (EC 4.1.2.13) (Aldolase CE-2) (CE2)	aldo-2	366	metabolism	cytosol	cytoplasm [GO:0005737]; nuclear heterochromatin [GO:0005720]; fructose-bisphosphate aldolase activity [GO:0004332]; glycolytic process [GO:0006096]	cytoplasm [GO:0005737]; nuclear heterochromatin [GO:0005720]; fructose-bisphosphate aldolase activity [GO:0004332]; glycolytic process [GO:0006096]	cytoplasm [GO:0005737]; nuclear heterochromatin [GO:0005720]; fructose-bisphosphate aldolase activity [GO:0004332]; glycolytic process [GO:0006096]
Q21166	SUR5_CAEEL	Acetoacetyl-CoA synthetase (EC 6.2.1.16) (Suppressor of activated let-60 Ras protein 5)	sur-5	700	metabolism	cytosol	cytoplasm [GO:0005737]; nucleus [GO:0005634]; acetoacetate-CoA ligase activity [GO:0030729]; ATP binding [GO:0005524]; fatty acid metabolic process [GO:0006631]	cytoplasm [GO:0005737]; nucleus [GO:0005634]; acetoacetate-CoA ligase activity [GO:0030729]; ATP binding [GO:0005524]; fatty acid metabolic process [GO:0006631]	cytoplasm [GO:0005737]; nucleus [GO:0005634]; acetoacetate-CoA ligase activity [GO:0030729]; ATP binding [GO:0005524]; fatty acid metabolic process [GO:0006631]
P91856	SERC_CAEEL	Probable phosphoserine aminotransferase (PSAT) (EC 2.6.1.52) (Phosphohydroxythreonine aminotransferase)	F26H9.5	370	metabolism	cytosol	cytoplasm [GO:0005737]; O-phospho-L-serine:2-oxoglutarate aminotransferase activity [GO:0004648]; L-serine biosynthetic process [GO:0006564]	cytoplasm [GO:0005737]; O-phospho-L-serine:2-oxoglutarate aminotransferase activity [GO:0004648]; L-serine biosynthetic process [GO:0006564]	cytoplasm [GO:0005737]; O-phospho-L-serine:2-oxoglutarate aminotransferase activity [GO:0004648]; L-serine biosynthetic process [GO:0006564]
G5ECS4	G5ECS4_CAEEL	GaLactoFuranose synthesis (UGM, UDP-galactopyranose mutase) (UDP-galactopyranose mutase) (EC 5.4.99.9)	glf-1	476	metabolism	cytosol	cytoplasm [GO:0005737]; oxidoreductase activity [GO:0016491]; UDP-galactopyranose mutase activity [GO:0008767]; cellular polysaccharide biosynthetic process [GO:0033692]	cytoplasm [GO:0005737]; oxidoreductase activity [GO:0016491]; UDP-galactopyranose mutase activity [GO:0008767]; cellular polysaccharide biosynthetic process [GO:0033692]	cytoplasm [GO:0005737]; oxidoreductase activity [GO:0016491]; UDP-galactopyranose mutase activity [GO:0008767]; cellular polysaccharide biosynthetic process [GO:0033692]
Q07085	EST2_CAEEL	Esterase CM06B1 (EC 3.1.1.1)	F13H6.3	554	metabolism	cytosol	cytoplasm [GO:0005737]; plasma membrane [GO:0005886]; carboxylic ester hydrolase activity [GO:0052689]	cytoplasm [GO:0005737]; plasma membrane [GO:0005886]; carboxylic ester hydrolase activity [GO:0052689]	cytoplasm [GO:0005737]; plasma membrane [GO:0005886]; carboxylic ester hydrolase activity [GO:0052689]
Q966C7	Q966C7_CAEEL	Transaldolase (EC 2.2.1.2)	tald-1	319	metabolism	cytosol	cytoplasm [GO:0005737]; sedoheptulose-7-phosphate:D-glyceraldehyde-3-phosphate glyceronetransferase activity [GO:0004801]; carbohydrate metabolic process [GO:0005975]; pentose-phosphate shunt [GO:0006098]	cytoplasm [GO:0005737]; sedoheptulose-7-phosphate:D-glyceraldehyde-3-phosphate glyceronetransferase activity [GO:0004801]; carbohydrate metabolic process [GO:0005975]; pentose-phosphate shunt [GO:0006098]	cytoplasm [GO:0005737]; sedoheptulose-7-phosphate:D-glyceraldehyde-3-phosphate glyceronetransferase activity [GO:0004801]; carbohydrate metabolic process [GO:0005975]; pentose-phosphate shunt [GO:0006098]
Q9UAT1	Q9UAT1_CAEEL	Uncharacterized protein	CELE_D2063.1	350	metabolism	cytosol	cytoplasm [GO:0005737]; striated muscle dense body [GO:0055120]; alcohol dehydrogenase (NAD) activity [GO:0004022]; zinc ion binding [GO:0008270]; ethanol metabolic process [GO:0006067]; NADH oxidation [GO:0006116]	cytoplasm [GO:0005737]; striated muscle dense body [GO:0055120]; alcohol dehydrogenase (NAD) activity [GO:0004022]; zinc ion binding [GO:0008270]; ethanol metabolic process [GO:0006067]; NADH oxidation [GO:0006116]	cytoplasm [GO:0005737]; striated muscle dense body [GO:0055120]; alcohol dehydrogenase (NAD) activity [GO:0004022]; zinc ion binding [GO:0008270]; ethanol metabolic process [GO:0006067]; NADH oxidation [GO:0006116]
H2KYQ5	GYG1_CAEEL	Glycogenin-1 (GN) (EC 2.4.1.186)	gyg-1	429	metabolism	cytosol	cytoplasm [GO:0005737]; striated muscle dense body [GO:0055120]; glycogenin glucosyltransferase activity [GO:0008466]; metal ion binding [GO:0046872]; glycogen biosynthetic process [GO:0005978]	cytoplasm [GO:0005737]; striated muscle dense body [GO:0055120]; glycogenin glucosyltransferase activity [GO:0008466]; metal ion binding [GO:0046872]; glycogen biosynthetic process [GO:0005978]	cytoplasm [GO:0005737]; striated muscle dense body [GO:0055120]; glycogenin glucosyltransferase activity [GO:0008466]; metal ion binding [GO:0046872]; glycogen biosynthetic process [GO:0005978]
Q9N4Z7	Q9N4Z7_CAEEL	MeValonate Kinase	mvk-1	607	metabolism	cytosol	cytosol [GO:0005829]; ATP binding [GO:0005524]; kinase activity [GO:0016301]; phosphotransferase activity, alcohol group as acceptor [GO:0016773]	cytosol [GO:0005829]; ATP binding [GO:0005524]; kinase activity [GO:0016301]; phosphotransferase activity, alcohol group as acceptor [GO:0016773]	cytosol [GO:0005829]; ATP binding [GO:0005524]; kinase activity [GO:0016301]; phosphotransferase activity, alcohol group as acceptor [GO:0016773]
P50306	METK4_CAEEL	Probable S-adenosylmethionine synthase 4 (AdoMet synthase 4) (EC 2.5.1.6) (Methionine adenosyltransferase 4) (MAT 4)	sams-4	404	metabolism	cytosol	cytosol [GO:0005829]; ATP binding [GO:0005524]; metal ion binding [GO:0046872]; methionine adenosyltransferase activity [GO:0004478]; one-carbon metabolic process [GO:0006730]; S-adenosylmethionine biosynthetic process [GO:0006556]	cytosol [GO:0005829]; ATP binding [GO:0005524]; metal ion binding [GO:0046872]; methionine adenosyltransferase activity [GO:0004478]; one-carbon metabolic process [GO:0006730]; S-adenosylmethionine biosynthetic process [GO:0006556]	cytosol [GO:0005829]; ATP binding [GO:0005524]; metal ion binding [GO:0046872]; methionine adenosyltransferase activity [GO:0004478]; one-carbon metabolic process [GO:0006730]; S-adenosylmethionine biosynthetic process [GO:0006556]
Q19680	Q19680_CAEEL	Uncharacterized protein	CELE_F21D5.1	550	metabolism	cytosol	cytosol [GO:0005829]; magnesium ion binding [GO:0000287]; phosphoacetylglucosamine mutase activity [GO:0004610]; carbohydrate metabolic process [GO:0005975]; UDP-N-acetylglucosamine biosynthetic process [GO:0006048]	cytosol [GO:0005829]; magnesium ion binding [GO:0000287]; phosphoacetylglucosamine mutase activity [GO:0004610]; carbohydrate metabolic process [GO:0005975]; UDP-N-acetylglucosamine biosynthetic process [GO:0006048]	cytosol [GO:0005829]; magnesium ion binding [GO:0000287]; phosphoacetylglucosamine mutase activity [GO:0004610]; carbohydrate metabolic process [GO:0005975]; UDP-N-acetylglucosamine biosynthetic process [GO:0006048]
P34346	KAD2_CAEEL	Adenylate kinase (EC 2.7.4.3) (ATP-AMP transphosphorylase) (ATP:AMP phosphotransferase) (Adenylate kinase cytosolic and mitochondrial) (Adenylate monophosphate kinase) (Lethal protein 754)	let-754	251	metabolism	cytosol	cytosol [GO:0005829]; mitochondrial intermembrane space [GO:0005758]; adenylate kinase activity [GO:0004017]; ATP binding [GO:0005524]; ADP biosynthetic process [GO:0006172]; negative regulation of protein kinase C signaling [GO:0090038]; regulation of establishment of cell polarity [GO:2000114]	cytosol [GO:0005829]; mitochondrial intermembrane space [GO:0005758]; adenylate kinase activity [GO:0004017]; ATP binding [GO:0005524]; ADP biosynthetic process [GO:0006172]; negative regulation of protein kinase C signaling [GO:0090038]; regulation of establishment of cell polarity [GO:2000114]	cytosol [GO:0005829]; mitochondrial intermembrane space [GO:0005758]; adenylate kinase activity [GO:0004017]; ATP binding [GO:0005524]; ADP biosynthetic process [GO:0006172]; negative regulation of protein kinase C signaling [GO:0090038]; regulation of establishment of cell polarity [GO:2000114]
O01805	ACBP1_CAEEL	Acyl-CoA-binding protein homolog 1 (ACBP-1) (Diazepam-binding inhibitor homolog) (DBI)	acbp-1	86	metabolism	cytosol	fatty-acyl-CoA binding [GO:0000062]; lipid binding [GO:0008289]; determination of adult lifespan [GO:0008340]; lipid storage [GO:0019915]; transport [GO:0006810]	fatty-acyl-CoA binding [GO:0000062]; lipid binding [GO:0008289]; determination of adult lifespan [GO:0008340]; lipid storage [GO:0019915]; transport [GO:0006810]	fatty-acyl-CoA binding [GO:0000062]; lipid binding [GO:0008289]; determination of adult lifespan [GO:0008340]; lipid storage [GO:0019915]; transport [GO:0006810]
Q9TZL9	Q9TZL9_CAEEL	Fatty acyl-CoA reductase (EC 1.2.1.n2)	fard-1	536	metabolism	cytosol	fatty-acyl-CoA reductase (alcohol-forming) activity [GO:0080019]; lipid metabolic process [GO:0006629]	fatty-acyl-CoA reductase (alcohol-forming) activity [GO:0080019]; lipid metabolic process [GO:0006629]	fatty-acyl-CoA reductase (alcohol-forming) activity [GO:0080019]; lipid metabolic process [GO:0006629]
Q94272	Q94272_CAEEL	FumarylAcetoacetate Hydrolase	fah-1	418	metabolism	cytosol	fumarylacetoacetase activity [GO:0004334]; aromatic amino acid family metabolic process [GO:0009072]	fumarylacetoacetase activity [GO:0004334]; aromatic amino acid family metabolic process [GO:0009072]	fumarylacetoacetase activity [GO:0004334]; aromatic amino acid family metabolic process [GO:0009072]
Q27464	G6PD_CAEEL	Glucose-6-phosphate 1-dehydrogenase (G6PD) (EC 1.1.1.49)	gspd-1	522	metabolism	cytosol	glucose-6-phosphate dehydrogenase activity [GO:0004345]; NADP binding [GO:0050661]; glucose 6-phosphate metabolic process [GO:0051156]; glucose metabolic process [GO:0006006]; NADP metabolic process [GO:0006739]; pentose-phosphate shunt [GO:0006098]	glucose-6-phosphate dehydrogenase activity [GO:0004345]; NADP binding [GO:0050661]; glucose 6-phosphate metabolic process [GO:0051156]; glucose metabolic process [GO:0006006]; NADP metabolic process [GO:0006739]; pentose-phosphate shunt [GO:0006098]	glucose-6-phosphate dehydrogenase activity [GO:0004345]; NADP binding [GO:0050661]; glucose 6-phosphate metabolic process [GO:0051156]; glucose metabolic process [GO:0006006]; NADP metabolic process [GO:0006739]; pentose-phosphate shunt [GO:0006098]
Q7K707	Q7K707_CAEEL	Glucose-6-phosphate isomerase (EC 5.3.1.9)	gpi-1	586	metabolism	cytosol	glucose-6-phosphate isomerase activity [GO:0004347]; gluconeogenesis [GO:0006094]; glycolytic process [GO:0006096]	glucose-6-phosphate isomerase activity [GO:0004347]; gluconeogenesis [GO:0006094]; glycolytic process [GO:0006096]	glucose-6-phosphate isomerase activity [GO:0004347]; gluconeogenesis [GO:0006094]; glycolytic process [GO:0006096]
O02225	O02225_CAEEL	GLutamiNe synthetase (Glutamate-ammonia ligase)	gln-6	368	metabolism	cytosol	glutamate-ammonia ligase activity [GO:0004356]; glutamine biosynthetic process [GO:0006542]	glutamate-ammonia ligase activity [GO:0004356]; glutamine biosynthetic process [GO:0006542]	glutamate-ammonia ligase activity [GO:0004356]; glutamine biosynthetic process [GO:0006542]
A9CZN9	A9CZN9_CAEEL	Uncharacterized protein	CELE_E01A2.1	290	metabolism	cytosol	glutamate-cysteine ligase complex [GO:0017109]; enzyme regulator activity [GO:0030234]; glutamate-cysteine ligase catalytic subunit binding [GO:0035226]; glutathione biosynthetic process [GO:0006750]; positive regulation of glutamate-cysteine ligase activity [GO:0035229]	glutamate-cysteine ligase complex [GO:0017109]; enzyme regulator activity [GO:0030234]; glutamate-cysteine ligase catalytic subunit binding [GO:0035226]; glutathione biosynthetic process [GO:0006750]; positive regulation of glutamate-cysteine ligase activity [GO:0035229]	glutamate-cysteine ligase complex [GO:0017109]; enzyme regulator activity [GO:0030234]; glutamate-cysteine ligase catalytic subunit binding [GO:0035226]; glutathione biosynthetic process [GO:0006750]; positive regulation of glutamate-cysteine ligase activity [GO:0035229]
B0M0N9	B0M0N9_CAEEL	GLutamiNAse	glna-1	791	metabolism	cytosol	glutaminase activity [GO:0004359]; glutamine metabolic process [GO:0006541]	glutaminase activity [GO:0004359]; glutamine metabolic process [GO:0006541]	glutaminase activity [GO:0004359]; glutamine metabolic process [GO:0006541]
Q7JMU1	Q7JMU1_CAEEL	Glycerol-3-phosphate dehydrogenase [NAD(+)] (EC 1.1.1.8)	gpdh-2	371	metabolism	cytosol	glycerol-3-phosphate dehydrogenase complex [GO:0009331]; glycerol-3-phosphate dehydrogenase [NAD+] activity [GO:0004367]; glycerol-3-phosphate dehydrogenase activity [GO:0004368]; NAD binding [GO:0051287]; protein homodimerization activity [GO:0042803]; carbohydrate metabolic process [GO:0005975]; glycerol-3-phosphate catabolic process [GO:0046168]; hyperosmotic response [GO:0006972]; intracellul…	glycerol-3-phosphate dehydrogenase complex [GO:0009331]; glycerol-3-phosphate dehydrogenase [NAD+] activity [GO:0004367]; glycerol-3-phosphate dehydrogenase activity [GO:0004368]; NAD binding [GO:0051287]; protein homodimerization activity [GO:0042803]; carbohydrate metabolic process [GO:0005975]; glycerol-3-phosphate catabolic process [GO:0046168]; hyperosmotic response [GO:0006972]; intracellul…	glycerol-3-phosphate dehydrogenase complex [GO:0009331]; glycerol-3-phosphate dehydrogenase [NAD+] activity [GO:0004367]; glycerol-3-phosphate dehydrogenase activity [GO:0004368]; NAD binding [GO:0051287]; protein homodimerization activity [GO:0042803]; carbohydrate metabolic process [GO:0005975]; glycerol-3-phosphate catabolic process [GO:0046168]; hyperosmotic response [GO:0006972]; intracellul…
Q09474	T23O_CAEEL	Tryptophan 2,3-dioxygenase (TDO) (EC 1.13.11.11) (Tryptamin 2,3-dioxygenase) (Tryptophan oxygenase) (TO) (TRPO) (Tryptophan pyrrolase) (Tryptophanase)	tdo-2	403	metabolism	cytosol	heme binding [GO:0020037]; metal ion binding [GO:0046872]; tryptophan 2,3-dioxygenase activity [GO:0004833]; tryptophan catabolic process to acetyl-CoA [GO:0019442]; tryptophan catabolic process to kynurenine [GO:0019441]	heme binding [GO:0020037]; metal ion binding [GO:0046872]; tryptophan 2,3-dioxygenase activity [GO:0004833]; tryptophan catabolic process to acetyl-CoA [GO:0019442]; tryptophan catabolic process to kynurenine [GO:0019441]	heme binding [GO:0020037]; metal ion binding [GO:0046872]; tryptophan 2,3-dioxygenase activity [GO:0004833]; tryptophan catabolic process to acetyl-CoA [GO:0019442]; tryptophan catabolic process to kynurenine [GO:0019441]
O17731	O17731_CAEEL	Uncharacterized protein	CELE_D2023.4	160	metabolism	cytosol	N-acetyltransferase activity [GO:0008080]	N-acetyltransferase activity [GO:0008080]	N-acetyltransferase activity [GO:0008080]
A5JYX4	A5JYX4_CAEEL	DeHydrogenases, Short chain	dhs-3	307	metabolism	cytosol	oxidoreductase activity [GO:0016491]	oxidoreductase activity [GO:0016491]	oxidoreductase activity [GO:0016491]
G5EDW8	G5EDW8_CAEEL	Uncharacterized protein	CELE_VF13D12L.3	400	metabolism	cytosol	oxidoreductase activity [GO:0016491]	oxidoreductase activity [GO:0016491]	oxidoreductase activity [GO:0016491]
O02266	O02266_CAEEL	ALdehyde deHydrogenase	alh-7	493	metabolism	cytosol	oxidoreductase activity [GO:0016491]	oxidoreductase activity [GO:0016491]	oxidoreductase activity [GO:0016491]
O44503	O44503_CAEEL	Uncharacterized protein	CELE_R02D3.1	934	metabolism	cytosol	oxidoreductase activity [GO:0016491]	oxidoreductase activity [GO:0016491]	oxidoreductase activity [GO:0016491]
P91020	P91020_CAEEL	Uncharacterized protein	C07D8.6	317	metabolism	cytosol	oxidoreductase activity [GO:0016491]	oxidoreductase activity [GO:0016491]	oxidoreductase activity [GO:0016491]
Q19102	Q19102_CAEEL	Alcohol/Ribitol Dehydrogenase family	ard-1	258	metabolism	cytosol	oxidoreductase activity [GO:0016491]	oxidoreductase activity [GO:0016491]	oxidoreductase activity [GO:0016491]
Q9BL81	Q9BL81_CAEEL	Uncharacterized protein	CELE_Y47G6A.21	255	metabolism	cytosol	oxidoreductase activity [GO:0016491]	oxidoreductase activity [GO:0016491]	oxidoreductase activity [GO:0016491]
Q9U2J6	Q9U2J6_CAEEL	Uncharacterized protein	CELE_Y39G8B.1	316	metabolism	cytosol	oxidoreductase activity [GO:0016491]	oxidoreductase activity [GO:0016491]	oxidoreductase activity [GO:0016491]
Q9XVJ3	Q9XVJ3_CAEEL	Quinoid DihydroPteridine Reductase	qdpr-1	236	metabolism	cytosol	oxidoreductase activity [GO:0016491]	oxidoreductase activity [GO:0016491]	oxidoreductase activity [GO:0016491]
Q21702	Q21702_CAEEL	Uncharacterized protein	CELE_R04B5.5	347	metabolism	cytosol	oxidoreductase activity [GO:0016491]; zinc ion binding [GO:0008270]	oxidoreductase activity [GO:0016491]; zinc ion binding [GO:0008270]	oxidoreductase activity [GO:0016491]; zinc ion binding [GO:0008270]
O45148	O45148_CAEEL	DihydroLipoamide S-SuccinylTransferase	dlst-1	463	metabolism	cytosol	oxoglutarate dehydrogenase complex [GO:0045252]; dihydrolipoyllysine-residue succinyltransferase activity [GO:0004149]; tricarboxylic acid cycle [GO:0006099]	oxoglutarate dehydrogenase complex [GO:0045252]; dihydrolipoyllysine-residue succinyltransferase activity [GO:0004149]; tricarboxylic acid cycle [GO:0006099]	oxoglutarate dehydrogenase complex [GO:0045252]; dihydrolipoyllysine-residue succinyltransferase activity [GO:0004149]; tricarboxylic acid cycle [GO:0006099]
Q9NF11	Q9NF11_CAEEL	Hypoxanthine PhosphoRibosylTransferase homolog	hprt-1	214	metabolism	cytosol	cytoplasm [GO:0005737]; hypoxanthine phosphoribosyltransferase activity [GO:0004422]; identical protein binding [GO:0042802]; purine ribonucleoside salvage [GO:0006166]	cytoplasm [GO:0005737]; hypoxanthine phosphoribosyltransferase activity [GO:0004422]; identical protein binding [GO:0042802]; purine ribonucleoside salvage [GO:0006166]	cytoplasm [GO:0005737]; hypoxanthine phosphoribosyltransferase activity [GO:0004422]; identical protein binding [GO:0042802]; purine ribonucleoside salvage [GO:0006166]
G5EET2	G5EET2_CAEEL	DeoxyUTPase (Deoxyuridinetriphosphatase)	dut-1	491	metabolism	cytosol	dUTP diphosphatase activity [GO:0004170]; dUTP metabolic process [GO:0046080]	dUTP diphosphatase activity [GO:0004170]; dUTP metabolic process [GO:0046080]	dUTP diphosphatase activity [GO:0004170]; dUTP metabolic process [GO:0046080]
P34629	AMPL_CAEEL	Leucine aminopeptidase 1 (EC 3.4.11.1)	lap-1	491	metabolism	cytosol	cytoplasm [GO:0005737]; aminopeptidase activity [GO:0004177]; identical protein binding [GO:0042802]; manganese ion binding [GO:0030145]; metalloexopeptidase activity [GO:0008235]; regulation of growth rate [GO:0040009]; regulation of oviposition [GO:0046662]	cytoplasm [GO:0005737]; aminopeptidase activity [GO:0004177]; identical protein binding [GO:0042802]; manganese ion binding [GO:0030145]; metalloexopeptidase activity [GO:0008235]; regulation of growth rate [GO:0040009]; regulation of oviposition [GO:0046662]	cytoplasm [GO:0005737]; aminopeptidase activity [GO:0004177]; identical protein binding [GO:0042802]; manganese ion binding [GO:0030145]; metalloexopeptidase activity [GO:0008235]; regulation of growth rate [GO:0040009]; regulation of oviposition [GO:0046662]
G5ECW7	G5ECW7_CAEEL	Dipeptidyl peptidase 3 (EC 3.4.14.4) (Dipeptidyl aminopeptidase III) (Dipeptidyl peptidase III)	dpt-1	745	metabolism	cytosol	cytoplasm [GO:0005737]; dipeptidyl-peptidase activity [GO:0008239]; metal ion binding [GO:0046872]; metallopeptidase activity [GO:0008237]	cytoplasm [GO:0005737]; dipeptidyl-peptidase activity [GO:0008239]; metal ion binding [GO:0046872]; metallopeptidase activity [GO:0008237]	cytoplasm [GO:0005737]; dipeptidyl-peptidase activity [GO:0008239]; metal ion binding [GO:0046872]; metallopeptidase activity [GO:0008237]
Q21966	Q21966_CAEEL	ASpartyl Protease	asp-4	444	metabolism	cytosol	cytoplasm [GO:0005737]; lysosome [GO:0005764]; aspartic-type endopeptidase activity [GO:0004190]; necrotic cell death [GO:0070265]; protein catabolic process [GO:0030163]; proteolysis [GO:0006508]	cytoplasm [GO:0005737]; lysosome [GO:0005764]; aspartic-type endopeptidase activity [GO:0004190]; necrotic cell death [GO:0070265]; protein catabolic process [GO:0030163]; proteolysis [GO:0006508]	cytoplasm [GO:0005737]; lysosome [GO:0005764]; aspartic-type endopeptidase activity [GO:0004190]; necrotic cell death [GO:0070265]; protein catabolic process [GO:0030163]; proteolysis [GO:0006508]
Q4TT88	Q4TT88_CAEEL	Aminopeptidase (EC 3.4.11.-)	pam-1	948	metabolism	cytosol	cytoplasm [GO:0005737]; metalloaminopeptidase activity [GO:0070006]; peptide binding [GO:0042277]; zinc ion binding [GO:0008270]; anterior/posterior axis specification, embryo [GO:0008595]; maintenance of centrosome location [GO:0051661]; peptide catabolic process [GO:0043171]	cytoplasm [GO:0005737]; metalloaminopeptidase activity [GO:0070006]; peptide binding [GO:0042277]; zinc ion binding [GO:0008270]; anterior/posterior axis specification, embryo [GO:0008595]; maintenance of centrosome location [GO:0051661]; peptide catabolic process [GO:0043171]	cytoplasm [GO:0005737]; metalloaminopeptidase activity [GO:0070006]; peptide binding [GO:0042277]; zinc ion binding [GO:0008270]; anterior/posterior axis specification, embryo [GO:0008595]; maintenance of centrosome location [GO:0051661]; peptide catabolic process [GO:0043171]
Q22531	Q22531_CAEEL	Uncharacterized protein	CELE_T16G12.1	1890	metabolism	cytosol	cytoplasm [GO:0005737]; metalloaminopeptidase activity [GO:0070006]; peptide binding [GO:0042277]; zinc ion binding [GO:0008270]; peptide catabolic process [GO:0043171]; proteolysis [GO:0006508]	cytoplasm [GO:0005737]; metalloaminopeptidase activity [GO:0070006]; peptide binding [GO:0042277]; zinc ion binding [GO:0008270]; peptide catabolic process [GO:0043171]; proteolysis [GO:0006508]	cytoplasm [GO:0005737]; metalloaminopeptidase activity [GO:0070006]; peptide binding [GO:0042277]; zinc ion binding [GO:0008270]; peptide catabolic process [GO:0043171]; proteolysis [GO:0006508]
O44750	XPP_CAEEL	Xaa-Pro aminopeptidase app-1 (EC 3.4.11.9) (Aminopeptidase P)	app-1	616	metabolism	cytosol	cytoplasm [GO:0005737]; metalloaminopeptidase activity [GO:0070006]; protein homodimerization activity [GO:0042803]; zinc ion binding [GO:0008270]; proteolysis [GO:0006508]	cytoplasm [GO:0005737]; metalloaminopeptidase activity [GO:0070006]; protein homodimerization activity [GO:0042803]; zinc ion binding [GO:0008270]; proteolysis [GO:0006508]	cytoplasm [GO:0005737]; metalloaminopeptidase activity [GO:0070006]; protein homodimerization activity [GO:0042803]; zinc ion binding [GO:0008270]; proteolysis [GO:0006508]
A3QMC2	A3QMC2_CAEEL	Uncharacterized protein	C42C1.11	608	metabolism	cytosol	cytosol [GO:0005829]; aminopeptidase activity [GO:0004177]; metallopeptidase activity [GO:0008237]; zinc ion binding [GO:0008270]; peptide catabolic process [GO:0043171]	cytosol [GO:0005829]; aminopeptidase activity [GO:0004177]; metallopeptidase activity [GO:0008237]; zinc ion binding [GO:0008270]; peptide catabolic process [GO:0043171]	cytosol [GO:0005829]; aminopeptidase activity [GO:0004177]; metallopeptidase activity [GO:0008237]; zinc ion binding [GO:0008270]; peptide catabolic process [GO:0043171]
O17892	O17892_CAEEL	Uncharacterized protein	xhd-1	1358	metabolism	cytosol	cytosol [GO:0005829]; 2 iron, 2 sulfur cluster binding [GO:0051537]; electron carrier activity [GO:0009055]; flavin adenine dinucleotide binding [GO:0050660]; iron ion binding [GO:0005506]; oxidoreductase activity, acting on CH-OH group of donors [GO:0016614]; oxidoreductase activity, acting on the aldehyde or oxo group of donors [GO:0016903]; xanthine dehydrogenase activity [GO:0004854]; xanthin…	cytosol [GO:0005829]; 2 iron, 2 sulfur cluster binding [GO:0051537]; electron carrier activity [GO:0009055]; flavin adenine dinucleotide binding [GO:0050660]; iron ion binding [GO:0005506]; oxidoreductase activity, acting on CH-OH group of donors [GO:0016614]; oxidoreductase activity, acting on the aldehyde or oxo group of donors [GO:0016903]; xanthine dehydrogenase activity [GO:0004854]; xanthin…	cytosol [GO:0005829]; 2 iron, 2 sulfur cluster binding [GO:0051537]; electron carrier activity [GO:0009055]; flavin adenine dinucleotide binding [GO:0050660]; iron ion binding [GO:0005506]; oxidoreductase activity, acting on CH-OH group of donors [GO:0016614]; oxidoreductase activity, acting on the aldehyde or oxo group of donors [GO:0016903]; xanthine dehydrogenase activity [GO:0004854]; xanthin…
P55216	CGL2_CAEEL	Putative cystathionine gamma-lyase 2 (EC 4.4.1.1) (Gamma-cystathionase)	cth-2	392	metabolism	endoplasmic reticulum	endoplasmic reticulum [GO:0005783]; cystathionine gamma-lyase activity [GO:0004123]; cystathionine gamma-synthase activity [GO:0003962]; L-cysteine desulfhydrase activity [GO:0080146]; L-cystine L-cysteine-lyase (deaminating) [GO:0044540]; pyridoxal phosphate binding [GO:0030170]; 'de novo' L-methionine biosynthetic process [GO:0071266]; cysteine biosynthetic process via cystathionine [GO:0019343…	endoplasmic reticulum [GO:0005783]; cystathionine gamma-lyase activity [GO:0004123]; cystathionine gamma-synthase activity [GO:0003962]; L-cysteine desulfhydrase activity [GO:0080146]; L-cystine L-cysteine-lyase (deaminating) [GO:0044540]; pyridoxal phosphate binding [GO:0030170]; 'de novo' L-methionine biosynthetic process [GO:0071266]; cysteine biosynthetic process via cystathionine [GO:0019343…	endoplasmic reticulum [GO:0005783]; cystathionine gamma-lyase activity [GO:0004123]; cystathionine gamma-synthase activity [GO:0003962]; L-cysteine desulfhydrase activity [GO:0080146]; L-cystine L-cysteine-lyase (deaminating) [GO:0044540]; pyridoxal phosphate binding [GO:0030170]; 'de novo' L-methionine biosynthetic process [GO:0071266]; cysteine biosynthetic process via cystathionine [GO:0019343…
Q18801	GMD1_CAEEL	GDP-mannose 4,6 dehydratase 1 (EC 4.2.1.47) (Bacillus thuringiensis toxin-resistant protein 1) (Bt toxin-resistant protein 1) (GDP-D-mannose dehydratase) (GMD)	bre-1	399	metabolism	endoplasmic reticulum	endoplasmic reticulum [GO:0005783]; sarcomere [GO:0030017]; striated muscle dense body [GO:0055120]; GDP-mannose 4,6-dehydratase activity [GO:0008446]; 'de novo' GDP-L-fucose biosynthetic process [GO:0042351]; endoplasmic reticulum unfolded protein response [GO:0030968]; formation of infection structure on or near host [GO:0075015]; GDP-L-fucose biosynthetic process [GO:0042350]; GDP-mannose meta…	endoplasmic reticulum [GO:0005783]; sarcomere [GO:0030017]; striated muscle dense body [GO:0055120]; GDP-mannose 4,6-dehydratase activity [GO:0008446]; 'de novo' GDP-L-fucose biosynthetic process [GO:0042351]; endoplasmic reticulum unfolded protein response [GO:0030968]; formation of infection structure on or near host [GO:0075015]; GDP-L-fucose biosynthetic process [GO:0042350]; GDP-mannose meta…	endoplasmic reticulum [GO:0005783]; sarcomere [GO:0030017]; striated muscle dense body [GO:0055120]; GDP-mannose 4,6-dehydratase activity [GO:0008446]; 'de novo' GDP-L-fucose biosynthetic process [GO:0042351]; endoplasmic reticulum unfolded protein response [GO:0030968]; formation of infection structure on or near host [GO:0075015]; GDP-L-fucose biosynthetic process [GO:0042350]; GDP-mannose meta…
Q9XUS6	Q9XUS6_CAEEL	Uncharacterized protein	CELE_K08E3.5	509	metabolism	endoplasmic reticulum	endoplasmic reticulum [GO:0005783]; sarcomere [GO:0030017]; striated muscle dense body [GO:0055120]; UTP:glucose-1-phosphate uridylyltransferase activity [GO:0003983]; UDP-glucose metabolic process [GO:0006011]	endoplasmic reticulum [GO:0005783]; sarcomere [GO:0030017]; striated muscle dense body [GO:0055120]; UTP:glucose-1-phosphate uridylyltransferase activity [GO:0003983]; UDP-glucose metabolic process [GO:0006011]	endoplasmic reticulum [GO:0005783]; sarcomere [GO:0030017]; striated muscle dense body [GO:0055120]; UTP:glucose-1-phosphate uridylyltransferase activity [GO:0003983]; UDP-glucose metabolic process [GO:0006011]
Q23068	Q23068_CAEEL	Epoxide hydrolase (EC 3.3.2.9)	CELE_W01A11.1	452	metabolism	endoplasmic reticulum	endoplasmic reticulum membrane [GO:0005789]; cis-stilbene-oxide hydrolase activity [GO:0033961]; aromatic compound catabolic process [GO:0019439]	endoplasmic reticulum membrane [GO:0005789]; cis-stilbene-oxide hydrolase activity [GO:0033961]; aromatic compound catabolic process [GO:0019439]	endoplasmic reticulum membrane [GO:0005789]; cis-stilbene-oxide hydrolase activity [GO:0033961]; aromatic compound catabolic process [GO:0019439]
Q2PJ74	Q2PJ74_CAEEL	Alpha-mannosidase (EC 3.2.1.-)	aman-2	1145	metabolism	Golgi apparatus	Golgi apparatus [GO:0005794]; Golgi membrane [GO:0000139]; integral component of membrane [GO:0016021]; alpha-mannosidase activity [GO:0004559]; carbohydrate binding [GO:0030246]; zinc ion binding [GO:0008270]; mannose metabolic process [GO:0006013]; N-glycan processing [GO:0006491]; protein deglycosylation [GO:0006517]	Golgi apparatus [GO:0005794]; Golgi membrane [GO:0000139]; integral component of membrane [GO:0016021]; alpha-mannosidase activity [GO:0004559]; carbohydrate binding [GO:0030246]; zinc ion binding [GO:0008270]; mannose metabolic process [GO:0006013]; N-glycan processing [GO:0006491]; protein deglycosylation [GO:0006517]	Golgi apparatus [GO:0005794]; Golgi membrane [GO:0000139]; integral component of membrane [GO:0016021]; alpha-mannosidase activity [GO:0004559]; carbohydrate binding [GO:0030246]; zinc ion binding [GO:0008270]; mannose metabolic process [GO:0006013]; N-glycan processing [GO:0006491]; protein deglycosylation [GO:0006517]
Q19004	Q19004_CAEEL	Acid Alpha Glucosidase Relate	aagr-1	936	metabolism	lysosome	lysosome [GO:0005764]; alpha-1,4-glucosidase activity [GO:0004558]; carbohydrate binding [GO:0030246]; glycogen catabolic process [GO:0005980]	lysosome [GO:0005764]; alpha-1,4-glucosidase activity [GO:0004558]; carbohydrate binding [GO:0030246]; glycogen catabolic process [GO:0005980]	lysosome [GO:0005764]; alpha-1,4-glucosidase activity [GO:0004558]; carbohydrate binding [GO:0030246]; glycogen catabolic process [GO:0005980]
Q21750	Q21750_CAEEL	Acid Alpha Glucosidase Relate	aagr-2	955	metabolism	lysosome	lysosome [GO:0005764]; alpha-1,4-glucosidase activity [GO:0004558]; carbohydrate binding [GO:0030246]; glycogen catabolic process [GO:0005980]	lysosome [GO:0005764]; alpha-1,4-glucosidase activity [GO:0004558]; carbohydrate binding [GO:0030246]; glycogen catabolic process [GO:0005980]	lysosome [GO:0005764]; alpha-1,4-glucosidase activity [GO:0004558]; carbohydrate binding [GO:0030246]; glycogen catabolic process [GO:0005980]
Q22492	HEXA_CAEEL	Beta-hexosaminidase A (EC 3.2.1.52) (Beta-N-acetylhexosaminidase) (N-acetyl-beta-glucosaminidase)	hex-1	555	metabolism	lysosome	lysosome [GO:0005764]; beta-N-acetylhexosaminidase activity [GO:0004563]; hexosaminidase activity [GO:0015929]; carbohydrate metabolic process [GO:0005975]	lysosome [GO:0005764]; beta-N-acetylhexosaminidase activity [GO:0004563]; hexosaminidase activity [GO:0015929]; carbohydrate metabolic process [GO:0005975]	lysosome [GO:0005764]; beta-N-acetylhexosaminidase activity [GO:0004563]; hexosaminidase activity [GO:0015929]; carbohydrate metabolic process [GO:0005975]
O45686	ASAH1_CAEEL	Acid ceramidase (EC 3.5.1.23) (Acylsphingosine amidohydrolase 1)	asah-1	393	metabolism	lysosome	lysosome [GO:0005764]; ceramidase activity [GO:0017040]; sphingolipid metabolic process [GO:0006665]	lysosome [GO:0005764]; ceramidase activity [GO:0017040]; sphingolipid metabolic process [GO:0006665]	lysosome [GO:0005764]; ceramidase activity [GO:0017040]; sphingolipid metabolic process [GO:0006665]
O16580	GLCM1_CAEEL	Putative glucosylceramidase 1 (EC 3.2.1.45)	gba-1	523	metabolism	lysosome	lysosome [GO:0005764]; glucosylceramidase activity [GO:0004348]; glucosylceramide catabolic process [GO:0006680]	lysosome [GO:0005764]; glucosylceramidase activity [GO:0004348]; glucosylceramide catabolic process [GO:0006680]	lysosome [GO:0005764]; glucosylceramidase activity [GO:0004348]; glucosylceramide catabolic process [GO:0006680]
G8JY40	G8JY40_CAEEL	Cysteine PRotease related	cpr-6	369	metabolism	lysosome	lysosome [GO:0005764]; cysteine-type peptidase activity [GO:0008234]	lysosome [GO:0005764]; cysteine-type peptidase activity [GO:0008234]	lysosome [GO:0005764]; cysteine-type peptidase activity [GO:0008234]
Q21525	Q21525_CAEEL	Uncharacterized protein	CELE_M05D6.6	161	metabolism	membrane	integral component of membrane [GO:0016021]	integral component of membrane [GO:0016021]	integral component of membrane [GO:0016021]
Q22392	Q22392_CAEEL	DeHydrogenases, Short chain	dhs-19	307	metabolism	membrane	integral component of membrane [GO:0016021]	integral component of membrane [GO:0016021]	integral component of membrane [GO:0016021]
Q22267	PLC2_CAEEL	Putative 1-acyl-sn-glycerol-3-phosphate acyltransferase acl-2 (1-AGP acyltransferase) (1-AGPAT) (EC 2.3.1.51) (Lysophosphatidic acid acyltransferase) (LPAAT)	acl-2	282	metabolism	membrane	integral component of membrane [GO:0016021]; 1-acylglycerol-3-phosphate O-acyltransferase activity [GO:0003841]; acylglycerol O-acyltransferase activity [GO:0016411]; CDP-diacylglycerol biosynthetic process [GO:0016024]	integral component of membrane [GO:0016021]; 1-acylglycerol-3-phosphate O-acyltransferase activity [GO:0003841]; acylglycerol O-acyltransferase activity [GO:0016411]; CDP-diacylglycerol biosynthetic process [GO:0016024]	integral component of membrane [GO:0016021]; 1-acylglycerol-3-phosphate O-acyltransferase activity [GO:0003841]; acylglycerol O-acyltransferase activity [GO:0016411]; CDP-diacylglycerol biosynthetic process [GO:0016024]
O17040	HACD_CAEEL	Very-long-chain (3R)-3-hydroxyacyl-CoA dehydratase hpo-8 (EC 4.2.1.134) (Probable 3-hydroxyacyl-CoA dehydratase)	hpo-8	218	metabolism	membrane	integral component of membrane [GO:0016021]; 3-hydroxy-behenoyl-CoA dehydratase activity [GO:0102344]; 3-hydroxy-lignoceroyl-CoA dehydratase activity [GO:0102345]; fatty acid biosynthetic process [GO:0006633]	integral component of membrane [GO:0016021]; 3-hydroxy-behenoyl-CoA dehydratase activity [GO:0102344]; 3-hydroxy-lignoceroyl-CoA dehydratase activity [GO:0102345]; fatty acid biosynthetic process [GO:0006633]	integral component of membrane [GO:0016021]; 3-hydroxy-behenoyl-CoA dehydratase activity [GO:0102344]; 3-hydroxy-lignoceroyl-CoA dehydratase activity [GO:0102345]; fatty acid biosynthetic process [GO:0006633]
Q8MXJ7	Q8MXJ7_CAEEL	Aldehyde dehydrogenase	alh-4	493	metabolism	membrane	integral component of membrane [GO:0016021]; aldehyde dehydrogenase [NAD(P)+] activity [GO:0004030]; cellular aldehyde metabolic process [GO:0006081]	integral component of membrane [GO:0016021]; aldehyde dehydrogenase [NAD(P)+] activity [GO:0004030]; cellular aldehyde metabolic process [GO:0006081]	integral component of membrane [GO:0016021]; aldehyde dehydrogenase [NAD(P)+] activity [GO:0004030]; cellular aldehyde metabolic process [GO:0006081]
Q18660	Q18660_CAEEL	Fatty Acid CoA Synthetase family	acs-17	718	metabolism	membrane	integral component of membrane [GO:0016021]; catalytic activity [GO:0003824]; metabolic process [GO:0008152]	integral component of membrane [GO:0016021]; catalytic activity [GO:0003824]; metabolic process [GO:0008152]	integral component of membrane [GO:0016021]; catalytic activity [GO:0003824]; metabolic process [GO:0008152]
Q9XVZ2	Q9XVZ2_CAEEL	Uncharacterized protein	CELE_Y7A5A.1	538	metabolism	membrane	integral component of membrane [GO:0016021]; delta24(24-1) sterol reductase activity [GO:0000246]; flavin adenine dinucleotide binding [GO:0050660]; oxidoreductase activity, acting on CH-OH group of donors [GO:0016614]; steroid metabolic process [GO:0008202]	integral component of membrane [GO:0016021]; delta24(24-1) sterol reductase activity [GO:0000246]; flavin adenine dinucleotide binding [GO:0050660]; oxidoreductase activity, acting on CH-OH group of donors [GO:0016614]; steroid metabolic process [GO:0008202]	integral component of membrane [GO:0016021]; delta24(24-1) sterol reductase activity [GO:0000246]; flavin adenine dinucleotide binding [GO:0050660]; oxidoreductase activity, acting on CH-OH group of donors [GO:0016614]; steroid metabolic process [GO:0008202]
Q20157	MPU1_CAEEL	Mannose-P-dolichol utilization defect 1 protein homolog	F38E1.9	242	metabolism	membrane	integral component of membrane [GO:0016021]; dolichol-linked oligosaccharide biosynthetic process [GO:0006488]; transport [GO:0006810]	integral component of membrane [GO:0016021]; dolichol-linked oligosaccharide biosynthetic process [GO:0006488]; transport [GO:0006810]	integral component of membrane [GO:0016021]; dolichol-linked oligosaccharide biosynthetic process [GO:0006488]; transport [GO:0006810]
Q9UAW8	Q9UAW8_CAEEL	Uncharacterized protein	CELE_T12B3.3	356	metabolism	membrane	integral component of membrane [GO:0016021]; glycerophosphodiester phosphodiesterase activity [GO:0008889]; lipid metabolic process [GO:0006629]	integral component of membrane [GO:0016021]; glycerophosphodiester phosphodiesterase activity [GO:0008889]; lipid metabolic process [GO:0006629]	integral component of membrane [GO:0016021]; glycerophosphodiester phosphodiesterase activity [GO:0008889]; lipid metabolic process [GO:0006629]
Q9U1Z6	Q9U1Z6_CAEEL	ABHydrolase Domain containing homolog	abhd-3.1	375	metabolism	membrane	integral component of membrane [GO:0016021]; lipase activity [GO:0016298]; cellular lipid metabolic process [GO:0044255]	integral component of membrane [GO:0016021]; lipase activity [GO:0016298]; cellular lipid metabolic process [GO:0044255]	integral component of membrane [GO:0016021]; lipase activity [GO:0016298]; cellular lipid metabolic process [GO:0044255]
O61856	ILVBL_CAEEL	Acetolactate synthase-like protein (EC 2.2.1.-) (IlvB-like protein)	T26C12.1	640	metabolism	membrane	integral component of membrane [GO:0016021]; magnesium ion binding [GO:0000287]; thiamine pyrophosphate binding [GO:0030976]; transferase activity [GO:0016740]	integral component of membrane [GO:0016021]; magnesium ion binding [GO:0000287]; thiamine pyrophosphate binding [GO:0030976]; transferase activity [GO:0016740]	integral component of membrane [GO:0016021]; magnesium ion binding [GO:0000287]; thiamine pyrophosphate binding [GO:0030976]; transferase activity [GO:0016740]
O44732	O44732_CAEEL	Uncharacterized protein	CELE_F54D7.2	393	metabolism	membrane	integral component of membrane [GO:0016021]; phosphotransferase activity, for other substituted phosphate groups [GO:0016780]; phospholipid biosynthetic process [GO:0008654]	integral component of membrane [GO:0016021]; phosphotransferase activity, for other substituted phosphate groups [GO:0016780]; phospholipid biosynthetic process [GO:0008654]	integral component of membrane [GO:0016021]; phosphotransferase activity, for other substituted phosphate groups [GO:0016780]; phospholipid biosynthetic process [GO:0008654]
G5EFD8	G5EFD8_CAEEL	Palmitoyltransferase (EC 2.3.1.225)	dhhc-6	431	metabolism	membrane	integral component of membrane [GO:0016021]; protein-cysteine S-palmitoyltransferase activity [GO:0019706]	integral component of membrane [GO:0016021]; protein-cysteine S-palmitoyltransferase activity [GO:0019706]	integral component of membrane [GO:0016021]; protein-cysteine S-palmitoyltransferase activity [GO:0019706]
Q23087	Q23087_CAEEL	ACyLtransferase-like	acl-9	399	metabolism	membrane	integral component of membrane [GO:0016021]; transferase activity, transferring acyl groups [GO:0016746]; metabolic process [GO:0008152]	integral component of membrane [GO:0016021]; transferase activity, transferring acyl groups [GO:0016746]; metabolic process [GO:0008152]	integral component of membrane [GO:0016021]; transferase activity, transferring acyl groups [GO:0016746]; metabolic process [GO:0008152]
Q95Q32	Q95Q32_CAEEL	Uncharacterized protein	CELE_Y105E8B.9	628	metabolism	membrane	intracellular membrane-bounded organelle [GO:0043231]; beta-glucuronidase activity [GO:0004566]; carbohydrate metabolic process [GO:0005975]	intracellular membrane-bounded organelle [GO:0043231]; beta-glucuronidase activity [GO:0004566]; carbohydrate metabolic process [GO:0005975]	intracellular membrane-bounded organelle [GO:0043231]; beta-glucuronidase activity [GO:0004566]; carbohydrate metabolic process [GO:0005975]
Q21929	DCXR_CAEEL	L-xylulose reductase (XR) (EC 1.1.1.10) (Dicarbonyl/L-xylulose reductase) (DCXR) (Short-chain dehydrogenase 21)	dhs-21	251	metabolism	membrane	plasma membrane [GO:0005886]; carbonyl reductase (NADPH) activity [GO:0004090]; catalytic activity [GO:0003824]; L-xylulose reductase (NADP+) activity [GO:0050038]; D-xylose metabolic process [GO:0042732]; glucose metabolic process [GO:0006006]; protein homotetramerization [GO:0051289]; xylulose catabolic process [GO:0005998]; xylulose metabolic process [GO:0005997]	plasma membrane [GO:0005886]; carbonyl reductase (NADPH) activity [GO:0004090]; catalytic activity [GO:0003824]; L-xylulose reductase (NADP+) activity [GO:0050038]; D-xylose metabolic process [GO:0042732]; glucose metabolic process [GO:0006006]; protein homotetramerization [GO:0051289]; xylulose catabolic process [GO:0005998]; xylulose metabolic process [GO:0005997]	plasma membrane [GO:0005886]; carbonyl reductase (NADPH) activity [GO:0004090]; catalytic activity [GO:0003824]; L-xylulose reductase (NADP+) activity [GO:0050038]; D-xylose metabolic process [GO:0042732]; glucose metabolic process [GO:0006006]; protein homotetramerization [GO:0051289]; xylulose catabolic process [GO:0005998]; xylulose metabolic process [GO:0005997]
P52716	YPP3_CAEEL	Uncharacterized serine carboxypeptidase F32A5.3 (EC 3.4.16.-)	F32A5.3	574	metabolism	membrane	membrane raft [GO:0045121]; serine-type carboxypeptidase activity [GO:0004185]; proteolysis involved in cellular protein catabolic process [GO:0051603]	membrane raft [GO:0045121]; serine-type carboxypeptidase activity [GO:0004185]; proteolysis involved in cellular protein catabolic process [GO:0051603]	membrane raft [GO:0045121]; serine-type carboxypeptidase activity [GO:0004185]; proteolysis involved in cellular protein catabolic process [GO:0051603]
O01302	O01302_CAEEL	Carboxylic ester hydrolase (EC 3.1.1.-)	cest-1	673	metabolism	membrane asociated	cell surface [GO:0009986]; integral component of plasma membrane [GO:0005887]; synapse [GO:0045202]; carboxylic ester hydrolase activity [GO:0052689]; neurexin family protein binding [GO:0042043]; receptor activity [GO:0004872]; modulation of synaptic transmission [GO:0050804]; neuron cell-cell adhesion [GO:0007158]; synapse assembly [GO:0007416]	cell surface [GO:0009986]; integral component of plasma membrane [GO:0005887]; synapse [GO:0045202]; carboxylic ester hydrolase activity [GO:0052689]; neurexin family protein binding [GO:0042043]; receptor activity [GO:0004872]; modulation of synaptic transmission [GO:0050804]; neuron cell-cell adhesion [GO:0007158]; synapse assembly [GO:0007416]	cell surface [GO:0009986]; integral component of plasma membrane [GO:0005887]; synapse [GO:0045202]; carboxylic ester hydrolase activity [GO:0052689]; neurexin family protein binding [GO:0042043]; receptor activity [GO:0004872]; modulation of synaptic transmission [GO:0050804]; neuron cell-cell adhesion [GO:0007158]; synapse assembly [GO:0007416]
G5EE46	G5EE46_CAEEL	Uncharacterized protein	CELE_F54D5.12	487	metabolism	mitochondrion	mitochondrion [GO:0005739]; (R)-2-hydroxyglutarate dehydrogenase activity [GO:0051990]; D-lactate dehydrogenase (cytochrome) activity [GO:0004458]; FAD binding [GO:0071949]; lactate oxidation [GO:0019516]; respiratory electron transport chain [GO:0022904]	mitochondrion [GO:0005739]; (R)-2-hydroxyglutarate dehydrogenase activity [GO:0051990]; D-lactate dehydrogenase (cytochrome) activity [GO:0004458]; FAD binding [GO:0071949]; lactate oxidation [GO:0019516]; respiratory electron transport chain [GO:0022904]	mitochondrion [GO:0005739]; (R)-2-hydroxyglutarate dehydrogenase activity [GO:0051990]; D-lactate dehydrogenase (cytochrome) activity [GO:0004458]; FAD binding [GO:0071949]; lactate oxidation [GO:0019516]; respiratory electron transport chain [GO:0022904]
Q9XTI0	3HIDH_CAEEL	Probable 3-hydroxyisobutyrate dehydrogenase, mitochondrial (HIBADH) (EC 1.1.1.31)	B0250.5	299	metabolism	mitochondrion	mitochondrion [GO:0005739]; 3-hydroxyisobutyrate dehydrogenase activity [GO:0008442]; NAD binding [GO:0051287]; phosphogluconate dehydrogenase (decarboxylating) activity [GO:0004616]; valine catabolic process [GO:0006574]	mitochondrion [GO:0005739]; 3-hydroxyisobutyrate dehydrogenase activity [GO:0008442]; NAD binding [GO:0051287]; phosphogluconate dehydrogenase (decarboxylating) activity [GO:0004616]; valine catabolic process [GO:0006574]	mitochondrion [GO:0005739]; 3-hydroxyisobutyrate dehydrogenase activity [GO:0008442]; NAD binding [GO:0051287]; phosphogluconate dehydrogenase (decarboxylating) activity [GO:0004616]; valine catabolic process [GO:0006574]
P54889	ALH13_CAEEL	Probable delta-1-pyrroline-5-carboxylate synthase (P5CS) [Includes: Glutamate 5-kinase (GK) (EC 2.7.2.11) (Gamma-glutamyl kinase); Gamma-glutamyl phosphate reductase (GPR) (EC 1.2.1.41) (Aldehyde dehydrogenase family 13) (Glutamate-5-semialdehyde dehydrogenase) (Glutamyl-gamma-semialdehyde dehydrogenase)]	alh-13	802	metabolism	mitochondrion	mitochondrion [GO:0005739]; ATP binding [GO:0005524]; glutamate 5-kinase activity [GO:0004349]; glutamate-5-semialdehyde dehydrogenase activity [GO:0004350]; L-proline biosynthetic process [GO:0055129]	mitochondrion [GO:0005739]; ATP binding [GO:0005524]; glutamate 5-kinase activity [GO:0004349]; glutamate-5-semialdehyde dehydrogenase activity [GO:0004350]; L-proline biosynthetic process [GO:0055129]	mitochondrion [GO:0005739]; ATP binding [GO:0005524]; glutamate 5-kinase activity [GO:0004349]; glutamate-5-semialdehyde dehydrogenase activity [GO:0004350]; L-proline biosynthetic process [GO:0055129]
P50432	GLYC_CAEEL	Serine hydroxymethyltransferase (SHMT) (EC 2.1.2.1) (Glycine hydroxymethyltransferase) (Glycosylation-related protein 1) (Maternal effect lethal protein 32) (Serine methylase)	mel-32	507	metabolism	mitochondrion	mitochondrion [GO:0005739]; glycine hydroxymethyltransferase activity [GO:0004372]; pyridoxal phosphate binding [GO:0030170]; embryo development [GO:0009790]; embryo development ending in birth or egg hatching [GO:0009792]; glycine metabolic process [GO:0006544]; L-serine metabolic process [GO:0006563]; serine family amino acid metabolic process [GO:0009069]; tetrahydrofolate interconversion [GO:…	mitochondrion [GO:0005739]; glycine hydroxymethyltransferase activity [GO:0004372]; pyridoxal phosphate binding [GO:0030170]; embryo development [GO:0009790]; embryo development ending in birth or egg hatching [GO:0009792]; glycine metabolic process [GO:0006544]; L-serine metabolic process [GO:0006563]; serine family amino acid metabolic process [GO:0009069]; tetrahydrofolate interconversion [GO:…	mitochondrion [GO:0005739]; glycine hydroxymethyltransferase activity [GO:0004372]; pyridoxal phosphate binding [GO:0030170]; embryo development [GO:0009790]; embryo development ending in birth or egg hatching [GO:0009792]; glycine metabolic process [GO:0006544]; L-serine metabolic process [GO:0006563]; serine family amino acid metabolic process [GO:0009069]; tetrahydrofolate interconversion [GO:…
Q9U296	Q9U296_CAEEL	Malic enzyme	men-1	620	metabolism	mitochondrion	mitochondrion [GO:0005739]; malate dehydrogenase (decarboxylating) (NAD+) activity [GO:0004471]; malate dehydrogenase (decarboxylating) (NADP+) activity [GO:0004473]; metal ion binding [GO:0046872]; NAD binding [GO:0051287]; malate metabolic process [GO:0006108]; pyruvate metabolic process [GO:0006090]	mitochondrion [GO:0005739]; malate dehydrogenase (decarboxylating) (NAD+) activity [GO:0004471]; malate dehydrogenase (decarboxylating) (NADP+) activity [GO:0004473]; metal ion binding [GO:0046872]; NAD binding [GO:0051287]; malate metabolic process [GO:0006108]; pyruvate metabolic process [GO:0006090]	mitochondrion [GO:0005739]; malate dehydrogenase (decarboxylating) (NAD+) activity [GO:0004471]; malate dehydrogenase (decarboxylating) (NADP+) activity [GO:0004473]; metal ion binding [GO:0046872]; NAD binding [GO:0051287]; malate metabolic process [GO:0006108]; pyruvate metabolic process [GO:0006090]
Q27487	CATA1_CAEEL	Peroxisomal catalase 1 (EC 1.11.1.6)	ctl-2	500	metabolism	mitochondrion	mitochondrion [GO:0005739]; peroxisome [GO:0005777]; catalase activity [GO:0004096]; heme binding [GO:0020037]; metal ion binding [GO:0046872]; peroxidase activity [GO:0004601]; determination of adult lifespan [GO:0008340]; hydrogen peroxide catabolic process [GO:0042744]; peroxisome organization [GO:0007031]; response to hydrogen peroxide [GO:0042542]; response to oxidative stress [GO:0006979]	mitochondrion [GO:0005739]; peroxisome [GO:0005777]; catalase activity [GO:0004096]; heme binding [GO:0020037]; metal ion binding [GO:0046872]; peroxidase activity [GO:0004601]; determination of adult lifespan [GO:0008340]; hydrogen peroxide catabolic process [GO:0042744]; peroxisome organization [GO:0007031]; response to hydrogen peroxide [GO:0042542]; response to oxidative stress [GO:0006979]	mitochondrion [GO:0005739]; peroxisome [GO:0005777]; catalase activity [GO:0004096]; heme binding [GO:0020037]; metal ion binding [GO:0046872]; peroxidase activity [GO:0004601]; determination of adult lifespan [GO:0008340]; hydrogen peroxide catabolic process [GO:0042744]; peroxisome organization [GO:0007031]; response to hydrogen peroxide [GO:0042542]; response to oxidative stress [GO:0006979]
O01814	FABP5_CAEEL	Fatty acid-binding protein homolog 5	lbp-5	136	metabolism	nucleus	nucleus [GO:0005634]; perinuclear region of cytoplasm [GO:0048471]; fatty acid binding [GO:0005504]; transporter activity [GO:0005215]	nucleus [GO:0005634]; perinuclear region of cytoplasm [GO:0048471]; fatty acid binding [GO:0005504]; transporter activity [GO:0005215]	nucleus [GO:0005634]; perinuclear region of cytoplasm [GO:0048471]; fatty acid binding [GO:0005504]; transporter activity [GO:0005215]
Q19086	Q19086_CAEEL	Dipeptidyl Peptidase Four (IV) family	dpf-4	643	metabolism	nucleus	nucleus [GO:0005634]; serine-type peptidase activity [GO:0008236]	nucleus [GO:0005634]; serine-type peptidase activity [GO:0008236]	nucleus [GO:0005634]; serine-type peptidase activity [GO:0008236]
Q95Q68	Q95Q68_CAEEL	Uncharacterized protein	C37H5.13	414	metabolism	peroxisome	peroxisomal matrix [GO:0005782]; acyl-CoA hydrolase activity [GO:0047617]; acyl-CoA metabolic process [GO:0006637]; fatty acid catabolic process [GO:0009062]	peroxisomal matrix [GO:0005782]; acyl-CoA hydrolase activity [GO:0047617]; acyl-CoA metabolic process [GO:0006637]; fatty acid catabolic process [GO:0009062]	peroxisomal matrix [GO:0005782]; acyl-CoA hydrolase activity [GO:0047617]; acyl-CoA metabolic process [GO:0006637]; fatty acid catabolic process [GO:0009062]
Q9U1Q5	Q9U1Q5_CAEEL	Uncharacterized protein	CELE_Y87G2A.2	293	metabolism	peroxisome	peroxisomal matrix [GO:0005782]; acyl-CoA hydrolase activity [GO:0047617]; acyl-CoA metabolic process [GO:0006637]; fatty acid catabolic process [GO:0009062]	peroxisomal matrix [GO:0005782]; acyl-CoA hydrolase activity [GO:0047617]; acyl-CoA metabolic process [GO:0006637]; fatty acid catabolic process [GO:0009062]	peroxisomal matrix [GO:0005782]; acyl-CoA hydrolase activity [GO:0047617]; acyl-CoA metabolic process [GO:0006637]; fatty acid catabolic process [GO:0009062]
O17761	O17761_CAEEL	Enoyl-CoA Hydratase	ech-8	437	metabolism	peroxisome	peroxisome [GO:0005777]; 3-hydroxyacyl-CoA dehydrogenase activity [GO:0003857]; fatty acid beta-oxidation [GO:0006635]	peroxisome [GO:0005777]; 3-hydroxyacyl-CoA dehydrogenase activity [GO:0003857]; fatty acid beta-oxidation [GO:0006635]	peroxisome [GO:0005777]; 3-hydroxyacyl-CoA dehydrogenase activity [GO:0003857]; fatty acid beta-oxidation [GO:0006635]
O62137	O62137_CAEEL	Acyl-coenzyme A oxidase	acox-1.2	661	metabolism	peroxisome	peroxisome [GO:0005777]; acyl-CoA dehydrogenase activity [GO:0003995]; acyl-CoA oxidase activity [GO:0003997]; flavin adenine dinucleotide binding [GO:0050660]; ascaroside biosynthetic process [GO:1904070]; fatty acid beta-oxidation [GO:0006635]	peroxisome [GO:0005777]; acyl-CoA dehydrogenase activity [GO:0003995]; acyl-CoA oxidase activity [GO:0003997]; flavin adenine dinucleotide binding [GO:0050660]; ascaroside biosynthetic process [GO:1904070]; fatty acid beta-oxidation [GO:0006635]	peroxisome [GO:0005777]; acyl-CoA dehydrogenase activity [GO:0003995]; acyl-CoA oxidase activity [GO:0003997]; flavin adenine dinucleotide binding [GO:0050660]; ascaroside biosynthetic process [GO:1904070]; fatty acid beta-oxidation [GO:0006635]
Q20992	Q20992_CAEEL	Acyl-coenzyme A oxidase	acox-3	667	metabolism	peroxisome	peroxisome [GO:0005777]; acyl-CoA dehydrogenase activity [GO:0003995]; acyl-CoA oxidase activity [GO:0003997]; flavin adenine dinucleotide binding [GO:0050660]; fatty acid beta-oxidation [GO:0006635]	peroxisome [GO:0005777]; acyl-CoA dehydrogenase activity [GO:0003995]; acyl-CoA oxidase activity [GO:0003997]; flavin adenine dinucleotide binding [GO:0050660]; fatty acid beta-oxidation [GO:0006635]	peroxisome [GO:0005777]; acyl-CoA dehydrogenase activity [GO:0003995]; acyl-CoA oxidase activity [GO:0003997]; flavin adenine dinucleotide binding [GO:0050660]; fatty acid beta-oxidation [GO:0006635]
P41942	YKB4_CAEEL	Uncharacterized protein B0272.4	B0272.4	255	metabolism	peroxisome	peroxisome [GO:0005777]; isomerase activity [GO:0016853]; metabolic process [GO:0008152]	peroxisome [GO:0005777]; isomerase activity [GO:0016853]; metabolic process [GO:0008152]	peroxisome [GO:0005777]; isomerase activity [GO:0016853]; metabolic process [GO:0008152]
Q21481	Q21481_CAEEL	DeHydrogenases, Short chain	dhs-28	436	metabolism	peroxisome	peroxisome [GO:0005777]; oxidoreductase activity [GO:0016491]; acyl-CoA metabolic process [GO:0006637]; ascaroside biosynthetic process [GO:1904070]; dauer entry [GO:0043053]; negative regulation of lipid storage [GO:0010888]; pheromone biosynthetic process [GO:0042811]; positive regulation of developmental growth [GO:0048639]; positive regulation of nematode larval development [GO:0061063]; resp…	peroxisome [GO:0005777]; oxidoreductase activity [GO:0016491]; acyl-CoA metabolic process [GO:0006637]; ascaroside biosynthetic process [GO:1904070]; dauer entry [GO:0043053]; negative regulation of lipid storage [GO:0010888]; pheromone biosynthetic process [GO:0042811]; positive regulation of developmental growth [GO:0048639]; positive regulation of nematode larval development [GO:0061063]; resp…	peroxisome [GO:0005777]; oxidoreductase activity [GO:0016491]; acyl-CoA metabolic process [GO:0006637]; ascaroside biosynthetic process [GO:1904070]; dauer entry [GO:0043053]; negative regulation of lipid storage [GO:0010888]; pheromone biosynthetic process [GO:0042811]; positive regulation of developmental growth [GO:0048639]; positive regulation of nematode larval development [GO:0061063]; resp…
O62146	PLBL2_CAEEL	Putative phospholipase B-like 2 (EC 3.1.1.-) (LAMA-like protein 2) (Lamina ancestor homolog 2)	F09B12.3	582	metabolism	secreated	extracellular region [GO:0005576]; hydrolase activity [GO:0016787]; lipid catabolic process [GO:0016042]	extracellular region [GO:0005576]; hydrolase activity [GO:0016787]; lipid catabolic process [GO:0016042]	extracellular region [GO:0005576]; hydrolase activity [GO:0016787]; lipid catabolic process [GO:0016042]
P25807	CPR1_CAEEL	Gut-specific cysteine proteinase (EC 3.4.22.-)	cpr-1	329	metabolism	secreated	extracellular space [GO:0005615]; lysosome [GO:0005764]; cysteine-type endopeptidase activity [GO:0004197]; proteolysis involved in cellular protein catabolic process [GO:0051603]	extracellular space [GO:0005615]; lysosome [GO:0005764]; cysteine-type endopeptidase activity [GO:0004197]; proteolysis involved in cellular protein catabolic process [GO:0051603]	extracellular space [GO:0005615]; lysosome [GO:0005764]; cysteine-type endopeptidase activity [GO:0004197]; proteolysis involved in cellular protein catabolic process [GO:0051603]
P52715	YUA6_CAEEL	Uncharacterized serine carboxypeptidase F13S12.6 (EC 3.4.16.-)	F13D12.6	454	metabolism	secreated	serine-type carboxypeptidase activity [GO:0004185]; proteolysis involved in cellular protein catabolic process [GO:0051603]	serine-type carboxypeptidase activity [GO:0004185]; proteolysis involved in cellular protein catabolic process [GO:0051603]	serine-type carboxypeptidase activity [GO:0004185]; proteolysis involved in cellular protein catabolic process [GO:0051603]
P52717	YUW5_CAEEL	Uncharacterized serine carboxypeptidase F41C3.5 (EC 3.4.16.-)	F41C3.5	469	metabolism	secreated	serine-type carboxypeptidase activity [GO:0004185]; proteolysis involved in cellular protein catabolic process [GO:0051603]	serine-type carboxypeptidase activity [GO:0004185]; proteolysis involved in cellular protein catabolic process [GO:0051603]	serine-type carboxypeptidase activity [GO:0004185]; proteolysis involved in cellular protein catabolic process [GO:0051603]
G5EBF4	G5EBF4_CAEEL	Uncharacterized protein	CELE_T28H10.3	462	metabolism	vacuole	vacuole [GO:0005773]; cysteine-type endopeptidase activity [GO:0004197]; proteolysis involved in cellular protein catabolic process [GO:0051603]; vacuolar protein processing [GO:0006624]	vacuole [GO:0005773]; cysteine-type endopeptidase activity [GO:0004197]; proteolysis involved in cellular protein catabolic process [GO:0051603]; vacuolar protein processing [GO:0006624]	vacuole [GO:0005773]; cysteine-type endopeptidase activity [GO:0004197]; proteolysis involved in cellular protein catabolic process [GO:0051603]; vacuolar protein processing [GO:0006624]
Q20780	Q20780_CAEEL	ALdehyde deHydrogenase	alh-1	510	metabolism		aldehyde dehydrogenase (NAD) activity [GO:0004029]	aldehyde dehydrogenase (NAD) activity [GO:0004029]	aldehyde dehydrogenase (NAD) activity [GO:0004029]
P46562	AL7A1_CAEEL	Putative aldehyde dehydrogenase family 7 member A1 homolog (EC 1.2.1.3) (ALH-9)	alh-9	531	metabolism		aldehyde dehydrogenase (NAD) activity [GO:0004029]; cellular aldehyde metabolic process [GO:0006081]	aldehyde dehydrogenase (NAD) activity [GO:0004029]; cellular aldehyde metabolic process [GO:0006081]	aldehyde dehydrogenase (NAD) activity [GO:0004029]; cellular aldehyde metabolic process [GO:0006081]
Q93576	Q93576_CAEEL	Nucleoside diphosphate kinase (EC 2.7.4.6)	ndk-1	153	metabolism		ATP binding [GO:0005524]; identical protein binding [GO:0042802]; nucleoside diphosphate kinase activity [GO:0004550]; CTP biosynthetic process [GO:0006241]; GTP biosynthetic process [GO:0006183]; positive regulation of MAPK cascade [GO:0043410]; regulation of cell migration [GO:0030334]; regulation of engulfment of apoptotic cell [GO:1901074]; UTP biosynthetic process [GO:0006228]	ATP binding [GO:0005524]; identical protein binding [GO:0042802]; nucleoside diphosphate kinase activity [GO:0004550]; CTP biosynthetic process [GO:0006241]; GTP biosynthetic process [GO:0006183]; positive regulation of MAPK cascade [GO:0043410]; regulation of cell migration [GO:0030334]; regulation of engulfment of apoptotic cell [GO:1901074]; UTP biosynthetic process [GO:0006228]	ATP binding [GO:0005524]; identical protein binding [GO:0042802]; nucleoside diphosphate kinase activity [GO:0004550]; CTP biosynthetic process [GO:0006241]; GTP biosynthetic process [GO:0006183]; positive regulation of MAPK cascade [GO:0043410]; regulation of cell migration [GO:0030334]; regulation of engulfment of apoptotic cell [GO:1901074]; UTP biosynthetic process [GO:0006228]
Q8I4E0	Q8I4E0_CAEEL	Uncharacterized protein	unc-25	445	metabolism		axon [GO:0030424]; inhibitory synapse [GO:0060077]; neuronal cell body [GO:0043025]; synaptic vesicle [GO:0008021]; glutamate decarboxylase activity [GO:0004351]; pyridoxal phosphate binding [GO:0030170]; gamma-aminobutyric acid biosynthetic process [GO:0009449]; synaptic transmission, GABAergic [GO:0051932]	axon [GO:0030424]; inhibitory synapse [GO:0060077]; neuronal cell body [GO:0043025]; synaptic vesicle [GO:0008021]; glutamate decarboxylase activity [GO:0004351]; pyridoxal phosphate binding [GO:0030170]; gamma-aminobutyric acid biosynthetic process [GO:0009449]; synaptic transmission, GABAergic [GO:0051932]	axon [GO:0030424]; inhibitory synapse [GO:0060077]; neuronal cell body [GO:0043025]; synaptic vesicle [GO:0008021]; glutamate decarboxylase activity [GO:0004351]; pyridoxal phosphate binding [GO:0030170]; gamma-aminobutyric acid biosynthetic process [GO:0009449]; synaptic transmission, GABAergic [GO:0051932]
Q18758	Q18758_CAEEL	KLOtho (Mammalian aging-associated protein) homolog	klo-1	479	metabolism		beta-glucosidase activity [GO:0008422]; carbohydrate metabolic process [GO:0005975]; glycosyl compound metabolic process [GO:1901657]	beta-glucosidase activity [GO:0008422]; carbohydrate metabolic process [GO:0005975]; glycosyl compound metabolic process [GO:1901657]	beta-glucosidase activity [GO:0008422]; carbohydrate metabolic process [GO:0005975]; glycosyl compound metabolic process [GO:1901657]
Q19699	Q19699_CAEEL	Glutamine-Fructose 6-phosphate AminoTransferase homolog	gfat-2	710	metabolism		carbohydrate derivative binding [GO:0097367]; transaminase activity [GO:0008483]; carbohydrate derivative metabolic process [GO:1901135]	carbohydrate derivative binding [GO:0097367]; transaminase activity [GO:0008483]; carbohydrate derivative metabolic process [GO:1901135]	carbohydrate derivative binding [GO:0097367]; transaminase activity [GO:0008483]; carbohydrate derivative metabolic process [GO:1901135]
Q2YS41	Q2YS41_CAEEL	Carbonic anhydrase (EC 4.2.1.1) (Carbonate dehydratase)	bca-2	259	metabolism		carbonate dehydratase activity [GO:0004089]; zinc ion binding [GO:0008270]; cellular metabolic process [GO:0044237]	carbonate dehydratase activity [GO:0004089]; zinc ion binding [GO:0008270]; cellular metabolic process [GO:0044237]	carbonate dehydratase activity [GO:0004089]; zinc ion binding [GO:0008270]; cellular metabolic process [GO:0044237]
B1Q254	B1Q254_CAEEL	Uncharacterized protein	C14H10.3	802	metabolism		catalytic activity [GO:0003824]	catalytic activity [GO:0003824]	catalytic activity [GO:0003824]
Q18599	Q18599_CAEEL	ACEtyl-CoA Regulator	acer-1	471	metabolism		catalytic activity [GO:0003824]; acetyl-CoA metabolic process [GO:0006084]	catalytic activity [GO:0003824]; acetyl-CoA metabolic process [GO:0006084]	catalytic activity [GO:0003824]; acetyl-CoA metabolic process [GO:0006084]
Q17577	Q17577_CAEEL	Fatty Acid CoA Synthetase family	acs-7	540	metabolism		catalytic activity [GO:0003824]; metabolic process [GO:0008152]	catalytic activity [GO:0003824]; metabolic process [GO:0008152]	catalytic activity [GO:0003824]; metabolic process [GO:0008152]
Q9TYL2	Q9TYL2_CAEEL	Uncharacterized protein	CELE_Y25C1A.13	297	metabolism		catalytic activity [GO:0003824]; metabolic process [GO:0008152]	catalytic activity [GO:0003824]; metabolic process [GO:0008152]	catalytic activity [GO:0003824]; metabolic process [GO:0008152]
Q93619	Q93619_CAEEL	Branched Chain Keto acid Dehydrogenase e1 (E1) subunit	bckd-1b	366	metabolism		catalytic activity [GO:0003824]; metabolic process [GO:0008152]; positive regulation of fatty acid biosynthetic process [GO:0045723]; positive regulation of nematode larval development [GO:0061063]	catalytic activity [GO:0003824]; metabolic process [GO:0008152]; positive regulation of fatty acid biosynthetic process [GO:0045723]; positive regulation of nematode larval development [GO:0061063]	catalytic activity [GO:0003824]; metabolic process [GO:0008152]; positive regulation of fatty acid biosynthetic process [GO:0045723]; positive regulation of nematode larval development [GO:0061063]
O01685	O01685_CAEEL	Uncharacterized protein	C32F10.8	504	metabolism		catalytic activity [GO:0003824]; pyridoxal phosphate binding [GO:0030170]; biosynthetic process [GO:0009058]	catalytic activity [GO:0003824]; pyridoxal phosphate binding [GO:0030170]; biosynthetic process [GO:0009058]	catalytic activity [GO:0003824]; pyridoxal phosphate binding [GO:0030170]; biosynthetic process [GO:0009058]
Q9N456	Q9N456_CAEEL	GLutaRedoXin	glrx-10	105	metabolism		cell [GO:0005623]; electron carrier activity [GO:0009055]; protein disulfide oxidoreductase activity [GO:0015035]; cell redox homeostasis [GO:0045454]	cell [GO:0005623]; electron carrier activity [GO:0009055]; protein disulfide oxidoreductase activity [GO:0015035]; cell redox homeostasis [GO:0045454]	cell [GO:0005623]; electron carrier activity [GO:0009055]; protein disulfide oxidoreductase activity [GO:0015035]; cell redox homeostasis [GO:0045454]
Q9XTU9	Q9XTU9_CAEEL	Glutaredoxin	glrx-5	142	metabolism		cell [GO:0005623]; electron carrier activity [GO:0009055]; protein disulfide oxidoreductase activity [GO:0015035]; cell redox homeostasis [GO:0045454]	cell [GO:0005623]; electron carrier activity [GO:0009055]; protein disulfide oxidoreductase activity [GO:0015035]; cell redox homeostasis [GO:0045454]	cell [GO:0005623]; electron carrier activity [GO:0009055]; protein disulfide oxidoreductase activity [GO:0015035]; cell redox homeostasis [GO:0045454]
A3QMC8	GMPPB_CAEEL	Mannose-1-phosphate guanyltransferase beta (EC 2.7.7.13) (GDP-mannose pyrophosphorylase B) (GTP-mannose-1-phosphate guanylyltransferase beta)	tag-335	365	metabolism		GTP binding [GO:0005525]; mannose-1-phosphate guanylyltransferase activity [GO:0004475]; GDP-mannose biosynthetic process [GO:0009298]	GTP binding [GO:0005525]; mannose-1-phosphate guanylyltransferase activity [GO:0004475]; GDP-mannose biosynthetic process [GO:0009298]	GTP binding [GO:0005525]; mannose-1-phosphate guanylyltransferase activity [GO:0004475]; GDP-mannose biosynthetic process [GO:0009298]
Q95ZW9	Q95ZW9_CAEEL	Uncharacterized protein	C50F4.16	450	metabolism		hydrolase activity [GO:0016787]	hydrolase activity [GO:0016787]	hydrolase activity [GO:0016787]
H2KZV5	H2KZV5_CAEEL	Uncharacterized protein	CELE_T21H3.1	305	metabolism		hydrolase activity [GO:0016787]; lipid metabolic process [GO:0006629]	hydrolase activity [GO:0016787]; lipid metabolic process [GO:0006629]	hydrolase activity [GO:0016787]; lipid metabolic process [GO:0006629]
Q23384	Q23384_CAEEL	NITrilase	nit-1	305	metabolism		hydrolase activity, acting on carbon-nitrogen (but not peptide) bonds [GO:0016810]; nitrogen compound metabolic process [GO:0006807]	hydrolase activity, acting on carbon-nitrogen (but not peptide) bonds [GO:0016810]; nitrogen compound metabolic process [GO:0006807]	hydrolase activity, acting on carbon-nitrogen (but not peptide) bonds [GO:0016810]; nitrogen compound metabolic process [GO:0006807]
B1V898	B1V898_CAEEL	PON (Paraoxonase) and MEC-6 Like	poml-3	365	metabolism		hydrolase activity, acting on ester bonds [GO:0016788]	hydrolase activity, acting on ester bonds [GO:0016788]	hydrolase activity, acting on ester bonds [GO:0016788]
O17643	O17643_CAEEL	Isocitrate dehydrogenase [NADP] (EC 1.1.1.42)	idh-2	435	metabolism		isocitrate dehydrogenase (NADP+) activity [GO:0004450]; magnesium ion binding [GO:0000287]; NAD binding [GO:0051287]; isocitrate metabolic process [GO:0006102]; tricarboxylic acid cycle [GO:0006099]	isocitrate dehydrogenase (NADP+) activity [GO:0004450]; magnesium ion binding [GO:0000287]; NAD binding [GO:0051287]; isocitrate metabolic process [GO:0006102]; tricarboxylic acid cycle [GO:0006099]	isocitrate dehydrogenase (NADP+) activity [GO:0004450]; magnesium ion binding [GO:0000287]; NAD binding [GO:0051287]; isocitrate metabolic process [GO:0006102]; tricarboxylic acid cycle [GO:0006099]
Q8MP09	Q8MP09_CAEEL	Nematode Kynurenine AminoTransferase	nkat-3	441	metabolism		kynurenine aminotransferase activity [GO:0036137]; pyridoxal phosphate binding [GO:0030170]; biosynthetic process [GO:0009058]	kynurenine aminotransferase activity [GO:0036137]; pyridoxal phosphate binding [GO:0030170]; biosynthetic process [GO:0009058]	kynurenine aminotransferase activity [GO:0036137]; pyridoxal phosphate binding [GO:0030170]; biosynthetic process [GO:0009058]
O02323	FABP7_CAEEL	Fatty acid-binding protein homolog 7	lbp-7	137	metabolism		lipid binding [GO:0008289]; transporter activity [GO:0005215]	lipid binding [GO:0008289]; transporter activity [GO:0005215]	lipid binding [GO:0008289]; transporter activity [GO:0005215]
Q21994	Q21994_CAEEL	Uncharacterized protein	CELE_R151.2	377	metabolism		magnesium ion binding [GO:0000287]; ribose phosphate diphosphokinase activity [GO:0004749]; nucleoside metabolic process [GO:0009116]; nucleotide biosynthetic process [GO:0009165]; ribonucleoside monophosphate biosynthetic process [GO:0009156]	magnesium ion binding [GO:0000287]; ribose phosphate diphosphokinase activity [GO:0004749]; nucleoside metabolic process [GO:0009116]; nucleotide biosynthetic process [GO:0009165]; ribonucleoside monophosphate biosynthetic process [GO:0009156]	magnesium ion binding [GO:0000287]; ribose phosphate diphosphokinase activity [GO:0004749]; nucleoside metabolic process [GO:0009116]; nucleotide biosynthetic process [GO:0009165]; ribonucleoside monophosphate biosynthetic process [GO:0009156]
O01497	O01497_CAEEL	TYRosinase	tyr-4	751	metabolism		metal ion binding [GO:0046872]; oxidoreductase activity [GO:0016491]	metal ion binding [GO:0046872]; oxidoreductase activity [GO:0016491]	metal ion binding [GO:0046872]; oxidoreductase activity [GO:0016491]
O44501	O44501_CAEEL	FarNesylTransferase, Alpha subunit	fnta-1	328	metabolism		protein prenyltransferase activity [GO:0008318]; protein prenylation [GO:0018342]	protein prenyltransferase activity [GO:0008318]; protein prenylation [GO:0018342]	protein prenyltransferase activity [GO:0008318]; protein prenylation [GO:0018342]
Q9XVI6	SPTC3_CAEEL	Serine palmitoyltransferase 3 (EC 2.3.1.50) (Long chain base biosynthesis protein 3) (LCB 3) (Serine-palmitoyl-CoA transferase 3) (SPT 3) (SPT3)	sptl-3	512	metabolism		pyridoxal phosphate binding [GO:0030170]; serine C-palmitoyltransferase activity [GO:0004758]; biosynthetic process [GO:0009058]; sphingolipid metabolic process [GO:0006665]	pyridoxal phosphate binding [GO:0030170]; serine C-palmitoyltransferase activity [GO:0004758]; biosynthetic process [GO:0009058]; sphingolipid metabolic process [GO:0006665]	pyridoxal phosphate binding [GO:0030170]; serine C-palmitoyltransferase activity [GO:0004758]; biosynthetic process [GO:0009058]; sphingolipid metabolic process [GO:0006665]
Q09567	Q09567_CAEEL	Uncharacterized protein	CELE_F48E8.3	493	metabolism		succinate dehydrogenase activity [GO:0000104]	succinate dehydrogenase activity [GO:0000104]	succinate dehydrogenase activity [GO:0000104]
G5ECA0	G5ECA0_CAEEL	MercaptoPyruvate SulfurTransferase homolog	mpst-6	300	metabolism		transferase activity [GO:0016740]	transferase activity [GO:0016740]	transferase activity [GO:0016740]
Q17499	Q17499_CAEEL	Uncharacterized protein	B0395.3	614	metabolism		transferase activity, transferring acyl groups [GO:0016746]	transferase activity, transferring acyl groups [GO:0016746]	transferase activity, transferring acyl groups [GO:0016746]
O62107	O62107_CAEEL	UDP-GALactose 4-Epimerase	gale-1	347	metabolism		UDP-glucose 4-epimerase activity [GO:0003978]; cuticle development [GO:0042335]; galactose metabolic process [GO:0006012]	UDP-glucose 4-epimerase activity [GO:0003978]; cuticle development [GO:0042335]; galactose metabolic process [GO:0006012]	UDP-glucose 4-epimerase activity [GO:0003978]; cuticle development [GO:0042335]; galactose metabolic process [GO:0006012]
Q21392	Q21392_CAEEL	Uncharacterized protein	CELE_K09E2.3	210	metabolism		ureidoglycolate hydrolase activity [GO:0004848]	ureidoglycolate hydrolase activity [GO:0004848]	ureidoglycolate hydrolase activity [GO:0004848]
Q9NAE2	HUTU_CAEEL	Probable urocanate hydratase (Urocanase) (EC 4.2.1.49) (Imidazolonepropionate hydrolase)	Y51H4A.7	670	metabolism		urocanate hydratase activity [GO:0016153]; histidine catabolic process to glutamate and formamide [GO:0019556]; histidine catabolic process to glutamate and formate [GO:0019557]	urocanate hydratase activity [GO:0016153]; histidine catabolic process to glutamate and formamide [GO:0019556]; histidine catabolic process to glutamate and formate [GO:0019557]	urocanate hydratase activity [GO:0016153]; histidine catabolic process to glutamate and formamide [GO:0019556]; histidine catabolic process to glutamate and formate [GO:0019557]
Q18639	Q18639_CAEEL	DeHydrogenases, Short chain	dhs-18	293	metabolism
Q23044	Q23044_CAEEL	Uncharacterized protein	CELE_T22B7.7	393	metabolism
Q9NA74	Q9NA74_CAEEL	Uncharacterized protein	CELE_Y57A10A.26	269	metabolism
Q9U315	Q9U315_CAEEL	Uncharacterized protein	CELE_Y105C5B.5	127	metabolism
O16294	GMPR_CAEEL	GMP reductase (GMPR) (EC 1.7.1.7) (Guanosine 5'-monophosphate oxidoreductase) (Guanosine monophosphate reductase)	F32D1.5	358	metabolism		GMP reductase complex [GO:1902560]; GMP reductase activity [GO:0003920]; metal ion binding [GO:0046872]; nucleotide metabolic process [GO:0009117]; purine nucleobase metabolic process [GO:0006144]	GMP reductase complex [GO:1902560]; GMP reductase activity [GO:0003920]; metal ion binding [GO:0046872]; nucleotide metabolic process [GO:0009117]; purine nucleobase metabolic process [GO:0006144]	GMP reductase complex [GO:1902560]; GMP reductase activity [GO:0003920]; metal ion binding [GO:0046872]; nucleotide metabolic process [GO:0009117]; purine nucleobase metabolic process [GO:0006144]
Q9TZC8	Q9TZC8_CAEEL	Uncharacterized protein	CELE_Y71H10B.1	556	metabolism		metal ion binding [GO:0046872]	metal ion binding [GO:0046872]	metal ion binding [GO:0046872]
Q18020	Q18020_CAEEL	ASpartyl Protease	asp-10	428	metabolism		aspartic-type endopeptidase activity [GO:0004190]; protein catabolic process [GO:0030163]; proteolysis [GO:0006508]	aspartic-type endopeptidase activity [GO:0004190]; protein catabolic process [GO:0030163]; proteolysis [GO:0006508]	aspartic-type endopeptidase activity [GO:0004190]; protein catabolic process [GO:0030163]; proteolysis [GO:0006508]
Q22972	Q22972_CAEEL	ASpartyl Protease	asp-13	389	metabolism		aspartic-type endopeptidase activity [GO:0004190]; protein catabolic process [GO:0030163]; proteolysis [GO:0006508]	aspartic-type endopeptidase activity [GO:0004190]; protein catabolic process [GO:0030163]; proteolysis [GO:0006508]	aspartic-type endopeptidase activity [GO:0004190]; protein catabolic process [GO:0030163]; proteolysis [GO:0006508]
P48053	YPD1_CAEEL	Uncharacterized protein C05D11.1	C05D11.1	995	metabolism		catalytic activity [GO:0003824]; metal ion binding [GO:0046872]	catalytic activity [GO:0003824]; metal ion binding [GO:0046872]	catalytic activity [GO:0003824]; metal ion binding [GO:0046872]
Q8MXK1	Q8MXK1_CAEEL	Uncharacterized protein	CELE_F44E7.4	1051	metabolism		metal ion binding [GO:0046872]; metalloendopeptidase activity [GO:0004222]	metal ion binding [GO:0046872]; metalloendopeptidase activity [GO:0004222]	metal ion binding [GO:0046872]; metalloendopeptidase activity [GO:0004222]
Q965K3	Q965K3_CAEEL	Dipeptidyl Peptidase Four (IV) family	dpf-3	927	metabolism		serine-type peptidase activity [GO:0008236]	serine-type peptidase activity [GO:0008236]	serine-type peptidase activity [GO:0008236]
Q9TYX1	Q9TYX1_CAEEL	Dipeptidyl Peptidase Four (IV) family	dpf-5	737	metabolism		serine-type peptidase activity [GO:0008236]	serine-type peptidase activity [GO:0008236]	serine-type peptidase activity [GO:0008236]
Q18966	Q18966_CAEEL	Uncharacterized protein	CELE_D2013.6	235	metabolism
Q27476	Q27476_CAEEL	CYtochrome P450 family	cyp-25a2	502	metabolism	cytosol	heme binding [GO:0020037]; iron ion binding [GO:0005506]; monooxygenase activity [GO:0004497]; oxidoreductase activity [GO:0016491]; oxidoreductase activity, acting on paired donors, with incorporation or reduction of molecular oxygen [GO:0016705]	heme binding [GO:0020037]; iron ion binding [GO:0005506]; monooxygenase activity [GO:0004497]; oxidoreductase activity [GO:0016491]; oxidoreductase activity, acting on paired donors, with incorporation or reduction of molecular oxygen [GO:0016705]	heme binding [GO:0020037]; iron ion binding [GO:0005506]; monooxygenase activity [GO:0004497]; oxidoreductase activity [GO:0016491]; oxidoreductase activity, acting on paired donors, with incorporation or reduction of molecular oxygen [GO:0016705]
Q966B0	PAWC1_CAEEL	PAW domain-containing protein Y50D4B.3	Y50D4B.3	400	metabolism	cytosol	cytosol [GO:0005829]; nucleus [GO:0005634]; peptide-N4-(N-acetyl-beta-glucosaminyl)asparagine amidase activity [GO:0000224]; glycoprotein catabolic process [GO:0006516]; misfolded or incompletely synthesized protein catabolic process [GO:0006515]; protein deglycosylation [GO:0006517]	cytosol [GO:0005829]; nucleus [GO:0005634]; peptide-N4-(N-acetyl-beta-glucosaminyl)asparagine amidase activity [GO:0000224]; glycoprotein catabolic process [GO:0006516]; misfolded or incompletely synthesized protein catabolic process [GO:0006515]; protein deglycosylation [GO:0006517]	cytosol [GO:0005829]; nucleus [GO:0005634]; peptide-N4-(N-acetyl-beta-glucosaminyl)asparagine amidase activity [GO:0000224]; glycoprotein catabolic process [GO:0006516]; misfolded or incompletely synthesized protein catabolic process [GO:0006515]; protein deglycosylation [GO:0006517]
Q23166	Q23166_CAEEL	Uncharacterized protein	CELE_W04G3.5	353	metabolism	cytosol	magnesium ion binding [GO:0000287]; ribose phosphate diphosphokinase activity [GO:0004749]; nucleoside metabolic process [GO:0009116]; nucleotide biosynthetic process [GO:0009165]	magnesium ion binding [GO:0000287]; ribose phosphate diphosphokinase activity [GO:0004749]; nucleoside metabolic process [GO:0009116]; nucleotide biosynthetic process [GO:0009165]	magnesium ion binding [GO:0000287]; ribose phosphate diphosphokinase activity [GO:0004749]; nucleoside metabolic process [GO:0009116]; nucleotide biosynthetic process [GO:0009165]
Q93242	Q93242_CAEEL	UDP-glucuronosyltransferase (EC 2.4.1.17)	ugt-23	530	metabolism	membrane	integral component of membrane [GO:0016021]; intracellular membrane-bounded organelle [GO:0043231]; glucuronosyltransferase activity [GO:0015020]; gastrulation [GO:0007369]; metabolic process [GO:0008152]	integral component of membrane [GO:0016021]; intracellular membrane-bounded organelle [GO:0043231]; glucuronosyltransferase activity [GO:0015020]; gastrulation [GO:0007369]; metabolic process [GO:0008152]	integral component of membrane [GO:0016021]; intracellular membrane-bounded organelle [GO:0043231]; glucuronosyltransferase activity [GO:0015020]; gastrulation [GO:0007369]; metabolic process [GO:0008152]
P49713	FUCO_CAEEL	Putative alpha-L-fucosidase (EC 3.2.1.51) (Alpha-L-fucoside fucohydrolase)	W03G11.3	482	metabolism	secreated	alpha-L-fucosidase activity [GO:0004560]; fucose metabolic process [GO:0006004]	alpha-L-fucosidase activity [GO:0004560]; fucose metabolic process [GO:0006004]	alpha-L-fucosidase activity [GO:0004560]; fucose metabolic process [GO:0006004]
Q10657	TPIS_CAEEL	Triosephosphate isomerase (TIM) (EC 5.3.1.1) (Triose-phosphate isomerase)	tpi-1	247	metabolism / redox homeostasis	cytosol	cytosol [GO:0005829]; intracellular [GO:0005622]; myofibril [GO:0030016]; triose-phosphate isomerase activity [GO:0004807]; cell redox homeostasis [GO:0045454]; determination of adult lifespan [GO:0008340]; gluconeogenesis [GO:0006094]; glyceraldehyde-3-phosphate biosynthetic process [GO:0046166]; glycerol catabolic process [GO:0019563]; glycolytic process [GO:0006096]; pentose-phosphate shunt [G…	cytosol [GO:0005829]; intracellular [GO:0005622]; myofibril [GO:0030016]; triose-phosphate isomerase activity [GO:0004807]; cell redox homeostasis [GO:0045454]; determination of adult lifespan [GO:0008340]; gluconeogenesis [GO:0006094]; glyceraldehyde-3-phosphate biosynthetic process [GO:0046166]; glycerol catabolic process [GO:0019563]; glycolytic process [GO:0006096]; pentose-phosphate shunt [G…	cytosol [GO:0005829]; intracellular [GO:0005622]; myofibril [GO:0030016]; triose-phosphate isomerase activity [GO:0004807]; cell redox homeostasis [GO:0045454]; determination of adult lifespan [GO:0008340]; gluconeogenesis [GO:0006094]; glyceraldehyde-3-phosphate biosynthetic process [GO:0046166]; glycerol catabolic process [GO:0019563]; glycolytic process [GO:0006096]; pentose-phosphate shunt [G…
O01592	CYSK3_CAEEL	Cysteine synthase 3 (EC 2.5.1.47) (O-acetylserine (thiol)-lyase 3) (OAS-TL)	cysl-3	337	metabolism / stress response	cytosol	cytoplasm [GO:0005737]; cysteine synthase activity [GO:0004124]; pyridoxal phosphate binding [GO:0030170]; transferase activity [GO:0016740]; cysteine biosynthetic process from serine [GO:0006535]	cytoplasm [GO:0005737]; cysteine synthase activity [GO:0004124]; pyridoxal phosphate binding [GO:0030170]; transferase activity [GO:0016740]; cysteine biosynthetic process from serine [GO:0006535]	cytoplasm [GO:0005737]; cysteine synthase activity [GO:0004124]; pyridoxal phosphate binding [GO:0030170]; transferase activity [GO:0016740]; cysteine biosynthetic process from serine [GO:0006535]
Q93244	CYSK1_CAEEL	Cysteine synthase 1 (EC 2.5.1.47) (O-acetylserine (thiol)-lyase 1) (OAS-TL)	cysl-1	341	metabolism / stress response	cytosol	cytoplasm [GO:0005737]; striated muscle dense body [GO:0055120]; cysteine synthase activity [GO:0004124]; enzyme binding [GO:0019899]; pyridoxal phosphate binding [GO:0030170]; transferase activity [GO:0016740]; cysteine biosynthetic process from serine [GO:0006535]; response to hypoxia [GO:0001666]	cytoplasm [GO:0005737]; striated muscle dense body [GO:0055120]; cysteine synthase activity [GO:0004124]; enzyme binding [GO:0019899]; pyridoxal phosphate binding [GO:0030170]; transferase activity [GO:0016740]; cysteine biosynthetic process from serine [GO:0006535]; response to hypoxia [GO:0001666]	cytoplasm [GO:0005737]; striated muscle dense body [GO:0055120]; cysteine synthase activity [GO:0004124]; enzyme binding [GO:0019899]; pyridoxal phosphate binding [GO:0030170]; transferase activity [GO:0016740]; cysteine biosynthetic process from serine [GO:0006535]; response to hypoxia [GO:0001666]
Q27535	KARG2_CAEEL	Probable arginine kinase ZC434.8 (AK) (EC 2.7.3.3)	ZC434.8	360	metabolism ATP homeostasis	cytosol	arginine kinase activity [GO:0004054]; ATP binding [GO:0005524]	arginine kinase activity [GO:0004054]; ATP binding [GO:0005524]	arginine kinase activity [GO:0004054]; ATP binding [GO:0005524]
Q9N4A5	Q9N4A5_CAEEL	Phosphotransferase (EC 2.7.1.-)	hxk-3	451	metabolism homeostasis	cytosol	cytosol [GO:0005829]; ATP binding [GO:0005524]; fructokinase activity [GO:0008865]; glucokinase activity [GO:0004340]; glucose binding [GO:0005536]; mannokinase activity [GO:0019158]; cellular glucose homeostasis [GO:0001678]; glycolytic process [GO:0006096]	cytosol [GO:0005829]; ATP binding [GO:0005524]; fructokinase activity [GO:0008865]; glucokinase activity [GO:0004340]; glucose binding [GO:0005536]; mannokinase activity [GO:0019158]; cellular glucose homeostasis [GO:0001678]; glycolytic process [GO:0006096]	cytosol [GO:0005829]; ATP binding [GO:0005524]; fructokinase activity [GO:0008865]; glucokinase activity [GO:0004340]; glucose binding [GO:0005536]; mannokinase activity [GO:0019158]; cellular glucose homeostasis [GO:0001678]; glycolytic process [GO:0006096]
Q18680	IPYR_CAEEL	Probable inorganic pyrophosphatase 1 (EC 3.6.1.1) (Pyrophosphate phospho-hydrolase) (PPase)	pyp-1	428	metabolism innate immunity	cytosol	cytoplasm [GO:0005737]; neuron projection [GO:0043005]; vacuole [GO:0005773]; inorganic diphosphatase activity [GO:0004427]; magnesium ion binding [GO:0000287]; innate immune response [GO:0045087]; phosphate-containing compound metabolic process [GO:0006796]	cytoplasm [GO:0005737]; neuron projection [GO:0043005]; vacuole [GO:0005773]; inorganic diphosphatase activity [GO:0004427]; magnesium ion binding [GO:0000287]; innate immune response [GO:0045087]; phosphate-containing compound metabolic process [GO:0006796]	cytoplasm [GO:0005737]; neuron projection [GO:0043005]; vacuole [GO:0005773]; inorganic diphosphatase activity [GO:0004427]; magnesium ion binding [GO:0000287]; innate immune response [GO:0045087]; phosphate-containing compound metabolic process [GO:0006796]
Q20502	HUTH1_CAEEL	Histidine ammonia-lyase (Histidase) (EC 4.3.1.3)	haly-1	677	metabolism metal homeostasis	cytosol	cytoplasm [GO:0005737]; histidine ammonia-lyase activity [GO:0004397]; histidine catabolic process [GO:0006548]; histidine catabolic process to glutamate and formamide [GO:0019556]; histidine catabolic process to glutamate and formate [GO:0019557]; stress response to zinc ion [GO:1990359]; zinc ion homeostasis [GO:0055069]	cytoplasm [GO:0005737]; histidine ammonia-lyase activity [GO:0004397]; histidine catabolic process [GO:0006548]; histidine catabolic process to glutamate and formamide [GO:0019556]; histidine catabolic process to glutamate and formate [GO:0019557]; stress response to zinc ion [GO:1990359]; zinc ion homeostasis [GO:0055069]	cytoplasm [GO:0005737]; histidine ammonia-lyase activity [GO:0004397]; histidine catabolic process [GO:0006548]; histidine catabolic process to glutamate and formamide [GO:0019556]; histidine catabolic process to glutamate and formate [GO:0019557]; stress response to zinc ion [GO:1990359]; zinc ion homeostasis [GO:0055069]
Q23500	ACOC_CAEEL	Probable cytoplasmic aconitate hydratase (Aconitase) (EC 4.2.1.3) (Citrate hydro-lyase) (Gex-3-interacting protein 22)	aco-1	887	metabolism metal homeostasis	cytosol	cytosol [GO:0005829]; 4 iron, 4 sulfur cluster binding [GO:0051539]; aconitate hydratase activity [GO:0003994]; metal ion binding [GO:0046872]; cellular iron ion homeostasis [GO:0006879]; tricarboxylic acid cycle [GO:0006099]; tricarboxylic acid metabolic process [GO:0072350]	cytosol [GO:0005829]; 4 iron, 4 sulfur cluster binding [GO:0051539]; aconitate hydratase activity [GO:0003994]; metal ion binding [GO:0046872]; cellular iron ion homeostasis [GO:0006879]; tricarboxylic acid cycle [GO:0006099]; tricarboxylic acid metabolic process [GO:0072350]	cytosol [GO:0005829]; 4 iron, 4 sulfur cluster binding [GO:0051539]; aconitate hydratase activity [GO:0003994]; metal ion binding [GO:0046872]; cellular iron ion homeostasis [GO:0006879]; tricarboxylic acid cycle [GO:0006099]; tricarboxylic acid metabolic process [GO:0072350]
Q9XTQ6	TBH1_CAEEL	Tyramine beta-hydroxylase (EC 1.14.17.-)	tbh-1	657	metabolism neurotransmiter	secreated	extracellular space [GO:0005615]; integral component of membrane [GO:0016021]; secretory granule membrane [GO:0030667]; synapse [GO:0045202]; copper ion binding [GO:0005507]; dopamine beta-monooxygenase activity [GO:0004500]; tyramine-beta hydroxylase activity [GO:0004836]; dopamine catabolic process [GO:0042420]; norepinephrine biosynthetic process [GO:0042421]; octopamine biosynthetic process […	extracellular space [GO:0005615]; integral component of membrane [GO:0016021]; secretory granule membrane [GO:0030667]; synapse [GO:0045202]; copper ion binding [GO:0005507]; dopamine beta-monooxygenase activity [GO:0004500]; tyramine-beta hydroxylase activity [GO:0004836]; dopamine catabolic process [GO:0042420]; norepinephrine biosynthetic process [GO:0042421]; octopamine biosynthetic process […	extracellular space [GO:0005615]; integral component of membrane [GO:0016021]; secretory granule membrane [GO:0030667]; synapse [GO:0045202]; copper ion binding [GO:0005507]; dopamine beta-monooxygenase activity [GO:0004500]; tyramine-beta hydroxylase activity [GO:0004836]; dopamine catabolic process [GO:0042420]; norepinephrine biosynthetic process [GO:0042421]; octopamine biosynthetic process […
Q09580	GUAA_CAEEL	Probable GMP synthase [glutamine-hydrolyzing] (EC 6.3.5.2) (Glutamine amidotransferase)	gmps-1	745	metabolism purin	cytosol	ATP binding [GO:0005524]; GMP synthase (glutamine-hydrolyzing) activity [GO:0003922]; GMP synthase activity [GO:0003921]; pyrophosphatase activity [GO:0016462]; glutamine metabolic process [GO:0006541]; GMP biosynthetic process [GO:0006177]	ATP binding [GO:0005524]; GMP synthase (glutamine-hydrolyzing) activity [GO:0003922]; GMP synthase activity [GO:0003921]; pyrophosphatase activity [GO:0016462]; glutamine metabolic process [GO:0006541]; GMP biosynthetic process [GO:0006177]	ATP binding [GO:0005524]; GMP synthase (glutamine-hydrolyzing) activity [GO:0003922]; GMP synthase activity [GO:0003921]; pyrophosphatase activity [GO:0016462]; glutamine metabolic process [GO:0006541]; GMP biosynthetic process [GO:0006177]
G5EE41	G5EE41_CAEEL	CU (Copper) Chaperonin (Copper chaperone)	cuc-1	69	metabolism regulation	cytosol	cytosol [GO:0005829]; copper chaperone activity [GO:0016531]; metallochaperone activity [GO:0016530]; cellular copper ion homeostasis [GO:0006878]; copper ion import [GO:0015677]; copper ion transport [GO:0006825]; intracellular copper ion transport [GO:0015680]; metal ion transport [GO:0030001]; response to oxidative stress [GO:0006979]	cytosol [GO:0005829]; copper chaperone activity [GO:0016531]; metallochaperone activity [GO:0016530]; cellular copper ion homeostasis [GO:0006878]; copper ion import [GO:0015677]; copper ion transport [GO:0006825]; intracellular copper ion transport [GO:0015680]; metal ion transport [GO:0030001]; response to oxidative stress [GO:0006979]	cytosol [GO:0005829]; copper chaperone activity [GO:0016531]; metallochaperone activity [GO:0016530]; cellular copper ion homeostasis [GO:0006878]; copper ion import [GO:0015677]; copper ion transport [GO:0006825]; intracellular copper ion transport [GO:0015680]; metal ion transport [GO:0030001]; response to oxidative stress [GO:0006979]
Q65ZB1	Q65ZB1_CAEEL	PeriLIpiN homolog	plin-1	385	metabolism regulation	vescicle	embryo development ending in birth or egg hatching [GO:0009792]	embryo development ending in birth or egg hatching [GO:0009792]	embryo development ending in birth or egg hatching [GO:0009792]
Q22020	Q22020_CAEEL	Uncharacterized protein	CELE_R53.5	219	metabolism stress response	cytosol	cytoplasm [GO:0005737]; antioxidant activity [GO:0016209]; oxidation-reduction process [GO:0055114]	cytoplasm [GO:0005737]; antioxidant activity [GO:0016209]; oxidation-reduction process [GO:0055114]	cytoplasm [GO:0005737]; antioxidant activity [GO:0016209]; oxidation-reduction process [GO:0055114]
G5EBH7	G5EBH7_CAEEL	CALUmenin (Calcium-binding protein) homolog (Calumenin-like protein)	calu-1	314	metal homeostasis	endoplasmic reticulum	endoplasmic reticulum [GO:0005783]; calcium ion binding [GO:0005509]; cuticle development [GO:0042335]	endoplasmic reticulum [GO:0005783]; calcium ion binding [GO:0005509]; cuticle development [GO:0042335]	endoplasmic reticulum [GO:0005783]; calcium ion binding [GO:0005509]; cuticle development [GO:0042335]
Q9XU13	Q9XU13_CAEEL	Calcium-transporting ATPase (EC 3.6.3.8)	sca-1	1004	metal homeostasis	cytosol	cytoplasmic vesicle [GO:0031410]; endoplasmic reticulum [GO:0005783]; integral component of membrane [GO:0016021]; nuclear envelope [GO:0005635]; nuclear outer membrane-endoplasmic reticulum membrane network [GO:0042175]; sarcoplasmic reticulum [GO:0016529]; sarcoplasmic reticulum membrane [GO:0033017]; ATP binding [GO:0005524]; calcium-transporting ATPase activity [GO:0005388]; chromatin DNA bin…	cytoplasmic vesicle [GO:0031410]; endoplasmic reticulum [GO:0005783]; integral component of membrane [GO:0016021]; nuclear envelope [GO:0005635]; nuclear outer membrane-endoplasmic reticulum membrane network [GO:0042175]; sarcoplasmic reticulum [GO:0016529]; sarcoplasmic reticulum membrane [GO:0033017]; ATP binding [GO:0005524]; calcium-transporting ATPase activity [GO:0005388]; chromatin DNA bin…	cytoplasmic vesicle [GO:0031410]; endoplasmic reticulum [GO:0005783]; integral component of membrane [GO:0016021]; nuclear envelope [GO:0005635]; nuclear outer membrane-endoplasmic reticulum membrane network [GO:0042175]; sarcoplasmic reticulum [GO:0016529]; sarcoplasmic reticulum membrane [GO:0033017]; ATP binding [GO:0005524]; calcium-transporting ATPase activity [GO:0005388]; chromatin DNA bin…
O16453	O16453_CAEEL	Ferritin (EC 1.16.3.1)	ftn-1	170	metal homeostasis	cytosol	cytoplasm [GO:0005737]; ferric iron binding [GO:0008199]; ferroxidase activity [GO:0004322]; identical protein binding [GO:0042802]; iron ion binding [GO:0005506]; cellular iron ion homeostasis [GO:0006879]; intracellular sequestering of iron ion [GO:0006880]; iron ion transport [GO:0006826]	cytoplasm [GO:0005737]; ferric iron binding [GO:0008199]; ferroxidase activity [GO:0004322]; identical protein binding [GO:0042802]; iron ion binding [GO:0005506]; cellular iron ion homeostasis [GO:0006879]; intracellular sequestering of iron ion [GO:0006880]; iron ion transport [GO:0006826]	cytoplasm [GO:0005737]; ferric iron binding [GO:0008199]; ferroxidase activity [GO:0004322]; identical protein binding [GO:0042802]; iron ion binding [GO:0005506]; cellular iron ion homeostasis [GO:0006879]; intracellular sequestering of iron ion [GO:0006880]; iron ion transport [GO:0006826]
Q19687	Q19687_CAEEL	Uncharacterized protein	CELE_F21D5.3	743	metal homeostasis	membrane	high-affinity iron permease complex [GO:0033573]; copper ion binding [GO:0005507]; ferroxidase activity [GO:0004322]; iron assimilation by reduction and transport [GO:0033215]; iron ion transmembrane transport [GO:0034755]; iron ion transport [GO:0006826]	high-affinity iron permease complex [GO:0033573]; copper ion binding [GO:0005507]; ferroxidase activity [GO:0004322]; iron assimilation by reduction and transport [GO:0033215]; iron ion transmembrane transport [GO:0034755]; iron ion transport [GO:0006826]	high-affinity iron permease complex [GO:0033573]; copper ion binding [GO:0005507]; ferroxidase activity [GO:0004322]; iron assimilation by reduction and transport [GO:0033215]; iron ion transmembrane transport [GO:0034755]; iron ion transport [GO:0006826]
B3WFZ3	B3WFZ3_CAEEL	Uncharacterized protein	C31H5.6	432	mitochondrial	cytosol	cytoplasm [GO:0005737]; acyl-CoA hydrolase activity [GO:0047617]; acyl-CoA metabolic process [GO:0006637]; fatty acid metabolic process [GO:0006631]	cytoplasm [GO:0005737]; acyl-CoA hydrolase activity [GO:0047617]; acyl-CoA metabolic process [GO:0006637]; fatty acid metabolic process [GO:0006631]	cytoplasm [GO:0005737]; acyl-CoA hydrolase activity [GO:0047617]; acyl-CoA metabolic process [GO:0006637]; fatty acid metabolic process [GO:0006631]
Q20062	Q20062_CAEEL	Mitochondrial Associated RiBonuclease homolog	marb-1	199	mitochondrial	cytosol	cytoplasm [GO:0005737]; catalytic activity [GO:0003824]; metabolic process [GO:0008152]	cytoplasm [GO:0005737]; catalytic activity [GO:0003824]; metabolic process [GO:0008152]	cytoplasm [GO:0005737]; catalytic activity [GO:0003824]; metabolic process [GO:0008152]
C7FZU5	C7FZU5_CAEEL	Uncharacterized protein	C41G7.9	212	mitochondrial	membrane	integral component of membrane [GO:0016021]	integral component of membrane [GO:0016021]	integral component of membrane [GO:0016021]
O16521	O16521_CAEEL	NADH-cytochrome b5 reductase (EC 1.6.2.2)	hpo-19	309	mitochondrial	membrane	integral component of membrane [GO:0016021]; cytochrome-b5 reductase activity, acting on NAD(P)H [GO:0004128]; oxidoreductase activity [GO:0016491]	integral component of membrane [GO:0016021]; cytochrome-b5 reductase activity, acting on NAD(P)H [GO:0004128]; oxidoreductase activity [GO:0016491]	integral component of membrane [GO:0016021]; cytochrome-b5 reductase activity, acting on NAD(P)H [GO:0004128]; oxidoreductase activity [GO:0016491]
Q23098	Q23098_CAEEL	NADH Ubiquinone Oxidoreductase	nuo-6	172	mitochondrial	membrane	integral component of membrane [GO:0016021]; intracellular [GO:0005622]; mitochondrial respiratory chain complex I [GO:0005747]; NADH dehydrogenase (ubiquinone) activity [GO:0008137]	integral component of membrane [GO:0016021]; intracellular [GO:0005622]; mitochondrial respiratory chain complex I [GO:0005747]; NADH dehydrogenase (ubiquinone) activity [GO:0008137]	integral component of membrane [GO:0016021]; intracellular [GO:0005622]; mitochondrial respiratory chain complex I [GO:0005747]; NADH dehydrogenase (ubiquinone) activity [GO:0008137]
H2KYJ5	H2KYJ5_CAEEL	MiTochondrial Carrier Homolog	mtch-1	342	mitochondrial	membrane	integral component of membrane [GO:0016021]; membrane [GO:0016020]; mitochondrion [GO:0005739]; positive regulation of apoptotic process [GO:0043065]	integral component of membrane [GO:0016021]; membrane [GO:0016020]; mitochondrion [GO:0005739]; positive regulation of apoptotic process [GO:0043065]	integral component of membrane [GO:0016021]; membrane [GO:0016020]; mitochondrion [GO:0005739]; positive regulation of apoptotic process [GO:0043065]
Q21153	CMC1_CAEEL	Probable calcium-binding mitochondrial carrier K02F3.2	K02F3.2	716	mitochondrial	membrane	integral component of membrane [GO:0016021]; mitochondrial inner membrane [GO:0005743]; calcium ion binding [GO:0005509]; L-aspartate transmembrane transporter activity [GO:0015183]; L-glutamate transmembrane transporter activity [GO:0005313]; aspartate transport [GO:0015810]; L-glutamate transmembrane transport [GO:0089711]; malate-aspartate shuttle [GO:0043490]	integral component of membrane [GO:0016021]; mitochondrial inner membrane [GO:0005743]; calcium ion binding [GO:0005509]; L-aspartate transmembrane transporter activity [GO:0015183]; L-glutamate transmembrane transporter activity [GO:0005313]; aspartate transport [GO:0015810]; L-glutamate transmembrane transport [GO:0089711]; malate-aspartate shuttle [GO:0043490]	integral component of membrane [GO:0016021]; mitochondrial inner membrane [GO:0005743]; calcium ion binding [GO:0005509]; L-aspartate transmembrane transporter activity [GO:0015183]; L-glutamate transmembrane transporter activity [GO:0005313]; aspartate transport [GO:0015810]; L-glutamate transmembrane transport [GO:0089711]; malate-aspartate shuttle [GO:0043490]
Q10050	Q10050_CAEEL	Uncharacterized protein	CELE_T10F2.2	301	mitochondrial	membrane	integral component of membrane [GO:0016021]; mitochondrial inner membrane [GO:0005743]; L-ornithine transmembrane transporter activity [GO:0000064]; mitochondrial ornithine transport [GO:0000066]	integral component of membrane [GO:0016021]; mitochondrial inner membrane [GO:0005743]; L-ornithine transmembrane transporter activity [GO:0000064]; mitochondrial ornithine transport [GO:0000066]	integral component of membrane [GO:0016021]; mitochondrial inner membrane [GO:0005743]; L-ornithine transmembrane transporter activity [GO:0000064]; mitochondrial ornithine transport [GO:0000066]
O62215	DHSD_CAEEL	Putative succinate dehydrogenase [ubiquinone] cytochrome b small subunit, mitochondrial (CybS) (Succinate dehydrogenase complex subunit D) (Succinate-ubiquinone reductase membrane anchor subunit)	sdhd-1	145	mitochondrial	membrane	integral component of membrane [GO:0016021]; mitochondrial inner membrane [GO:0005743]; mitochondrial respiratory chain complex II, succinate dehydrogenase complex (ubiquinone) [GO:0005749]; heme binding [GO:0020037]; metal ion binding [GO:0046872]; ubiquinone binding [GO:0048039]; mitochondrial electron transport, succinate to ubiquinone [GO:0006121]; tricarboxylic acid cycle [GO:0006099]	integral component of membrane [GO:0016021]; mitochondrial inner membrane [GO:0005743]; mitochondrial respiratory chain complex II, succinate dehydrogenase complex (ubiquinone) [GO:0005749]; heme binding [GO:0020037]; metal ion binding [GO:0046872]; ubiquinone binding [GO:0048039]; mitochondrial electron transport, succinate to ubiquinone [GO:0006121]; tricarboxylic acid cycle [GO:0006099]	integral component of membrane [GO:0016021]; mitochondrial inner membrane [GO:0005743]; mitochondrial respiratory chain complex II, succinate dehydrogenase complex (ubiquinone) [GO:0005749]; heme binding [GO:0020037]; metal ion binding [GO:0046872]; ubiquinone binding [GO:0048039]; mitochondrial electron transport, succinate to ubiquinone [GO:0006121]; tricarboxylic acid cycle [GO:0006099]
P24893	COX1_CAEEL	Cytochrome c oxidase subunit 1 (EC 1.9.3.1) (Cytochrome c oxidase polypeptide I)	cox-1	525	mitochondrial	membrane	integral component of membrane [GO:0016021]; mitochondrial inner membrane [GO:0005743]; mitochondrial respiratory chain complex IV [GO:0005751]; cytochrome-c oxidase activity [GO:0004129]; heme binding [GO:0020037]; iron ion binding [GO:0005506]; aerobic respiration [GO:0009060]; electron transport coupled proton transport [GO:0015990]; mitochondrial electron transport, cytochrome c to oxygen [GO…	integral component of membrane [GO:0016021]; mitochondrial inner membrane [GO:0005743]; mitochondrial respiratory chain complex IV [GO:0005751]; cytochrome-c oxidase activity [GO:0004129]; heme binding [GO:0020037]; iron ion binding [GO:0005506]; aerobic respiration [GO:0009060]; electron transport coupled proton transport [GO:0015990]; mitochondrial electron transport, cytochrome c to oxygen [GO…	integral component of membrane [GO:0016021]; mitochondrial inner membrane [GO:0005743]; mitochondrial respiratory chain complex IV [GO:0005751]; cytochrome-c oxidase activity [GO:0004129]; heme binding [GO:0020037]; iron ion binding [GO:0005506]; aerobic respiration [GO:0009060]; electron transport coupled proton transport [GO:0015990]; mitochondrial electron transport, cytochrome c to oxygen [GO…
P90992	P90992_CAEEL	MItochondrial Solute Carrier	misc-1	306	mitochondrial	membrane	integral component of membrane [GO:0016021]; mitochondrial inner membrane [GO:0005743]; mitochondrion [GO:0005739]; oxoglutarate:malate antiporter activity [GO:0015367]; mitochondrial transport [GO:0006839]	integral component of membrane [GO:0016021]; mitochondrial inner membrane [GO:0005743]; mitochondrion [GO:0005739]; oxoglutarate:malate antiporter activity [GO:0015367]; mitochondrial transport [GO:0006839]	integral component of membrane [GO:0016021]; mitochondrial inner membrane [GO:0005743]; mitochondrion [GO:0005739]; oxoglutarate:malate antiporter activity [GO:0015367]; mitochondrial transport [GO:0006839]
Q9BL33	Q9BL33_CAEEL	Uncharacterized protein	CELE_Y71H2AM.4	139	mitochondrial	membrane	integral component of membrane [GO:0016021]; mitochondrial inner membrane [GO:0005743]; NADH dehydrogenase (ubiquinone) activity [GO:0008137]; mitochondrial electron transport, NADH to ubiquinone [GO:0006120]	integral component of membrane [GO:0016021]; mitochondrial inner membrane [GO:0005743]; NADH dehydrogenase (ubiquinone) activity [GO:0008137]; mitochondrial electron transport, NADH to ubiquinone [GO:0006120]	integral component of membrane [GO:0016021]; mitochondrial inner membrane [GO:0005743]; NADH dehydrogenase (ubiquinone) activity [GO:0008137]; mitochondrial electron transport, NADH to ubiquinone [GO:0006120]
Q10949	PISD_CAEEL	Phosphatidylserine decarboxylase proenzyme, mitochondrial (EC 4.1.1.65) [Cleaved into: Phosphatidylserine decarboxylase beta chain; Phosphatidylserine decarboxylase alpha chain]	psd-1	377	mitochondrial	membrane	integral component of membrane [GO:0016021]; mitochondrial inner membrane [GO:0005743]; phosphatidylserine decarboxylase activity [GO:0004609]; phosphatidylethanolamine biosynthetic process [GO:0006646]	integral component of membrane [GO:0016021]; mitochondrial inner membrane [GO:0005743]; phosphatidylserine decarboxylase activity [GO:0004609]; phosphatidylethanolamine biosynthetic process [GO:0006646]	integral component of membrane [GO:0016021]; mitochondrial inner membrane [GO:0005743]; phosphatidylserine decarboxylase activity [GO:0004609]; phosphatidylethanolamine biosynthetic process [GO:0006646]
G5EFW8	G5EFW8_CAEEL	Adenine Nucleotide Translocator (Mitochondrial adenine nucleotide translocase 1.3)	ant-1.3	313	mitochondrial	membrane	integral component of membrane [GO:0016021]; mitochondrial inner membrane [GO:0005743]; transmembrane transporter activity [GO:0022857]; mitochondrial transport [GO:0006839]	integral component of membrane [GO:0016021]; mitochondrial inner membrane [GO:0005743]; transmembrane transporter activity [GO:0022857]; mitochondrial transport [GO:0006839]	integral component of membrane [GO:0016021]; mitochondrial inner membrane [GO:0005743]; transmembrane transporter activity [GO:0022857]; mitochondrial transport [GO:0006839]
P50093	PHB2_CAEEL	Mitochondrial prohibitin complex protein 2 (Prohibitin-2)	phb-2	294	mitochondrial	membrane	integral component of membrane [GO:0016021]; mitochondrial membrane [GO:0031966]; mitochondrial prohibitin complex [GO:0035632]; mitochondrion [GO:0005739]; defecation [GO:0030421]; embryo development ending in birth or egg hatching [GO:0009792]; gonad development [GO:0008406]; mitochondrion morphogenesis [GO:0070584]; oogenesis [GO:0048477]; positive regulation of multicellular organism growth […	integral component of membrane [GO:0016021]; mitochondrial membrane [GO:0031966]; mitochondrial prohibitin complex [GO:0035632]; mitochondrion [GO:0005739]; defecation [GO:0030421]; embryo development ending in birth or egg hatching [GO:0009792]; gonad development [GO:0008406]; mitochondrion morphogenesis [GO:0070584]; oogenesis [GO:0048477]; positive regulation of multicellular organism growth […	integral component of membrane [GO:0016021]; mitochondrial membrane [GO:0031966]; mitochondrial prohibitin complex [GO:0035632]; mitochondrion [GO:0005739]; defecation [GO:0030421]; embryo development ending in birth or egg hatching [GO:0009792]; gonad development [GO:0008406]; mitochondrion morphogenesis [GO:0070584]; oogenesis [GO:0048477]; positive regulation of multicellular organism growth […
P24892	NU4M_CAEEL	NADH-ubiquinone oxidoreductase chain 4 (EC 1.6.5.3) (NADH dehydrogenase subunit 4)	nduo-4	409	mitochondrial	membrane	integral component of membrane [GO:0016021]; mitochondrial respiratory chain complex I [GO:0005747]; NADH dehydrogenase (ubiquinone) activity [GO:0008137]; mitochondrial electron transport, NADH to ubiquinone [GO:0006120]	integral component of membrane [GO:0016021]; mitochondrial respiratory chain complex I [GO:0005747]; NADH dehydrogenase (ubiquinone) activity [GO:0008137]; mitochondrial electron transport, NADH to ubiquinone [GO:0006120]	integral component of membrane [GO:0016021]; mitochondrial respiratory chain complex I [GO:0005747]; NADH dehydrogenase (ubiquinone) activity [GO:0008137]; mitochondrial electron transport, NADH to ubiquinone [GO:0006120]
O18687	O18687_CAEEL	Uncharacterized protein	CELE_F26E4.6	84	mitochondrial	membrane	integral component of membrane [GO:0016021]; mitochondrial respiratory chain complex IV [GO:0005751]; cytochrome-c oxidase activity [GO:0004129]; mitochondrial electron transport, cytochrome c to oxygen [GO:0006123]	integral component of membrane [GO:0016021]; mitochondrial respiratory chain complex IV [GO:0005751]; cytochrome-c oxidase activity [GO:0004129]; mitochondrial electron transport, cytochrome c to oxygen [GO:0006123]	integral component of membrane [GO:0016021]; mitochondrial respiratory chain complex IV [GO:0005751]; cytochrome-c oxidase activity [GO:0004129]; mitochondrial electron transport, cytochrome c to oxygen [GO:0006123]
Q9N3T5	Q9N3T5_CAEEL	SPG (Spastic paraplegia)	spg-7	782	mitochondrial	membrane	integral component of membrane [GO:0016021]; mitochondrion [GO:0005739]; ATP binding [GO:0005524]; metalloendopeptidase activity [GO:0004222]; zinc ion binding [GO:0008270]; cellular protein complex assembly [GO:0043623]; defense response to Gram-negative bacterium [GO:0050829]; mitochondrial unfolded protein response [GO:0034514]; negative regulation of gene expression [GO:0010629]; positive reg…	integral component of membrane [GO:0016021]; mitochondrion [GO:0005739]; ATP binding [GO:0005524]; metalloendopeptidase activity [GO:0004222]; zinc ion binding [GO:0008270]; cellular protein complex assembly [GO:0043623]; defense response to Gram-negative bacterium [GO:0050829]; mitochondrial unfolded protein response [GO:0034514]; negative regulation of gene expression [GO:0010629]; positive reg…	integral component of membrane [GO:0016021]; mitochondrion [GO:0005739]; ATP binding [GO:0005524]; metalloendopeptidase activity [GO:0004222]; zinc ion binding [GO:0008270]; cellular protein complex assembly [GO:0043623]; defense response to Gram-negative bacterium [GO:0050829]; mitochondrial unfolded protein response [GO:0034514]; negative regulation of gene expression [GO:0010629]; positive reg…
O01578	MPC2_CAEEL	Probable mitochondrial pyruvate carrier 2 (MPC2)	F53F10.3	133	mitochondrial	membrane	integral component of mitochondrial inner membrane [GO:0031305]; pyruvate transmembrane transporter activity [GO:0050833]; mitochondrial pyruvate transmembrane transport [GO:1902361]	integral component of mitochondrial inner membrane [GO:0031305]; pyruvate transmembrane transporter activity [GO:0050833]; mitochondrial pyruvate transmembrane transport [GO:1902361]	integral component of mitochondrial inner membrane [GO:0031305]; pyruvate transmembrane transporter activity [GO:0050833]; mitochondrial pyruvate transmembrane transport [GO:1902361]
Q21121	MCU_CAEEL	Calcium uniporter protein, mitochondrial (cMCU)	mcu-1	333	mitochondrial	membrane	integral component of mitochondrial inner membrane [GO:0031305]; uniplex complex [GO:1990246]; calcium channel activity [GO:0005262]; uniporter activity [GO:0015292]; mitochondrial calcium ion homeostasis [GO:0051560]; mitochondrial calcium ion transport [GO:0006851]; mitochondrial calcium uptake [GO:0036444]; protein homooligomerization [GO:0051260]; regulation of reactive oxygen species biosynt…	integral component of mitochondrial inner membrane [GO:0031305]; uniplex complex [GO:1990246]; calcium channel activity [GO:0005262]; uniporter activity [GO:0015292]; mitochondrial calcium ion homeostasis [GO:0051560]; mitochondrial calcium ion transport [GO:0006851]; mitochondrial calcium uptake [GO:0036444]; protein homooligomerization [GO:0051260]; regulation of reactive oxygen species biosynt…	integral component of mitochondrial inner membrane [GO:0031305]; uniplex complex [GO:1990246]; calcium channel activity [GO:0005262]; uniporter activity [GO:0015292]; mitochondrial calcium ion homeostasis [GO:0051560]; mitochondrial calcium ion transport [GO:0006851]; mitochondrial calcium uptake [GO:0036444]; protein homooligomerization [GO:0051260]; regulation of reactive oxygen species biosynt…
Q19766	TOM20_CAEEL	Mitochondrial import receptor subunit TOM20 homolog (Mitochondrial 20 kDa outer membrane protein) (Outer mitochondrial membrane receptor TOM20) (Translocase of outer mitochondrial membrane protein 20)	tomm-20	188	mitochondrial	membrane	integral component of mitochondrial outer membrane [GO:0031307]; mitochondrial outer membrane translocase complex [GO:0005742]; mitochondrion targeting sequence binding [GO:0030943]; P-P-bond-hydrolysis-driven protein transmembrane transporter activity [GO:0015450]; mitochondrial outer membrane translocase complex assembly [GO:0070096]; protein import into mitochondrial matrix [GO:0030150]; tRNA …	integral component of mitochondrial outer membrane [GO:0031307]; mitochondrial outer membrane translocase complex [GO:0005742]; mitochondrion targeting sequence binding [GO:0030943]; P-P-bond-hydrolysis-driven protein transmembrane transporter activity [GO:0015450]; mitochondrial outer membrane translocase complex assembly [GO:0070096]; protein import into mitochondrial matrix [GO:0030150]; tRNA …	integral component of mitochondrial outer membrane [GO:0031307]; mitochondrial outer membrane translocase complex [GO:0005742]; mitochondrion targeting sequence binding [GO:0030943]; P-P-bond-hydrolysis-driven protein transmembrane transporter activity [GO:0015450]; mitochondrial outer membrane translocase complex assembly [GO:0070096]; protein import into mitochondrial matrix [GO:0030150]; tRNA …
Q22370	Q22370_CAEEL	Ubiquinol-Cytochrome c oxidoReductase complex	ucr-2.2	422	mitochondrial	mitochondrion	catalytic activity [GO:0003824]; metal ion binding [GO:0046872]	catalytic activity [GO:0003824]; metal ion binding [GO:0046872]	catalytic activity [GO:0003824]; metal ion binding [GO:0046872]
Q23571	ODB2_CAEEL	Lipoamide acyltransferase component of branched-chain alpha-keto acid dehydrogenase complex, mitochondrial (EC 2.3.1.168) (Branched-chain alpha-keto acid dehydrogenase complex component E2) (Dihydrolipoamide branched-chain transacylase E2)	dbt-1	448	mitochondrial	mitochondrion	cilium [GO:0005929]; cytosol [GO:0005829]; dendrite [GO:0030425]; mitochondrial matrix [GO:0005759]; neuron projection [GO:0043005]; dihydrolipoyllysine-residue (2-methylpropanoyl)transferase activity [GO:0043754]; fatty acid biosynthetic process [GO:0006633]; positive regulation of embryonic development [GO:0040019]; positive regulation of fatty acid biosynthetic process [GO:0045723]; positive r…	cilium [GO:0005929]; cytosol [GO:0005829]; dendrite [GO:0030425]; mitochondrial matrix [GO:0005759]; neuron projection [GO:0043005]; dihydrolipoyllysine-residue (2-methylpropanoyl)transferase activity [GO:0043754]; fatty acid biosynthetic process [GO:0006633]; positive regulation of embryonic development [GO:0040019]; positive regulation of fatty acid biosynthetic process [GO:0045723]; positive r…	cilium [GO:0005929]; cytosol [GO:0005829]; dendrite [GO:0030425]; mitochondrial matrix [GO:0005759]; neuron projection [GO:0043005]; dihydrolipoyllysine-residue (2-methylpropanoyl)transferase activity [GO:0043754]; fatty acid biosynthetic process [GO:0006633]; positive regulation of embryonic development [GO:0040019]; positive regulation of fatty acid biosynthetic process [GO:0045723]; positive r…
P90795	GPDM_CAEEL	Probable glycerol-3-phosphate dehydrogenase, mitochondrial (GPD-M) (GPDH-M) (EC 1.1.5.3)	T25G3.4	722	mitochondrial	mitochondrion	glycerol-3-phosphate dehydrogenase complex [GO:0009331]; mitochondrion [GO:0005739]; calcium ion binding [GO:0005509]; sn-glycerol-3-phosphate:ubiquinone-8 oxidoreductase activity [GO:0052591]; glycerol catabolic process [GO:0019563]; glycerol-3-phosphate metabolic process [GO:0006072]	glycerol-3-phosphate dehydrogenase complex [GO:0009331]; mitochondrion [GO:0005739]; calcium ion binding [GO:0005509]; sn-glycerol-3-phosphate:ubiquinone-8 oxidoreductase activity [GO:0052591]; glycerol catabolic process [GO:0019563]; glycerol-3-phosphate metabolic process [GO:0006072]	glycerol-3-phosphate dehydrogenase complex [GO:0009331]; mitochondrion [GO:0005739]; calcium ion binding [GO:0005509]; sn-glycerol-3-phosphate:ubiquinone-8 oxidoreductase activity [GO:0052591]; glycerol catabolic process [GO:0019563]; glycerol-3-phosphate metabolic process [GO:0006072]
Q93873	NDUS2_CAEEL	Probable NADH dehydrogenase [ubiquinone] iron-sulfur protein 2, mitochondrial (EC 1.6.5.3) (EC 1.6.99.3) (Complex I-49kD) (CI-49kD) (NADH-ubiquinone oxidoreductase 49 kDa subunit)	gas-1	482	mitochondrial	mitochondrion	intracellular membrane-bounded organelle [GO:0043231]; mitochondrial respiratory chain complex I [GO:0005747]; 4 iron, 4 sulfur cluster binding [GO:0051539]; metal ion binding [GO:0046872]; NAD binding [GO:0051287]; NADH dehydrogenase (ubiquinone) activity [GO:0008137]; quinone binding [GO:0048038]; mitochondrial electron transport, NADH to ubiquinone [GO:0006120]; response to drug [GO:0042493]	intracellular membrane-bounded organelle [GO:0043231]; mitochondrial respiratory chain complex I [GO:0005747]; 4 iron, 4 sulfur cluster binding [GO:0051539]; metal ion binding [GO:0046872]; NAD binding [GO:0051287]; NADH dehydrogenase (ubiquinone) activity [GO:0008137]; quinone binding [GO:0048038]; mitochondrial electron transport, NADH to ubiquinone [GO:0006120]; response to drug [GO:0042493]	intracellular membrane-bounded organelle [GO:0043231]; mitochondrial respiratory chain complex I [GO:0005747]; 4 iron, 4 sulfur cluster binding [GO:0051539]; metal ion binding [GO:0046872]; NAD binding [GO:0051287]; NADH dehydrogenase (ubiquinone) activity [GO:0008137]; quinone binding [GO:0048038]; mitochondrial electron transport, NADH to ubiquinone [GO:0006120]; response to drug [GO:0042493]
Q9TZE0	Q9TZE0_CAEEL	MICOS complex subunit MIC13	CELE_W04C9.2	102	mitochondrial	mitochondrion	MICOS complex [GO:0061617]	MICOS complex [GO:0061617]	MICOS complex [GO:0061617]
Q21154	MOMA1_CAEEL	MICOS complex subunit MIC27 (Mitochondrial outer membrane abnormal protein 1)	moma-1	201	mitochondrial	mitochondrion	MICOS complex [GO:0061617]; mitochondrial outer membrane [GO:0005741]; cristae formation [GO:0042407]	MICOS complex [GO:0061617]; mitochondrial outer membrane [GO:0005741]; cristae formation [GO:0042407]	MICOS complex [GO:0061617]; mitochondrial outer membrane [GO:0005741]; cristae formation [GO:0042407]
P34539	ATP5E_CAEEL	Putative ATP synthase subunit epsilon, mitochondrial (ATPase subunit epsilon)	R05D3.6	54	mitochondrial	mitochondrion	mitochondrial inner membrane [GO:0005743]; mitochondrial proton-transporting ATP synthase complex, catalytic core F(1) [GO:0000275]; mitochondrion [GO:0005739]; proton-transporting ATP synthase activity, rotational mechanism [GO:0046933]; ATP synthesis coupled proton transport [GO:0015986]	mitochondrial inner membrane [GO:0005743]; mitochondrial proton-transporting ATP synthase complex, catalytic core F(1) [GO:0000275]; mitochondrion [GO:0005739]; proton-transporting ATP synthase activity, rotational mechanism [GO:0046933]; ATP synthesis coupled proton transport [GO:0015986]	mitochondrial inner membrane [GO:0005743]; mitochondrial proton-transporting ATP synthase complex, catalytic core F(1) [GO:0000275]; mitochondrion [GO:0005739]; proton-transporting ATP synthase activity, rotational mechanism [GO:0046933]; ATP synthesis coupled proton transport [GO:0015986]
Q20772	GCDH_CAEEL	Probable glutaryl-CoA dehydrogenase, mitochondrial (GCD) (EC 1.3.8.6)	F54D5.7	409	mitochondrial	mitochondrion	mitochondrial matrix [GO:0005759]; acyl-CoA dehydrogenase activity [GO:0003995]; flavin adenine dinucleotide binding [GO:0050660]; tryptophan metabolic process [GO:0006568]	mitochondrial matrix [GO:0005759]; acyl-CoA dehydrogenase activity [GO:0003995]; flavin adenine dinucleotide binding [GO:0050660]; tryptophan metabolic process [GO:0006568]	mitochondrial matrix [GO:0005759]; acyl-CoA dehydrogenase activity [GO:0003995]; flavin adenine dinucleotide binding [GO:0050660]; tryptophan metabolic process [GO:0006568]
Q965Q1	Q965Q1_CAEEL	Uncharacterized protein	CELE_Y22D7AL.10	108	mitochondrial	mitochondrion	mitochondrial matrix [GO:0005759]; ATP binding [GO:0005524]; chaperone binding [GO:0051087]; metal ion binding [GO:0046872]; unfolded protein binding [GO:0051082]; chaperone mediated protein folding requiring cofactor [GO:0051085]; response to unfolded protein [GO:0006986]	mitochondrial matrix [GO:0005759]; ATP binding [GO:0005524]; chaperone binding [GO:0051087]; metal ion binding [GO:0046872]; unfolded protein binding [GO:0051082]; chaperone mediated protein folding requiring cofactor [GO:0051085]; response to unfolded protein [GO:0006986]	mitochondrial matrix [GO:0005759]; ATP binding [GO:0005524]; chaperone binding [GO:0051087]; metal ion binding [GO:0046872]; unfolded protein binding [GO:0051082]; chaperone mediated protein folding requiring cofactor [GO:0051085]; response to unfolded protein [GO:0006986]
P98080	UCR1_CAEEL	Cytochrome b-c1 complex subunit 1, mitochondrial (Ubiquinol-cytochrome-c reductase complex core protein 1)	ucr-1	471	mitochondrial	mitochondrion	mitochondrial matrix [GO:0005759]; mitochondrial respiratory chain complex III [GO:0005750]; mitochondrion [GO:0005739]; metalloendopeptidase activity [GO:0004222]; zinc ion binding [GO:0008270]; aerobic respiration [GO:0009060]; mitochondrial electron transport, ubiquinol to cytochrome c [GO:0006122]; protein processing [GO:0016485]	mitochondrial matrix [GO:0005759]; mitochondrial respiratory chain complex III [GO:0005750]; mitochondrion [GO:0005739]; metalloendopeptidase activity [GO:0004222]; zinc ion binding [GO:0008270]; aerobic respiration [GO:0009060]; mitochondrial electron transport, ubiquinol to cytochrome c [GO:0006122]; protein processing [GO:0016485]	mitochondrial matrix [GO:0005759]; mitochondrial respiratory chain complex III [GO:0005750]; mitochondrion [GO:0005739]; metalloendopeptidase activity [GO:0004222]; zinc ion binding [GO:0008270]; aerobic respiration [GO:0009060]; mitochondrial electron transport, ubiquinol to cytochrome c [GO:0006122]; protein processing [GO:0016485]
Q21217	GABT_CAEEL	Probable 4-aminobutyrate aminotransferase, mitochondrial (EC 2.6.1.19) ((S)-3-amino-2-methylpropionate transaminase) (EC 2.6.1.22) (GABA aminotransferase) (GABA-AT) (Gamma-amino-N-butyrate transaminase) (GABA transaminase) (L-AIBAT)	gta-1	483	mitochondrial	mitochondrion	mitochondrial matrix [GO:0005759]; mitochondrion [GO:0005739]; (S)-3-amino-2-methylpropionate transaminase activity [GO:0047298]; 4-aminobutyrate transaminase activity [GO:0003867]; pyridoxal phosphate binding [GO:0030170]; gamma-aminobutyric acid metabolic process [GO:0009448]; neurotransmitter catabolic process [GO:0042135]	mitochondrial matrix [GO:0005759]; mitochondrion [GO:0005739]; (S)-3-amino-2-methylpropionate transaminase activity [GO:0047298]; 4-aminobutyrate transaminase activity [GO:0003867]; pyridoxal phosphate binding [GO:0030170]; gamma-aminobutyric acid metabolic process [GO:0009448]; neurotransmitter catabolic process [GO:0042135]	mitochondrial matrix [GO:0005759]; mitochondrion [GO:0005739]; (S)-3-amino-2-methylpropionate transaminase activity [GO:0047298]; 4-aminobutyrate transaminase activity [GO:0003867]; pyridoxal phosphate binding [GO:0030170]; gamma-aminobutyric acid metabolic process [GO:0009448]; neurotransmitter catabolic process [GO:0042135]
P34575	CISY_CAEEL	Probable citrate synthase, mitochondrial (EC 2.3.3.16)	cts-1	468	mitochondrial	mitochondrion	mitochondrial matrix [GO:0005759]; mitochondrion [GO:0005739]; citrate (Si)-synthase activity [GO:0004108]; carbohydrate metabolic process [GO:0005975]; tricarboxylic acid cycle [GO:0006099]	mitochondrial matrix [GO:0005759]; mitochondrion [GO:0005739]; citrate (Si)-synthase activity [GO:0004108]; carbohydrate metabolic process [GO:0005975]; tricarboxylic acid cycle [GO:0006099]	mitochondrial matrix [GO:0005759]; mitochondrion [GO:0005739]; citrate (Si)-synthase activity [GO:0004108]; carbohydrate metabolic process [GO:0005975]; tricarboxylic acid cycle [GO:0006099]
Q93615	ETFA_CAEEL	Probable electron transfer flavoprotein subunit alpha, mitochondrial (Alpha-ETF)	F27D4.1	332	mitochondrial	mitochondrion	mitochondrial matrix [GO:0005759]; mitochondrion [GO:0005739]; electron carrier activity [GO:0009055]; flavin adenine dinucleotide binding [GO:0050660]; oxidoreductase activity [GO:0016491]; fatty acid beta-oxidation using acyl-CoA dehydrogenase [GO:0033539]	mitochondrial matrix [GO:0005759]; mitochondrion [GO:0005739]; electron carrier activity [GO:0009055]; flavin adenine dinucleotide binding [GO:0050660]; oxidoreductase activity [GO:0016491]; fatty acid beta-oxidation using acyl-CoA dehydrogenase [GO:0033539]	mitochondrial matrix [GO:0005759]; mitochondrion [GO:0005739]; electron carrier activity [GO:0009055]; flavin adenine dinucleotide binding [GO:0050660]; oxidoreductase activity [GO:0016491]; fatty acid beta-oxidation using acyl-CoA dehydrogenase [GO:0033539]
P34559	ECHM_CAEEL	Probable enoyl-CoA hydratase, mitochondrial (EC 4.2.1.17)	ech-6	288	mitochondrial	mitochondrion	mitochondrial matrix [GO:0005759]; mitochondrion [GO:0005739]; enoyl-CoA hydratase activity [GO:0004300]; fatty acid beta-oxidation [GO:0006635]	mitochondrial matrix [GO:0005759]; mitochondrion [GO:0005739]; enoyl-CoA hydratase activity [GO:0004300]; fatty acid beta-oxidation [GO:0006635]	mitochondrial matrix [GO:0005759]; mitochondrion [GO:0005739]; enoyl-CoA hydratase activity [GO:0004300]; fatty acid beta-oxidation [GO:0006635]
Q9U300	Q9U300_CAEEL	Pyruvate Dehydrogenase Phosphatase Regulatory subunit	pdpr-1	855	mitochondrial	mitochondrion	mitochondrial matrix [GO:0005759]; oxidoreductase activity [GO:0016491]	mitochondrial matrix [GO:0005759]; oxidoreductase activity [GO:0016491]	mitochondrial matrix [GO:0005759]; oxidoreductase activity [GO:0016491]
P34496	MTSS1_CAEEL	Single-stranded DNA-binding protein, mitochondrial	mtss-1	170	mitochondrial	mitochondrion	mitochondrial nucleoid [GO:0042645]; single-stranded DNA binding [GO:0003697]; DNA replication [GO:0006260]	mitochondrial nucleoid [GO:0042645]; single-stranded DNA binding [GO:0003697]; DNA replication [GO:0006260]	mitochondrial nucleoid [GO:0042645]; single-stranded DNA binding [GO:0003697]; DNA replication [GO:0006260]
P90921	ATPL1_CAEEL	Probable ATP synthase subunit g 1, mitochondrial (ATPase subunit g 1)	asg-1	131	mitochondrial	mitochondrion	mitochondrial proton-transporting ATP synthase complex, coupling factor F(o) [GO:0000276]; hydrogen ion transmembrane transporter activity [GO:0015078]; ATP hydrolysis coupled cation transmembrane transport [GO:0099132]; ATP synthesis coupled proton transport [GO:0015986]	mitochondrial proton-transporting ATP synthase complex, coupling factor F(o) [GO:0000276]; hydrogen ion transmembrane transporter activity [GO:0015078]; ATP hydrolysis coupled cation transmembrane transport [GO:0099132]; ATP synthesis coupled proton transport [GO:0015986]	mitochondrial proton-transporting ATP synthase complex, coupling factor F(o) [GO:0000276]; hydrogen ion transmembrane transporter activity [GO:0015078]; ATP hydrolysis coupled cation transmembrane transport [GO:0099132]; ATP synthesis coupled proton transport [GO:0015986]
O16517	O16517_CAEEL	ATP synthase subunit	atp-4	129	mitochondrial	mitochondrion	mitochondrial proton-transporting ATP synthase complex, coupling factor F(o) [GO:0000276]; hydrogen ion transmembrane transporter activity [GO:0015078]; ATP synthesis coupled proton transport [GO:0015986]	mitochondrial proton-transporting ATP synthase complex, coupling factor F(o) [GO:0000276]; hydrogen ion transmembrane transporter activity [GO:0015078]; ATP synthesis coupled proton transport [GO:0015986]	mitochondrial proton-transporting ATP synthase complex, coupling factor F(o) [GO:0000276]; hydrogen ion transmembrane transporter activity [GO:0015078]; ATP synthesis coupled proton transport [GO:0015986]
Q21732	Q21732_CAEEL	Uncharacterized protein	CELE_R04F11.2	107	mitochondrial	mitochondrion	mitochondrial proton-transporting ATP synthase complex, coupling factor F(o) [GO:0000276]; hydrogen ion transmembrane transporter activity [GO:0015078]; ATP synthesis coupled proton transport [GO:0015986]	mitochondrial proton-transporting ATP synthase complex, coupling factor F(o) [GO:0000276]; hydrogen ion transmembrane transporter activity [GO:0015078]; ATP synthesis coupled proton transport [GO:0015986]	mitochondrial proton-transporting ATP synthase complex, coupling factor F(o) [GO:0000276]; hydrogen ion transmembrane transporter activity [GO:0015078]; ATP synthesis coupled proton transport [GO:0015986]
Q20053	Q20053_CAEEL	ATP Synthase B homolog	asb-1	301	mitochondrial	mitochondrion	mitochondrial proton-transporting ATP synthase complex, coupling factor F(o) [GO:0000276]; mitochondrion [GO:0005739]; non-motile cilium [GO:0097730]; hydrogen ion transmembrane transporter activity [GO:0015078]; ATP hydrolysis coupled cation transmembrane transport [GO:0099132]; ATP synthesis coupled proton transport [GO:0015986]	mitochondrial proton-transporting ATP synthase complex, coupling factor F(o) [GO:0000276]; mitochondrion [GO:0005739]; non-motile cilium [GO:0097730]; hydrogen ion transmembrane transporter activity [GO:0015078]; ATP hydrolysis coupled cation transmembrane transport [GO:0099132]; ATP synthesis coupled proton transport [GO:0015986]	mitochondrial proton-transporting ATP synthase complex, coupling factor F(o) [GO:0000276]; mitochondrion [GO:0005739]; non-motile cilium [GO:0097730]; hydrogen ion transmembrane transporter activity [GO:0015078]; ATP hydrolysis coupled cation transmembrane transport [GO:0099132]; ATP synthesis coupled proton transport [GO:0015986]
Q9N3D9	Q9N3D9_CAEEL	NADH Ubiquinone oxidoreductase Fe-S protein	nduf-5	121	mitochondrial	mitochondrion	mitochondrial respiratory chain complex I [GO:0005747]	mitochondrial respiratory chain complex I [GO:0005747]	mitochondrial respiratory chain complex I [GO:0005747]
Q20719	NDUV2_CAEEL	Probable NADH dehydrogenase [ubiquinone] flavoprotein 2, mitochondrial (EC 1.6.5.3) (EC 1.6.99.3)	F53F4.10	239	mitochondrial	mitochondrion	mitochondrial respiratory chain complex I [GO:0005747]; 2 iron, 2 sulfur cluster binding [GO:0051537]; metal ion binding [GO:0046872]; NADH dehydrogenase (ubiquinone) activity [GO:0008137]; mitochondrial electron transport, NADH to ubiquinone [GO:0006120]	mitochondrial respiratory chain complex I [GO:0005747]; 2 iron, 2 sulfur cluster binding [GO:0051537]; metal ion binding [GO:0046872]; NADH dehydrogenase (ubiquinone) activity [GO:0008137]; mitochondrial electron transport, NADH to ubiquinone [GO:0006120]	mitochondrial respiratory chain complex I [GO:0005747]; 2 iron, 2 sulfur cluster binding [GO:0051537]; metal ion binding [GO:0046872]; NADH dehydrogenase (ubiquinone) activity [GO:0008137]; mitochondrial electron transport, NADH to ubiquinone [GO:0006120]
Q9N4Y8	Q9N4Y8_CAEEL	NADH Ubiquinone Oxidoreductase	nuo-5	729	mitochondrial	mitochondrion	mitochondrial respiratory chain complex I [GO:0005747]; electron carrier activity [GO:0009055]; iron-sulfur cluster binding [GO:0051536]; NADH dehydrogenase (ubiquinone) activity [GO:0008137]; ATP synthesis coupled electron transport [GO:0042773]	mitochondrial respiratory chain complex I [GO:0005747]; electron carrier activity [GO:0009055]; iron-sulfur cluster binding [GO:0051536]; NADH dehydrogenase (ubiquinone) activity [GO:0008137]; ATP synthesis coupled electron transport [GO:0042773]	mitochondrial respiratory chain complex I [GO:0005747]; electron carrier activity [GO:0009055]; iron-sulfur cluster binding [GO:0051536]; NADH dehydrogenase (ubiquinone) activity [GO:0008137]; ATP synthesis coupled electron transport [GO:0042773]
Q18095	Q18095_CAEEL	Uncharacterized protein	C18E9.4	103	mitochondrial	mitochondrion	mitochondrial respiratory chain complex I [GO:0005747]; electron transport chain [GO:0022900]	mitochondrial respiratory chain complex I [GO:0005747]; electron transport chain [GO:0022900]	mitochondrial respiratory chain complex I [GO:0005747]; electron transport chain [GO:0022900]
Q18036	Q18036_CAEEL	Uncharacterized protein	C16A3.5	163	mitochondrial	mitochondrion	mitochondrial respiratory chain complex I [GO:0005747]; mitochondrial electron transport, NADH to ubiquinone [GO:0006120]	mitochondrial respiratory chain complex I [GO:0005747]; mitochondrial electron transport, NADH to ubiquinone [GO:0006120]	mitochondrial respiratory chain complex I [GO:0005747]; mitochondrial electron transport, NADH to ubiquinone [GO:0006120]
Q17880	Q17880_CAEEL	NADH Ubiquinone Oxidoreductase	nuo-1	479	mitochondrial	mitochondrion	mitochondrial respiratory chain complex I [GO:0005747]; mitochondrion [GO:0005739]; 4 iron, 4 sulfur cluster binding [GO:0051539]; FMN binding [GO:0010181]; NAD binding [GO:0051287]; NADH dehydrogenase (ubiquinone) activity [GO:0008137]; cellular respiration [GO:0045333]; dauer exit [GO:0043054]; defecation [GO:0030421]; determination of adult lifespan [GO:0008340]; embryonic morphogenesis [GO:00…	mitochondrial respiratory chain complex I [GO:0005747]; mitochondrion [GO:0005739]; 4 iron, 4 sulfur cluster binding [GO:0051539]; FMN binding [GO:0010181]; NAD binding [GO:0051287]; NADH dehydrogenase (ubiquinone) activity [GO:0008137]; cellular respiration [GO:0045333]; dauer exit [GO:0043054]; defecation [GO:0030421]; determination of adult lifespan [GO:0008340]; embryonic morphogenesis [GO:00…	mitochondrial respiratory chain complex I [GO:0005747]; mitochondrion [GO:0005739]; 4 iron, 4 sulfur cluster binding [GO:0051539]; FMN binding [GO:0010181]; NAD binding [GO:0051287]; NADH dehydrogenase (ubiquinone) activity [GO:0008137]; cellular respiration [GO:0045333]; dauer exit [GO:0043054]; defecation [GO:0030421]; determination of adult lifespan [GO:0008340]; embryonic morphogenesis [GO:00…
Q22619	NDUS8_CAEEL	Probable NADH dehydrogenase [ubiquinone] iron-sulfur protein 8, mitochondrial (EC 1.6.5.3) (EC 1.6.99.3) (Complex I-23kD) (CI-23kD) (NADH-ubiquinone oxidoreductase 23 kDa subunit)	T20H4.5	212	mitochondrial	mitochondrion	mitochondrial respiratory chain complex I [GO:0005747]; mitochondrion [GO:0005739]; 4 iron, 4 sulfur cluster binding [GO:0051539]; metal ion binding [GO:0046872]; NADH dehydrogenase (ubiquinone) activity [GO:0008137]; mitochondrial electron transport, NADH to ubiquinone [GO:0006120]; response to drug [GO:0042493]	mitochondrial respiratory chain complex I [GO:0005747]; mitochondrion [GO:0005739]; 4 iron, 4 sulfur cluster binding [GO:0051539]; metal ion binding [GO:0046872]; NADH dehydrogenase (ubiquinone) activity [GO:0008137]; mitochondrial electron transport, NADH to ubiquinone [GO:0006120]; response to drug [GO:0042493]	mitochondrial respiratory chain complex I [GO:0005747]; mitochondrion [GO:0005739]; 4 iron, 4 sulfur cluster binding [GO:0051539]; metal ion binding [GO:0046872]; NADH dehydrogenase (ubiquinone) activity [GO:0008137]; mitochondrial electron transport, NADH to ubiquinone [GO:0006120]; response to drug [GO:0042493]
Q9XWG2	Q9XWG2_CAEEL	Uncharacterized protein	CELE_Y63D3A.7	92	mitochondrial	mitochondrion	mitochondrial respiratory chain complex I [GO:0005747]; NADH dehydrogenase (ubiquinone) activity [GO:0008137]	mitochondrial respiratory chain complex I [GO:0005747]; NADH dehydrogenase (ubiquinone) activity [GO:0008137]	mitochondrial respiratory chain complex I [GO:0005747]; NADH dehydrogenase (ubiquinone) activity [GO:0008137]
Q9N3H3	Q9N3H3_CAEEL	Uncharacterized protein	CELE_Y53G8AL.2	431	mitochondrial	mitochondrion	mitochondrial respiratory chain complex I [GO:0005747]; NADH dehydrogenase activity [GO:0003954]; ubiquinone-6 biosynthetic process [GO:1901006]	mitochondrial respiratory chain complex I [GO:0005747]; NADH dehydrogenase activity [GO:0003954]; ubiquinone-6 biosynthetic process [GO:1901006]	mitochondrial respiratory chain complex I [GO:0005747]; NADH dehydrogenase activity [GO:0003954]; ubiquinone-6 biosynthetic process [GO:1901006]
Q9N5E4	Q9N5E4_CAEEL	Uncharacterized protein	CELE_T02H6.11	130	mitochondrial	mitochondrion	mitochondrial respiratory chain complex III [GO:0005750]; aerobic respiration [GO:0009060]; hydrogen ion transmembrane transport [GO:1902600]; mitochondrial electron transport, ubiquinol to cytochrome c [GO:0006122]; mitochondrial respiratory chain complex III assembly [GO:0034551]	mitochondrial respiratory chain complex III [GO:0005750]; aerobic respiration [GO:0009060]; hydrogen ion transmembrane transport [GO:1902600]; mitochondrial electron transport, ubiquinol to cytochrome c [GO:0006122]; mitochondrial respiratory chain complex III assembly [GO:0034551]	mitochondrial respiratory chain complex III [GO:0005750]; aerobic respiration [GO:0009060]; hydrogen ion transmembrane transport [GO:1902600]; mitochondrial electron transport, ubiquinol to cytochrome c [GO:0006122]; mitochondrial respiratory chain complex III assembly [GO:0034551]
Q18853	Q18853_CAEEL	CYtochrome C	cyc-1	285	mitochondrial	mitochondrion	mitochondrial respiratory chain complex III [GO:0005750]; electron transporter, transferring electrons from CoQH2-cytochrome c reductase complex and cytochrome c oxidase complex activity [GO:0045155]; electron transporter, transferring electrons within CoQH2-cytochrome c reductase complex activity [GO:0045153]; heme binding [GO:0020037]; determination of adult lifespan [GO:0008340]; mitochondrial…	mitochondrial respiratory chain complex III [GO:0005750]; electron transporter, transferring electrons from CoQH2-cytochrome c reductase complex and cytochrome c oxidase complex activity [GO:0045155]; electron transporter, transferring electrons within CoQH2-cytochrome c reductase complex activity [GO:0045153]; heme binding [GO:0020037]; determination of adult lifespan [GO:0008340]; mitochondrial…	mitochondrial respiratory chain complex III [GO:0005750]; electron transporter, transferring electrons from CoQH2-cytochrome c reductase complex and cytochrome c oxidase complex activity [GO:0045155]; electron transporter, transferring electrons within CoQH2-cytochrome c reductase complex activity [GO:0045153]; heme binding [GO:0020037]; determination of adult lifespan [GO:0008340]; mitochondrial…
Q21817	Q21817_CAEEL	Uncharacterized protein	CELE_R07E4.3	90	mitochondrial	mitochondrion	mitochondrial respiratory chain complex III [GO:0005750]; ubiquinol-cytochrome-c reductase activity [GO:0008121]; mitochondrial electron transport, ubiquinol to cytochrome c [GO:0006122]	mitochondrial respiratory chain complex III [GO:0005750]; ubiquinol-cytochrome-c reductase activity [GO:0008121]; mitochondrial electron transport, ubiquinol to cytochrome c [GO:0006122]	mitochondrial respiratory chain complex III [GO:0005750]; ubiquinol-cytochrome-c reductase activity [GO:0008121]; mitochondrial electron transport, ubiquinol to cytochrome c [GO:0006122]
P55954	COX5A_CAEEL	Cytochrome c oxidase subunit 5A, mitochondrial (Cytochrome c oxidase polypeptide Va)	cco-2	174	mitochondrial	mitochondrion	mitochondrial respiratory chain complex IV [GO:0005751]; cytochrome-c oxidase activity [GO:0004129]; metal ion binding [GO:0046872]; mitochondrial electron transport, cytochrome c to oxygen [GO:0006123]	mitochondrial respiratory chain complex IV [GO:0005751]; cytochrome-c oxidase activity [GO:0004129]; metal ion binding [GO:0046872]; mitochondrial electron transport, cytochrome c to oxygen [GO:0006123]	mitochondrial respiratory chain complex IV [GO:0005751]; cytochrome-c oxidase activity [GO:0004129]; metal ion binding [GO:0046872]; mitochondrial electron transport, cytochrome c to oxygen [GO:0006123]
Q20779	COX6A_CAEEL	Probable cytochrome c oxidase subunit 6A, mitochondrial (Cytochrome c oxidase polypeptide VIa)	tag-174	128	mitochondrial	mitochondrion	mitochondrial respiratory chain complex IV [GO:0005751]; mitochondrion [GO:0005739]; cytochrome-c oxidase activity [GO:0004129]; enzyme regulator activity [GO:0030234]; aerobic respiration [GO:0009060]; mitochondrial electron transport, cytochrome c to oxygen [GO:0006123]	mitochondrial respiratory chain complex IV [GO:0005751]; mitochondrion [GO:0005739]; cytochrome-c oxidase activity [GO:0004129]; enzyme regulator activity [GO:0030234]; aerobic respiration [GO:0009060]; mitochondrial electron transport, cytochrome c to oxygen [GO:0006123]	mitochondrial respiratory chain complex IV [GO:0005751]; mitochondrion [GO:0005739]; cytochrome-c oxidase activity [GO:0004129]; enzyme regulator activity [GO:0030234]; aerobic respiration [GO:0009060]; mitochondrial electron transport, cytochrome c to oxygen [GO:0006123]
P41977	SODM2_CAEEL	Superoxide dismutase [Mn] 2, mitochondrial (EC 1.15.1.1)	sod-3	218	mitochondrial	mitochondrion	mitochondrial respiratory chain supercomplex [GO:0097249]; mitochondrion [GO:0005739]; metal ion binding [GO:0046872]; protein homodimerization activity [GO:0042803]; superoxide dismutase activity [GO:0004784]; removal of superoxide radicals [GO:0019430]	mitochondrial respiratory chain supercomplex [GO:0097249]; mitochondrion [GO:0005739]; metal ion binding [GO:0046872]; protein homodimerization activity [GO:0042803]; superoxide dismutase activity [GO:0004784]; removal of superoxide radicals [GO:0019430]	mitochondrial respiratory chain supercomplex [GO:0097249]; mitochondrion [GO:0005739]; metal ion binding [GO:0046872]; protein homodimerization activity [GO:0042803]; superoxide dismutase activity [GO:0004784]; removal of superoxide radicals [GO:0019430]
G5EEG4	G5EEG4_CAEEL	Methylmalonyl-CoA Epimerase (Mitochondrial methylmalonyl-CoA epimerase)	mce-1	162	mitochondrial	mitochondrion	mitochondrion [GO:0005739]	mitochondrion [GO:0005739]	mitochondrion [GO:0005739]
Q19278	Q19278_CAEEL	3-hydroxyisobutyryl-CoA hydrolase, mitochondrial (EC 3.1.2.4) (3-hydroxyisobutyryl-coenzyme A hydrolase)	hach-1	386	mitochondrial	mitochondrion	mitochondrion [GO:0005739]; 3-hydroxyisobutyryl-CoA hydrolase activity [GO:0003860]; valine catabolic process [GO:0006574]	mitochondrion [GO:0005739]; 3-hydroxyisobutyryl-CoA hydrolase activity [GO:0003860]; valine catabolic process [GO:0006574]	mitochondrion [GO:0005739]; 3-hydroxyisobutyryl-CoA hydrolase activity [GO:0003860]; valine catabolic process [GO:0006574]
Q22101	Q22101_CAEEL	Uncharacterized protein	CELE_T02G5.7	390	mitochondrial	mitochondrion	mitochondrion [GO:0005739]; acetyl-CoA C-acetyltransferase activity [GO:0003985]; fatty acid beta-oxidation [GO:0006635]	mitochondrion [GO:0005739]; acetyl-CoA C-acetyltransferase activity [GO:0003985]; fatty acid beta-oxidation [GO:0006635]	mitochondrion [GO:0005739]; acetyl-CoA C-acetyltransferase activity [GO:0003985]; fatty acid beta-oxidation [GO:0006635]
Q22100	THILH_CAEEL	Acetyl-CoA acetyltransferase homolog, mitochondrial (3-ketoacyl-CoA thiolase) (EC 2.3.1.-)	kat-1	407	mitochondrial	mitochondrion	mitochondrion [GO:0005739]; acetyl-CoA C-acetyltransferase activity [GO:0003985]; metal ion binding [GO:0046872]; fatty acid beta-oxidation [GO:0006635]	mitochondrion [GO:0005739]; acetyl-CoA C-acetyltransferase activity [GO:0003985]; metal ion binding [GO:0046872]; fatty acid beta-oxidation [GO:0006635]	mitochondrion [GO:0005739]; acetyl-CoA C-acetyltransferase activity [GO:0003985]; metal ion binding [GO:0046872]; fatty acid beta-oxidation [GO:0006635]
Q9BL34	Q9BL34_CAEEL	Uncharacterized protein	CELE_Y71H2AM.5	121	mitochondrial	mitochondrion	mitochondrion [GO:0005739]; cytochrome-c oxidase activity [GO:0004129]	mitochondrion [GO:0005739]; cytochrome-c oxidase activity [GO:0004129]	mitochondrion [GO:0005739]; cytochrome-c oxidase activity [GO:0004129]
O45106	O45106_CAEEL	Enoyl-CoA Hydratase	ech-5	287	mitochondrial	mitochondrion	mitochondrion [GO:0005739]; enoyl-CoA hydratase activity [GO:0004300]; fatty acid beta-oxidation [GO:0006635]	mitochondrion [GO:0005739]; enoyl-CoA hydratase activity [GO:0004300]; fatty acid beta-oxidation [GO:0006635]	mitochondrion [GO:0005739]; enoyl-CoA hydratase activity [GO:0004300]; fatty acid beta-oxidation [GO:0006635]
P52713	MMSA_CAEEL	Probable methylmalonate-semialdehyde dehydrogenase [acylating], mitochondrial (MMSDH) (Malonate-semialdehyde dehydrogenase [acylating]) (EC 1.2.1.18) (EC 1.2.1.27)	alh-8	523	mitochondrial	mitochondrion	mitochondrion [GO:0005739]; fatty-acyl-CoA binding [GO:0000062]; malonate-semialdehyde dehydrogenase (acetylating) activity [GO:0018478]; methylmalonate-semialdehyde dehydrogenase (acylating) activity [GO:0004491]; thymine metabolic process [GO:0019859]; valine metabolic process [GO:0006573]	mitochondrion [GO:0005739]; fatty-acyl-CoA binding [GO:0000062]; malonate-semialdehyde dehydrogenase (acetylating) activity [GO:0018478]; methylmalonate-semialdehyde dehydrogenase (acylating) activity [GO:0004491]; thymine metabolic process [GO:0019859]; valine metabolic process [GO:0006573]	mitochondrion [GO:0005739]; fatty-acyl-CoA binding [GO:0000062]; malonate-semialdehyde dehydrogenase (acetylating) activity [GO:0018478]; methylmalonate-semialdehyde dehydrogenase (acylating) activity [GO:0004491]; thymine metabolic process [GO:0019859]; valine metabolic process [GO:0006573]
Q9XV52	EFGM_CAEEL	Elongation factor G, mitochondrial (EF-Gmt) (Elongation factor G 1, mitochondrial) (mEF-G 1) (Elongation factor G1)	gfm-1	750	mitochondrial	mitochondrion	mitochondrion [GO:0005739]; GTP binding [GO:0005525]; GTPase activity [GO:0003924]; translation elongation factor activity [GO:0003746]; mitochondrial translational elongation [GO:0070125]	mitochondrion [GO:0005739]; GTP binding [GO:0005525]; GTPase activity [GO:0003924]; translation elongation factor activity [GO:0003746]; mitochondrial translational elongation [GO:0070125]	mitochondrion [GO:0005739]; GTP binding [GO:0005525]; GTPase activity [GO:0003924]; translation elongation factor activity [GO:0003746]; mitochondrial translational elongation [GO:0070125]
Q20049	Q20049_CAEEL	Isocitrate dehydrogenase [NAD] subunit, mitochondrial (EC 1.1.1.41)	idhg-1	396	mitochondrial	mitochondrion	mitochondrion [GO:0005739]; isocitrate dehydrogenase (NAD+) activity [GO:0004449]; magnesium ion binding [GO:0000287]; NAD binding [GO:0051287]; tricarboxylic acid cycle [GO:0006099]	mitochondrion [GO:0005739]; isocitrate dehydrogenase (NAD+) activity [GO:0004449]; magnesium ion binding [GO:0000287]; NAD binding [GO:0051287]; tricarboxylic acid cycle [GO:0006099]	mitochondrion [GO:0005739]; isocitrate dehydrogenase (NAD+) activity [GO:0004449]; magnesium ion binding [GO:0000287]; NAD binding [GO:0051287]; tricarboxylic acid cycle [GO:0006099]
Q17994	Q17994_CAEEL	Aspartate aminotransferase (EC 2.6.1.1)	got-2.2	414	mitochondrial	mitochondrion	mitochondrion [GO:0005739]; L-aspartate:2-oxoglutarate aminotransferase activity [GO:0004069]; L-phenylalanine:2-oxoglutarate aminotransferase activity [GO:0080130]; pyridoxal phosphate binding [GO:0030170]; aspartate catabolic process [GO:0006533]; biosynthetic process [GO:0009058]	mitochondrion [GO:0005739]; L-aspartate:2-oxoglutarate aminotransferase activity [GO:0004069]; L-phenylalanine:2-oxoglutarate aminotransferase activity [GO:0080130]; pyridoxal phosphate binding [GO:0030170]; aspartate catabolic process [GO:0006533]; biosynthetic process [GO:0009058]	mitochondrion [GO:0005739]; L-aspartate:2-oxoglutarate aminotransferase activity [GO:0004069]; L-phenylalanine:2-oxoglutarate aminotransferase activity [GO:0080130]; pyridoxal phosphate binding [GO:0030170]; aspartate catabolic process [GO:0006533]; biosynthetic process [GO:0009058]
O16264	PEBPH_CAEEL	Phosphatidylethanolamine-binding protein homolog F40A3.3	F40A3.3	221	mitochondrial	mitochondrion	mitochondrion [GO:0005739]; lipid binding [GO:0008289]	mitochondrion [GO:0005739]; lipid binding [GO:0008289]	mitochondrion [GO:0005739]; lipid binding [GO:0008289]
Q9XXC8	MECR2_CAEEL	Enoyl-[acyl-carrier-protein] reductase, mitochondrial (EC 1.3.1.104) (2-enoyl thioester reductase)	Y48A6B.9	346	mitochondrial	mitochondrion	mitochondrion [GO:0005739]; oxidoreductase activity [GO:0016491]; fatty acid biosynthetic process [GO:0006633]	mitochondrion [GO:0005739]; oxidoreductase activity [GO:0016491]; fatty acid biosynthetic process [GO:0006633]	mitochondrion [GO:0005739]; oxidoreductase activity [GO:0016491]; fatty acid biosynthetic process [GO:0006633]
Q23629	DHTK1_CAEEL	Probable 2-oxoglutarate dehydrogenase E1 component DHKTD1 homolog, mitochondrial (EC 1.2.4.2)	ZK836.2	911	mitochondrial	mitochondrion	mitochondrion [GO:0005739]; oxoglutarate dehydrogenase complex [GO:0045252]; oxoglutarate dehydrogenase (succinyl-transferring) activity [GO:0004591]; thiamine pyrophosphate binding [GO:0030976]; glycolytic process [GO:0006096]; tricarboxylic acid cycle [GO:0006099]	mitochondrion [GO:0005739]; oxoglutarate dehydrogenase complex [GO:0045252]; oxoglutarate dehydrogenase (succinyl-transferring) activity [GO:0004591]; thiamine pyrophosphate binding [GO:0030976]; glycolytic process [GO:0006096]; tricarboxylic acid cycle [GO:0006099]	mitochondrion [GO:0005739]; oxoglutarate dehydrogenase complex [GO:0045252]; oxoglutarate dehydrogenase (succinyl-transferring) activity [GO:0004591]; thiamine pyrophosphate binding [GO:0030976]; glycolytic process [GO:0006096]; tricarboxylic acid cycle [GO:0006099]
P34492	YMQ1_CAEEL	Putative NipSnap protein K02D10.1	K02D10.1	526	mitochondrial	mitochondrion	mitochondrion [GO:0005739]; phosphatase activity [GO:0016791]	mitochondrion [GO:0005739]; phosphatase activity [GO:0016791]	mitochondrion [GO:0005739]; phosphatase activity [GO:0016791]
Q7JNG1	Q7JNG1_CAEEL	ATP synthase subunit	atp-3	228	mitochondrial	mitochondrion	mitochondrion [GO:0005739]; proton-transporting ATP synthase activity, rotational mechanism [GO:0046933]; determination of adult lifespan [GO:0008340]; mitochondrial ATP synthesis coupled proton transport [GO:0042776]	mitochondrion [GO:0005739]; proton-transporting ATP synthase activity, rotational mechanism [GO:0046933]; determination of adult lifespan [GO:0008340]; mitochondrial ATP synthesis coupled proton transport [GO:0042776]	mitochondrion [GO:0005739]; proton-transporting ATP synthase activity, rotational mechanism [GO:0046933]; determination of adult lifespan [GO:0008340]; mitochondrial ATP synthesis coupled proton transport [GO:0042776]
O61818	O61818_CAEEL	Mitochondrial Ribosomal Protein, Small	mrps-30	523	mitochondrial	mitochondrion	mitochondrion [GO:0005739]; ribosome [GO:0005840]; structural constituent of ribosome [GO:0003735]; translation [GO:0006412]	mitochondrion [GO:0005739]; ribosome [GO:0005840]; structural constituent of ribosome [GO:0003735]; translation [GO:0006412]	mitochondrion [GO:0005739]; ribosome [GO:0005840]; structural constituent of ribosome [GO:0003735]; translation [GO:0006412]
P52009	CYP1_CAEEL	Peptidyl-prolyl cis-trans isomerase 1 (PPIase 1) (EC 5.2.1.8) (Cyclophilin-1) (Rotamase 1)	cyn-1	192	mitochondrial	mitochondrion	mitochondrion [GO:0005739]; peptidyl-prolyl cis-trans isomerase activity [GO:0003755]; protein folding [GO:0006457]	mitochondrion [GO:0005739]; peptidyl-prolyl cis-trans isomerase activity [GO:0003755]; protein folding [GO:0006457]	mitochondrion [GO:0005739]; peptidyl-prolyl cis-trans isomerase activity [GO:0003755]; protein folding [GO:0006457]
Q18885	BTF3_CAEEL	Transcription factor BTF3 homolog (Inhibitor of cell death 1)	icd-1	161	mitochondrial	mitochondrion	mitochondrion [GO:0005739]; nucleus [GO:0005634]; embryo development ending in birth or egg hatching [GO:0009792]; negative regulation of apoptotic process [GO:0043066]; regulation of transcription, DNA-templated [GO:0006355]; transcription, DNA-templated [GO:0006351]	mitochondrion [GO:0005739]; nucleus [GO:0005634]; embryo development ending in birth or egg hatching [GO:0009792]; negative regulation of apoptotic process [GO:0043066]; regulation of transcription, DNA-templated [GO:0006355]; transcription, DNA-templated [GO:0006351]	mitochondrion [GO:0005739]; nucleus [GO:0005634]; embryo development ending in birth or egg hatching [GO:0009792]; negative regulation of apoptotic process [GO:0043066]; regulation of transcription, DNA-templated [GO:0006355]; transcription, DNA-templated [GO:0006351]
O45011	O45011_CAEEL	Uncharacterized protein	CELE_W10C8.5	399	mitochondrial		ATP binding [GO:0005524]; kinase activity [GO:0016301]	ATP binding [GO:0005524]; kinase activity [GO:0016301]	ATP binding [GO:0005524]; kinase activity [GO:0016301]
Q9XW37	Q9XW37_CAEEL	Uncharacterized protein	CELE_Y69E1A.5	172	mitochondrial
P34466	CLU_CAEEL	Clustered mitochondria protein homolog	clu-1	1247	mitochondrial distribution / transcription	cytosol	cytoplasm [GO:0005737]; intracellular distribution of mitochondria [GO:0048312]	cytoplasm [GO:0005737]; intracellular distribution of mitochondria [GO:0048312]	cytoplasm [GO:0005737]; intracellular distribution of mitochondria [GO:0048312]
P41847	DRE2_CAEEL	Anamorsin homolog (Fe-S cluster assembly protein DRE2 homolog)	T20B12.7	238	mitochondrial/cytoplasmic	cytosol	cytoplasm [GO:0005737]; mitochondrial intermembrane space [GO:0005758]; 2 iron, 2 sulfur cluster binding [GO:0051537]; metal ion binding [GO:0046872]; apoptotic process [GO:0006915]; iron-sulfur cluster assembly [GO:0016226]	cytoplasm [GO:0005737]; mitochondrial intermembrane space [GO:0005758]; 2 iron, 2 sulfur cluster binding [GO:0051537]; metal ion binding [GO:0046872]; apoptotic process [GO:0006915]; iron-sulfur cluster assembly [GO:0016226]	cytoplasm [GO:0005737]; mitochondrial intermembrane space [GO:0005758]; 2 iron, 2 sulfur cluster binding [GO:0051537]; metal ion binding [GO:0046872]; apoptotic process [GO:0006915]; iron-sulfur cluster assembly [GO:0016226]
Q19969	IMA3_CAEEL	Importin subunit alpha-3 (Karyopherin subunit alpha-3)	ima-3	514	nucelar import	cytosol	cytoplasm [GO:0005737]; cytosol [GO:0005829]; nuclear envelope [GO:0005635]; nuclear pore [GO:0005643]; nucleoplasm [GO:0005654]; nuclear localization sequence binding [GO:0008139]; protein transporter activity [GO:0008565]; embryo development ending in birth or egg hatching [GO:0009792]; female gamete generation [GO:0007292]; gamete generation [GO:0007276]; meiosis I [GO:0007127]; nematode larva…	cytoplasm [GO:0005737]; cytosol [GO:0005829]; nuclear envelope [GO:0005635]; nuclear pore [GO:0005643]; nucleoplasm [GO:0005654]; nuclear localization sequence binding [GO:0008139]; protein transporter activity [GO:0008565]; embryo development ending in birth or egg hatching [GO:0009792]; female gamete generation [GO:0007292]; gamete generation [GO:0007276]; meiosis I [GO:0007127]; nematode larva…	cytoplasm [GO:0005737]; cytosol [GO:0005829]; nuclear envelope [GO:0005635]; nuclear pore [GO:0005643]; nucleoplasm [GO:0005654]; nuclear localization sequence binding [GO:0008139]; protein transporter activity [GO:0008565]; embryo development ending in birth or egg hatching [GO:0009792]; female gamete generation [GO:0007292]; gamete generation [GO:0007276]; meiosis I [GO:0007127]; nematode larva…
Q9BIB8	Q9BIB8_CAEEL	IMportin Beta family	imb-1	896	nucelar import	cytosol	cytoplasm [GO:0005737]; nuclear membrane [GO:0031965]; nuclear periphery [GO:0034399]; nuclear localization sequence binding [GO:0008139]; protein transporter activity [GO:0008565]; Ran GTPase binding [GO:0008536]; embryo development ending in birth or egg hatching [GO:0009792]; NLS-bearing protein import into nucleus [GO:0006607]; protein import into nucleus, translocation [GO:0000060]; reproduc…	cytoplasm [GO:0005737]; nuclear membrane [GO:0031965]; nuclear periphery [GO:0034399]; nuclear localization sequence binding [GO:0008139]; protein transporter activity [GO:0008565]; Ran GTPase binding [GO:0008536]; embryo development ending in birth or egg hatching [GO:0009792]; NLS-bearing protein import into nucleus [GO:0006607]; protein import into nucleus, translocation [GO:0000060]; reproduc…	cytoplasm [GO:0005737]; nuclear membrane [GO:0031965]; nuclear periphery [GO:0034399]; nuclear localization sequence binding [GO:0008139]; protein transporter activity [GO:0008565]; Ran GTPase binding [GO:0008536]; embryo development ending in birth or egg hatching [GO:0009792]; NLS-bearing protein import into nucleus [GO:0006607]; protein import into nucleus, translocation [GO:0000060]; reproduc…
Q9N5V3	Q9N5V3_CAEEL	IMportin Beta family	imb-3	1092	nucelar import	cytosol	cytoplasm [GO:0005737]; nuclear membrane [GO:0031965]; nuclear periphery [GO:0034399]; nuclear localization sequence binding [GO:0008139]; protein transporter activity [GO:0008565]; Ran GTPase binding [GO:0008536]; NLS-bearing protein import into nucleus [GO:0006607]; protein import into nucleus, translocation [GO:0000060]; ribosomal protein import into nucleus [GO:0006610]	cytoplasm [GO:0005737]; nuclear membrane [GO:0031965]; nuclear periphery [GO:0034399]; nuclear localization sequence binding [GO:0008139]; protein transporter activity [GO:0008565]; Ran GTPase binding [GO:0008536]; NLS-bearing protein import into nucleus [GO:0006607]; protein import into nucleus, translocation [GO:0000060]; ribosomal protein import into nucleus [GO:0006610]	cytoplasm [GO:0005737]; nuclear membrane [GO:0031965]; nuclear periphery [GO:0034399]; nuclear localization sequence binding [GO:0008139]; protein transporter activity [GO:0008565]; Ran GTPase binding [GO:0008536]; NLS-bearing protein import into nucleus [GO:0006607]; protein import into nucleus, translocation [GO:0000060]; ribosomal protein import into nucleus [GO:0006610]
Q95PZ1	Q95PZ1_CAEEL	KASH (Klarsicht/ANC-1/Syne Homology) Domain Protein	kdp-1	145	nuclear envelope	cytosol	cytoplasm [GO:0005737]; integral component of membrane [GO:0016021]; mitochondrion [GO:0005739]; nuclear envelope [GO:0005635]	cytoplasm [GO:0005737]; integral component of membrane [GO:0016021]; mitochondrion [GO:0005739]; nuclear envelope [GO:0005635]	cytoplasm [GO:0005737]; integral component of membrane [GO:0016021]; mitochondrion [GO:0005739]; nuclear envelope [GO:0005635]
P91495	P91495_CAEEL	Nuclear Pore complex Protein	npp-12	1847	nuclear pore complex	membrane	integral component of membrane [GO:0016021]; nuclear pore [GO:0005643]	integral component of membrane [GO:0016021]; nuclear pore [GO:0005643]	integral component of membrane [GO:0016021]; nuclear pore [GO:0005643]
G5EEH9	NUP98_CAEEL	Nuclear pore complex protein Nup98-Nup96 [Cleaved into: Nuclear pore complex protein Nup98 (98 kDa nucleoporin) (Nucleoporin Nup98) (CeNup98); Nuclear pore complex protein Nup96 (96 kDa nucleoporin) (Nucleoporin Nup96) (CeNup96)]	npp-10	1678	nuclear pore complex	nucleus	chromosome [GO:0005694]; cytoplasm [GO:0005737]; nuclear envelope [GO:0005635]; nuclear membrane [GO:0031965]; nuclear pore [GO:0005643]; nuclear pore cytoplasmic filaments [GO:0044614]; P granule [GO:0043186]; nuclear localization sequence binding [GO:0008139]; nucleocytoplasmic transporter activity [GO:0005487]; RNA binding [GO:0003723]; structural constituent of nuclear pore [GO:0017056]; embr…	chromosome [GO:0005694]; cytoplasm [GO:0005737]; nuclear envelope [GO:0005635]; nuclear membrane [GO:0031965]; nuclear pore [GO:0005643]; nuclear pore cytoplasmic filaments [GO:0044614]; P granule [GO:0043186]; nuclear localization sequence binding [GO:0008139]; nucleocytoplasmic transporter activity [GO:0005487]; RNA binding [GO:0003723]; structural constituent of nuclear pore [GO:0017056]; embr…	chromosome [GO:0005694]; cytoplasm [GO:0005737]; nuclear envelope [GO:0005635]; nuclear membrane [GO:0031965]; nuclear pore [GO:0005643]; nuclear pore cytoplasmic filaments [GO:0044614]; P granule [GO:0043186]; nuclear localization sequence binding [GO:0008139]; nucleocytoplasmic transporter activity [GO:0005487]; RNA binding [GO:0003723]; structural constituent of nuclear pore [GO:0017056]; embr…
Q19131	Q19131_CAEEL	Nuclear Pore complex Protein	npp-5	813	nuclear pore complex	nucleus	nuclear pore outer ring [GO:0031080]; nucleocytoplasmic transporter activity [GO:0005487]; structural constituent of nuclear pore [GO:0017056]; mRNA export from nucleus [GO:0006406]; posttranscriptional tethering of RNA polymerase II gene DNA at nuclear periphery [GO:0000973]; protein import into nucleus [GO:0006606]; regulation of transcription, DNA-templated [GO:0006355]	nuclear pore outer ring [GO:0031080]; nucleocytoplasmic transporter activity [GO:0005487]; structural constituent of nuclear pore [GO:0017056]; mRNA export from nucleus [GO:0006406]; posttranscriptional tethering of RNA polymerase II gene DNA at nuclear periphery [GO:0000973]; protein import into nucleus [GO:0006606]; regulation of transcription, DNA-templated [GO:0006355]	nuclear pore outer ring [GO:0031080]; nucleocytoplasmic transporter activity [GO:0005487]; structural constituent of nuclear pore [GO:0017056]; mRNA export from nucleus [GO:0006406]; posttranscriptional tethering of RNA polymerase II gene DNA at nuclear periphery [GO:0000973]; protein import into nucleus [GO:0006606]; regulation of transcription, DNA-templated [GO:0006355]
Q95QZ7	Q95QZ7_CAEEL	NPL (Yeast Nuclear Protein Localization) homolog	npl-4.1	527	nuclear pore complex	nucleus	nucleus [GO:0005634]; zinc ion binding [GO:0008270]; ubiquitin-dependent protein catabolic process [GO:0006511]	nucleus [GO:0005634]; zinc ion binding [GO:0008270]; ubiquitin-dependent protein catabolic process [GO:0006511]	nucleus [GO:0005634]; zinc ion binding [GO:0008270]; ubiquitin-dependent protein catabolic process [GO:0006511]
H2KYM1	H2KYM1_CAEEL	Uncharacterized protein	C39D10.8	131	nuclear transport	nucleus
Q9N4P3	Q9N4P3_CAEEL	Uncharacterized protein	CELE_ZK121.2	558	nucleic acid binding	nucleus	nucleic acid binding [GO:0003676]	nucleic acid binding [GO:0003676]	nucleic acid binding [GO:0003676]
Q23159	Q23159_CAEEL	Uncharacterized protein	CELE_W04D2.4	624	nucleic acid binding	nucleus	nucleic acid binding [GO:0003676]	nucleic acid binding [GO:0003676]	nucleic acid binding [GO:0003676]
H2L0N0	H2L0N0_CAEEL	Uncharacterized protein	unc-132	438	nucleic acid binding
P30627	GLBH_CAEEL	Globin-like protein	glb-1	159	oxygen transort	cytosol	cytoplasm [GO:0005737]; heme binding [GO:0020037]; iron ion binding [GO:0005506]; oxygen binding [GO:0019825]; oxygen transporter activity [GO:0005344]	cytoplasm [GO:0005737]; heme binding [GO:0020037]; iron ion binding [GO:0005506]; oxygen binding [GO:0019825]; oxygen transporter activity [GO:0005344]	cytoplasm [GO:0005737]; heme binding [GO:0020037]; iron ion binding [GO:0005506]; oxygen binding [GO:0019825]; oxygen transporter activity [GO:0005344]
Q9N4B1	Q9N4B1_CAEEL	CaLPain family	clp-7	778	protease cell death	cytosol	cytoplasm [GO:0005737]; calcium-dependent cysteine-type endopeptidase activity [GO:0004198]; proteolysis [GO:0006508]	cytoplasm [GO:0005737]; calcium-dependent cysteine-type endopeptidase activity [GO:0004198]; proteolysis [GO:0006508]	cytoplasm [GO:0005737]; calcium-dependent cysteine-type endopeptidase activity [GO:0004198]; proteolysis [GO:0006508]
P34308	CAN_CAEEL	Calpain clp-1 (EC 3.4.22.-)	clp-1	780	protease cell death	cytosol / nucleus	M band [GO:0031430]; sarcomere [GO:0030017]; calcium-dependent cysteine-type endopeptidase activity [GO:0004198]; positive regulation of necrotic cell death [GO:0010940]	M band [GO:0031430]; sarcomere [GO:0030017]; calcium-dependent cysteine-type endopeptidase activity [GO:0004198]; positive regulation of necrotic cell death [GO:0010940]	M band [GO:0031430]; sarcomere [GO:0030017]; calcium-dependent cysteine-type endopeptidase activity [GO:0004198]; positive regulation of necrotic cell death [GO:0010940]
P91477	PSB2_CAEEL	Proteasome subunit beta type-2 (EC 3.4.25.1) (Proteasome subunit beta 4)	pbs-4	199	proteasome	cytosol	cytoplasm [GO:0005737]; nucleus [GO:0005634]; proteasome core complex [GO:0005839]; threonine-type endopeptidase activity [GO:0004298]; proteolysis involved in cellular protein catabolic process [GO:0051603]	cytoplasm [GO:0005737]; nucleus [GO:0005634]; proteasome core complex [GO:0005839]; threonine-type endopeptidase activity [GO:0004298]; proteolysis involved in cellular protein catabolic process [GO:0051603]	cytoplasm [GO:0005737]; nucleus [GO:0005634]; proteasome core complex [GO:0005839]; threonine-type endopeptidase activity [GO:0004298]; proteolysis involved in cellular protein catabolic process [GO:0051603]
P90868	P90868_CAEEL	Proteasome subunit beta (EC 3.4.25.1)	pbs-7	236	proteasome	cytosol	cytoplasm [GO:0005737]; nucleus [GO:0005634]; proteasome core complex [GO:0005839]; threonine-type endopeptidase activity [GO:0004298]; proteolysis involved in cellular protein catabolic process [GO:0051603]	cytoplasm [GO:0005737]; nucleus [GO:0005634]; proteasome core complex [GO:0005839]; threonine-type endopeptidase activity [GO:0004298]; proteolysis involved in cellular protein catabolic process [GO:0051603]	cytoplasm [GO:0005737]; nucleus [GO:0005634]; proteasome core complex [GO:0005839]; threonine-type endopeptidase activity [GO:0004298]; proteolysis involved in cellular protein catabolic process [GO:0051603]
Q966I8	Q966I8_CAEEL	Proteasome subunit beta type (EC 3.4.25.1)	pbs-1	239	proteasome	cytosol	cytoplasm [GO:0005737]; nucleus [GO:0005634]; proteasome core complex [GO:0005839]; threonine-type endopeptidase activity [GO:0004298]; proteolysis involved in cellular protein catabolic process [GO:0051603]	cytoplasm [GO:0005737]; nucleus [GO:0005634]; proteasome core complex [GO:0005839]; threonine-type endopeptidase activity [GO:0004298]; proteolysis involved in cellular protein catabolic process [GO:0051603]	cytoplasm [GO:0005737]; nucleus [GO:0005634]; proteasome core complex [GO:0005839]; threonine-type endopeptidase activity [GO:0004298]; proteolysis involved in cellular protein catabolic process [GO:0051603]
Q09583	PSA3_CAEEL	Proteasome subunit alpha type-3 (EC 3.4.25.1) (Proteasome subunit alpha 7)	pas-7	250	proteasome	cytosol	cytoplasm [GO:0005737]; nucleus [GO:0005634]; proteasome core complex, alpha-subunit complex [GO:0019773]; identical protein binding [GO:0042802]; threonine-type endopeptidase activity [GO:0004298]; ubiquitin-dependent protein catabolic process [GO:0006511]	cytoplasm [GO:0005737]; nucleus [GO:0005634]; proteasome core complex, alpha-subunit complex [GO:0019773]; identical protein binding [GO:0042802]; threonine-type endopeptidase activity [GO:0004298]; ubiquitin-dependent protein catabolic process [GO:0006511]	cytoplasm [GO:0005737]; nucleus [GO:0005634]; proteasome core complex, alpha-subunit complex [GO:0019773]; identical protein binding [GO:0042802]; threonine-type endopeptidase activity [GO:0004298]; ubiquitin-dependent protein catabolic process [GO:0006511]
Q27488	PSA2_CAEEL	Proteasome subunit alpha type-2 (Proteasome subunit alpha 2) (EC 3.4.25.1)	pas-2	231	proteasome	cytosol	cytoplasm [GO:0005737]; nucleus [GO:0005634]; proteasome core complex, alpha-subunit complex [GO:0019773]; identical protein binding [GO:0042802]; threonine-type endopeptidase activity [GO:0004298]; ubiquitin-dependent protein catabolic process [GO:0006511]	cytoplasm [GO:0005737]; nucleus [GO:0005634]; proteasome core complex, alpha-subunit complex [GO:0019773]; identical protein binding [GO:0042802]; threonine-type endopeptidase activity [GO:0004298]; ubiquitin-dependent protein catabolic process [GO:0006511]	cytoplasm [GO:0005737]; nucleus [GO:0005634]; proteasome core complex, alpha-subunit complex [GO:0019773]; identical protein binding [GO:0042802]; threonine-type endopeptidase activity [GO:0004298]; ubiquitin-dependent protein catabolic process [GO:0006511]
Q95008	PSA5_CAEEL	Proteasome subunit alpha type-5 (Proteasome subunit alpha 5) (EC 3.4.25.1)	pas-5	248	proteasome	cytosol	cytoplasm [GO:0005737]; nucleus [GO:0005634]; proteasome core complex, alpha-subunit complex [GO:0019773]; threonine-type endopeptidase activity [GO:0004298]; proteasome-mediated ubiquitin-dependent protein catabolic process [GO:0043161]	cytoplasm [GO:0005737]; nucleus [GO:0005634]; proteasome core complex, alpha-subunit complex [GO:0019773]; threonine-type endopeptidase activity [GO:0004298]; proteasome-mediated ubiquitin-dependent protein catabolic process [GO:0043161]	cytoplasm [GO:0005737]; nucleus [GO:0005634]; proteasome core complex, alpha-subunit complex [GO:0019773]; threonine-type endopeptidase activity [GO:0004298]; proteasome-mediated ubiquitin-dependent protein catabolic process [GO:0043161]
O17586	PSA6_CAEEL	Proteasome subunit alpha type-6 (EC 3.4.25.1) (Proteasome subunit alpha 1)	pas-1	246	proteasome	cytosol	cytoplasm [GO:0005737]; nucleus [GO:0005634]; proteasome core complex, alpha-subunit complex [GO:0019773]; threonine-type endopeptidase activity [GO:0004298]; ubiquitin-dependent protein catabolic process [GO:0006511]	cytoplasm [GO:0005737]; nucleus [GO:0005634]; proteasome core complex, alpha-subunit complex [GO:0019773]; threonine-type endopeptidase activity [GO:0004298]; ubiquitin-dependent protein catabolic process [GO:0006511]	cytoplasm [GO:0005737]; nucleus [GO:0005634]; proteasome core complex, alpha-subunit complex [GO:0019773]; threonine-type endopeptidase activity [GO:0004298]; ubiquitin-dependent protein catabolic process [GO:0006511]
O44156	PSA1_CAEEL	Proteasome subunit alpha type-1 (EC 3.4.25.1) (Proteasome subunit alpha 6)	pas-6	260	proteasome	cytosol	cytoplasm [GO:0005737]; nucleus [GO:0005634]; proteasome core complex, alpha-subunit complex [GO:0019773]; threonine-type endopeptidase activity [GO:0004298]; ubiquitin-dependent protein catabolic process [GO:0006511]	cytoplasm [GO:0005737]; nucleus [GO:0005634]; proteasome core complex, alpha-subunit complex [GO:0019773]; threonine-type endopeptidase activity [GO:0004298]; ubiquitin-dependent protein catabolic process [GO:0006511]	cytoplasm [GO:0005737]; nucleus [GO:0005634]; proteasome core complex, alpha-subunit complex [GO:0019773]; threonine-type endopeptidase activity [GO:0004298]; ubiquitin-dependent protein catabolic process [GO:0006511]
Q23237	PSB3_CAEEL	Proteasome subunit beta type-3 (Proteasome subunit beta 3) (EC 3.4.25.1)	pbs-3	204	proteasome	cytosol	cytoplasm [GO:0005737]; nucleus [GO:0005634]; proteasome core complex, beta-subunit complex [GO:0019774]; threonine-type endopeptidase activity [GO:0004298]; proteasome-mediated ubiquitin-dependent protein catabolic process [GO:0043161]	cytoplasm [GO:0005737]; nucleus [GO:0005634]; proteasome core complex, beta-subunit complex [GO:0019774]; threonine-type endopeptidase activity [GO:0004298]; proteasome-mediated ubiquitin-dependent protein catabolic process [GO:0043161]	cytoplasm [GO:0005737]; nucleus [GO:0005634]; proteasome core complex, beta-subunit complex [GO:0019774]; threonine-type endopeptidase activity [GO:0004298]; proteasome-mediated ubiquitin-dependent protein catabolic process [GO:0043161]
Q23449	PSMD8_CAEEL	26S proteasome non-ATPase regulatory subunit 8 (26S proteasome regulatory subunit rpn-12)	rpn-12	250	proteasome	cytosol	cytosol [GO:0005829]; nucleus [GO:0005634]; proteasome regulatory particle [GO:0005838]; proteasome regulatory particle, lid subcomplex [GO:0008541]; proteasome assembly [GO:0043248]; proteasome-mediated ubiquitin-dependent protein catabolic process [GO:0043161]	cytosol [GO:0005829]; nucleus [GO:0005634]; proteasome regulatory particle [GO:0005838]; proteasome regulatory particle, lid subcomplex [GO:0008541]; proteasome assembly [GO:0043248]; proteasome-mediated ubiquitin-dependent protein catabolic process [GO:0043161]	cytosol [GO:0005829]; nucleus [GO:0005634]; proteasome regulatory particle [GO:0005838]; proteasome regulatory particle, lid subcomplex [GO:0008541]; proteasome assembly [GO:0043248]; proteasome-mediated ubiquitin-dependent protein catabolic process [GO:0043161]
Q22253	Q22253_CAEEL	Proteasome Regulatory Particle, Non-ATPase-like	rpn-9	387	proteasome	cytosol	cytosol [GO:0005829]; nucleus [GO:0005634]; proteasome regulatory particle [GO:0005838]; proteasome regulatory particle, lid subcomplex [GO:0008541]; structural molecule activity [GO:0005198]; proteasome assembly [GO:0043248]; ubiquitin-dependent protein catabolic process [GO:0006511]	cytosol [GO:0005829]; nucleus [GO:0005634]; proteasome regulatory particle [GO:0005838]; proteasome regulatory particle, lid subcomplex [GO:0008541]; structural molecule activity [GO:0005198]; proteasome assembly [GO:0043248]; ubiquitin-dependent protein catabolic process [GO:0006511]	cytosol [GO:0005829]; nucleus [GO:0005634]; proteasome regulatory particle [GO:0005838]; proteasome regulatory particle, lid subcomplex [GO:0008541]; structural molecule activity [GO:0005198]; proteasome assembly [GO:0043248]; ubiquitin-dependent protein catabolic process [GO:0006511]
Q18787	PRS7_CAEEL	26S protease regulatory subunit 7 (26S proteasome AAA-ATPase subunit rpt-1) (Proteasome 26S subunit ATPase 2)	rpt-1	435	proteasome	cytosol	cytosolic proteasome complex [GO:0031597]; nuclear proteasome complex [GO:0031595]; proteasome complex [GO:0000502]; proteasome regulatory particle, base subcomplex [GO:0008540]; ATP binding [GO:0005524]; ATPase activity [GO:0016887]; proteasome-activating ATPase activity [GO:0036402]; TBP-class protein binding [GO:0017025]; positive regulation of RNA polymerase II transcriptional preinitiation c…	cytosolic proteasome complex [GO:0031597]; nuclear proteasome complex [GO:0031595]; proteasome complex [GO:0000502]; proteasome regulatory particle, base subcomplex [GO:0008540]; ATP binding [GO:0005524]; ATPase activity [GO:0016887]; proteasome-activating ATPase activity [GO:0036402]; TBP-class protein binding [GO:0017025]; positive regulation of RNA polymerase II transcriptional preinitiation c…	cytosolic proteasome complex [GO:0031597]; nuclear proteasome complex [GO:0031595]; proteasome complex [GO:0000502]; proteasome regulatory particle, base subcomplex [GO:0008540]; ATP binding [GO:0005524]; ATPase activity [GO:0016887]; proteasome-activating ATPase activity [GO:0036402]; TBP-class protein binding [GO:0017025]; positive regulation of RNA polymerase II transcriptional preinitiation c…
O16368	PRS4_CAEEL	Probable 26S protease regulatory subunit 4	rpt-2	443	proteasome	cytosol	cytosolic proteasome complex [GO:0031597]; nuclear proteasome complex [GO:0031595]; proteasome regulatory particle, base subcomplex [GO:0008540]; ATP binding [GO:0005524]; proteasome-activating ATPase activity [GO:0036402]; TBP-class protein binding [GO:0017025]; ubiquitin protein ligase binding [GO:0031625]; negative regulation of gene expression [GO:0010629]; positive regulation of RNA polymera…	cytosolic proteasome complex [GO:0031597]; nuclear proteasome complex [GO:0031595]; proteasome regulatory particle, base subcomplex [GO:0008540]; ATP binding [GO:0005524]; proteasome-activating ATPase activity [GO:0036402]; TBP-class protein binding [GO:0017025]; ubiquitin protein ligase binding [GO:0031625]; negative regulation of gene expression [GO:0010629]; positive regulation of RNA polymera…	cytosolic proteasome complex [GO:0031597]; nuclear proteasome complex [GO:0031595]; proteasome regulatory particle, base subcomplex [GO:0008540]; ATP binding [GO:0005524]; proteasome-activating ATPase activity [GO:0036402]; TBP-class protein binding [GO:0017025]; ubiquitin protein ligase binding [GO:0031625]; negative regulation of gene expression [GO:0010629]; positive regulation of RNA polymera…
O76371	O76371_CAEEL	Proteasome Regulatory Particle, ATPase-like	rpt-5	430	proteasome	cytosol	cytosolic proteasome complex [GO:0031597]; nuclear proteasome complex [GO:0031595]; proteasome regulatory particle, base subcomplex [GO:0008540]; ATP binding [GO:0005524]; proteasome-activating ATPase activity [GO:0036402]; TBP-class protein binding [GO:0017025]; positive regulation of RNA polymerase II transcriptional preinitiation complex assembly [GO:0045899]; ubiquitin-dependent ERAD pathway …	cytosolic proteasome complex [GO:0031597]; nuclear proteasome complex [GO:0031595]; proteasome regulatory particle, base subcomplex [GO:0008540]; ATP binding [GO:0005524]; proteasome-activating ATPase activity [GO:0036402]; TBP-class protein binding [GO:0017025]; positive regulation of RNA polymerase II transcriptional preinitiation complex assembly [GO:0045899]; ubiquitin-dependent ERAD pathway …	cytosolic proteasome complex [GO:0031597]; nuclear proteasome complex [GO:0031595]; proteasome regulatory particle, base subcomplex [GO:0008540]; ATP binding [GO:0005524]; proteasome-activating ATPase activity [GO:0036402]; TBP-class protein binding [GO:0017025]; positive regulation of RNA polymerase II transcriptional preinitiation complex assembly [GO:0045899]; ubiquitin-dependent ERAD pathway …
Q8MXF1	Q8MXF1_CAEEL	Uncharacterized protein	CELE_F56F11.4	432	proteasome	cytosol	cytosolic proteasome complex [GO:0031597]; nuclear proteasome complex [GO:0031595]; proteasome regulatory particle, base subcomplex [GO:0008540]; ATP binding [GO:0005524]; proteasome-activating ATPase activity [GO:0036402]; TBP-class protein binding [GO:0017025]; positive regulation of RNA polymerase II transcriptional preinitiation complex assembly [GO:0045899]; ubiquitin-dependent ERAD pathway …	cytosolic proteasome complex [GO:0031597]; nuclear proteasome complex [GO:0031595]; proteasome regulatory particle, base subcomplex [GO:0008540]; ATP binding [GO:0005524]; proteasome-activating ATPase activity [GO:0036402]; TBP-class protein binding [GO:0017025]; positive regulation of RNA polymerase II transcriptional preinitiation complex assembly [GO:0045899]; ubiquitin-dependent ERAD pathway …	cytosolic proteasome complex [GO:0031597]; nuclear proteasome complex [GO:0031595]; proteasome regulatory particle, base subcomplex [GO:0008540]; ATP binding [GO:0005524]; proteasome-activating ATPase activity [GO:0036402]; TBP-class protein binding [GO:0017025]; positive regulation of RNA polymerase II transcriptional preinitiation complex assembly [GO:0045899]; ubiquitin-dependent ERAD pathway …
Q9XTT9	Q9XTT9_CAEEL	Proteasome Regulatory Particle, ATPase-like	rpt-6	416	proteasome	cytosol	cytosolic proteasome complex [GO:0031597]; nuclear proteasome complex [GO:0031595]; proteasome regulatory particle, base subcomplex [GO:0008540]; ATP binding [GO:0005524]; proteasome-activating ATPase activity [GO:0036402]; TBP-class protein binding [GO:0017025]; positive regulation of RNA polymerase II transcriptional preinitiation complex assembly [GO:0045899]; ubiquitin-dependent ERAD pathway …	cytosolic proteasome complex [GO:0031597]; nuclear proteasome complex [GO:0031595]; proteasome regulatory particle, base subcomplex [GO:0008540]; ATP binding [GO:0005524]; proteasome-activating ATPase activity [GO:0036402]; TBP-class protein binding [GO:0017025]; positive regulation of RNA polymerase II transcriptional preinitiation complex assembly [GO:0045899]; ubiquitin-dependent ERAD pathway …	cytosolic proteasome complex [GO:0031597]; nuclear proteasome complex [GO:0031595]; proteasome regulatory particle, base subcomplex [GO:0008540]; ATP binding [GO:0005524]; proteasome-activating ATPase activity [GO:0036402]; TBP-class protein binding [GO:0017025]; positive regulation of RNA polymerase II transcriptional preinitiation complex assembly [GO:0045899]; ubiquitin-dependent ERAD pathway …
Q20585	PSMD6_CAEEL	26S proteasome non-ATPase regulatory subunit 6 (26S proteasome regulatory subunit rpn-7)	rpn-7	410	proteasome	cytosol / nucleus	proteasome regulatory particle [GO:0005838]; proteasome-mediated ubiquitin-dependent protein catabolic process [GO:0043161]	proteasome regulatory particle [GO:0005838]; proteasome-mediated ubiquitin-dependent protein catabolic process [GO:0043161]	proteasome regulatory particle [GO:0005838]; proteasome-mediated ubiquitin-dependent protein catabolic process [GO:0043161]
Q04908	PSMD3_CAEEL	26S proteasome non-ATPase regulatory subunit 3 (26S proteasome regulatory subunit rpn-3)	rpn-3	504	proteasome	cytosol / nucleus	proteasome regulatory particle, lid subcomplex [GO:0008541]; enzyme regulator activity [GO:0030234]; regulation of protein catabolic process [GO:0042176]; ubiquitin-dependent protein catabolic process [GO:0006511]	proteasome regulatory particle, lid subcomplex [GO:0008541]; enzyme regulator activity [GO:0030234]; regulation of protein catabolic process [GO:0042176]; ubiquitin-dependent protein catabolic process [GO:0006511]	proteasome regulatory particle, lid subcomplex [GO:0008541]; enzyme regulator activity [GO:0030234]; regulation of protein catabolic process [GO:0042176]; ubiquitin-dependent protein catabolic process [GO:0006511]
Q20938	PS11A_CAEEL	Probable 26S proteasome regulatory subunit rpn-6.1	rpn-6.1	438	proteasome	nucleus	nucleus [GO:0005634]; proteasome accessory complex [GO:0022624]; proteasome regulatory particle, lid subcomplex [GO:0008541]; structural molecule activity [GO:0005198]; determination of adult lifespan [GO:0008340]; proteasome assembly [GO:0043248]; ubiquitin-dependent protein catabolic process [GO:0006511]	nucleus [GO:0005634]; proteasome accessory complex [GO:0022624]; proteasome regulatory particle, lid subcomplex [GO:0008541]; structural molecule activity [GO:0005198]; determination of adult lifespan [GO:0008340]; proteasome assembly [GO:0043248]; ubiquitin-dependent protein catabolic process [GO:0006511]	nucleus [GO:0005634]; proteasome accessory complex [GO:0022624]; proteasome regulatory particle, lid subcomplex [GO:0008541]; structural molecule activity [GO:0005198]; determination of adult lifespan [GO:0008340]; proteasome assembly [GO:0043248]; ubiquitin-dependent protein catabolic process [GO:0006511]
O44490	O44490_CAEEL	Mammalian ELKS/CAST/ERC/Rab6 interacting protein homolog	elks-1	836	protein localization	membrane asociated	basal lamina [GO:0005605]; presynaptic active zone [GO:0048786]; PDZ domain binding [GO:0030165]; protein localization [GO:0008104]; regulation of protein deneddylation [GO:0060625]	basal lamina [GO:0005605]; presynaptic active zone [GO:0048786]; PDZ domain binding [GO:0030165]; protein localization [GO:0008104]; regulation of protein deneddylation [GO:0060625]	basal lamina [GO:0005605]; presynaptic active zone [GO:0048786]; PDZ domain binding [GO:0030165]; protein localization [GO:0008104]; regulation of protein deneddylation [GO:0060625]
P34661	UFM1_CAEEL	Ubiquitin-fold modifier 1	ufm-1	94	protein modification	cytosol	cytoplasm [GO:0005737]; nucleus [GO:0005634]; protein K69-linked ufmylation [GO:1990592]	cytoplasm [GO:0005737]; nucleus [GO:0005634]; protein K69-linked ufmylation [GO:1990592]	cytoplasm [GO:0005737]; nucleus [GO:0005634]; protein K69-linked ufmylation [GO:1990592]
P46580	ANM5_CAEEL	Protein arginine N-methyltransferase 5 (EC 2.1.1.320)	prmt-5	734	protein modification	cytosol	cytosol [GO:0005829]; nucleus [GO:0005634]; [myelin basic protein]-arginine N-methyltransferase activity [GO:0016277]; activating transcription factor binding [GO:0033613]; histone methyltransferase activity (H4-R3 specific) [GO:0044020]; histone-arginine N-methyltransferase activity [GO:0008469]; p53 binding [GO:0002039]; protein-arginine N-methyltransferase activity [GO:0016274]; protein-argini…	cytosol [GO:0005829]; nucleus [GO:0005634]; [myelin basic protein]-arginine N-methyltransferase activity [GO:0016277]; activating transcription factor binding [GO:0033613]; histone methyltransferase activity (H4-R3 specific) [GO:0044020]; histone-arginine N-methyltransferase activity [GO:0008469]; p53 binding [GO:0002039]; protein-arginine N-methyltransferase activity [GO:0016274]; protein-argini…	cytosol [GO:0005829]; nucleus [GO:0005634]; [myelin basic protein]-arginine N-methyltransferase activity [GO:0016277]; activating transcription factor binding [GO:0033613]; histone methyltransferase activity (H4-R3 specific) [GO:0044020]; histone-arginine N-methyltransferase activity [GO:0008469]; p53 binding [GO:0002039]; protein-arginine N-methyltransferase activity [GO:0016274]; protein-argini…
P46554	LCMT1_CAEEL	Probable leucine carboxyl methyltransferase 1 (EC 2.1.1.233) ([Phosphatase 2A protein]-leucine-carboxy methyltransferase 1)	B0285.4	333	protein modification	cytosol	cytosol [GO:0005829]; protein C-terminal leucine carboxyl O-methyltransferase activity [GO:0018423]; C-terminal protein methylation [GO:0006481]	cytosol [GO:0005829]; protein C-terminal leucine carboxyl O-methyltransferase activity [GO:0018423]; C-terminal protein methylation [GO:0006481]	cytosol [GO:0005829]; protein C-terminal leucine carboxyl O-methyltransferase activity [GO:0018423]; C-terminal protein methylation [GO:0006481]
Q9XW42	ANM7_CAEEL	Protein arginine N-methyltransferase 7 (EC 2.1.1.-)	prmt-7	647	protein modification	cytosol	methyltransferase activity [GO:0008168]; protein methylation [GO:0006479]	methyltransferase activity [GO:0008168]; protein methylation [GO:0006479]	methyltransferase activity [GO:0008168]; protein methylation [GO:0006479]
C1P636	C1P636_CAEEL	UBA (Human ubiquitin) related	uba-1	1112	protein modification	nucleus	nucleus [GO:0005634]; ATP binding [GO:0005524]; small protein activating enzyme activity [GO:0008641]; embryo development ending in birth or egg hatching [GO:0009792]; growth [GO:0040007]; nematode larval development [GO:0002119]; nematode male tail tip morphogenesis [GO:0045138]; neuromuscular process [GO:0050905]; oogenesis [GO:0048477]; protein ubiquitination [GO:0016567]; spermatogenesis [GO:…	nucleus [GO:0005634]; ATP binding [GO:0005524]; small protein activating enzyme activity [GO:0008641]; embryo development ending in birth or egg hatching [GO:0009792]; growth [GO:0040007]; nematode larval development [GO:0002119]; nematode male tail tip morphogenesis [GO:0045138]; neuromuscular process [GO:0050905]; oogenesis [GO:0048477]; protein ubiquitination [GO:0016567]; spermatogenesis [GO:…	nucleus [GO:0005634]; ATP binding [GO:0005524]; small protein activating enzyme activity [GO:0008641]; embryo development ending in birth or egg hatching [GO:0009792]; growth [GO:0040007]; nematode larval development [GO:0002119]; nematode male tail tip morphogenesis [GO:0045138]; neuromuscular process [GO:0050905]; oogenesis [GO:0048477]; protein ubiquitination [GO:0016567]; spermatogenesis [GO:…
D3NQB9	D3NQB9_CAEEL	Uncharacterized protein	CELE_Y67H2A.10	605	protein modification	nucleus	nucleic acid binding [GO:0003676]	nucleic acid binding [GO:0003676]	nucleic acid binding [GO:0003676]
Q19752	Q19752_CAEEL	FarNesylTransferase, Beta subunit	fntb-1	401	protein modification		protein farnesyltransferase complex [GO:0005965]; transferase activity [GO:0016740]; protein farnesylation [GO:0018343]; regulation of cell proliferation [GO:0042127]	protein farnesyltransferase complex [GO:0005965]; transferase activity [GO:0016740]; protein farnesylation [GO:0018343]; regulation of cell proliferation [GO:0042127]	protein farnesyltransferase complex [GO:0005965]; transferase activity [GO:0016740]; protein farnesylation [GO:0018343]; regulation of cell proliferation [GO:0042127]
Q965S3	Q965S3_CAEEL	N-terminal AceTyltransferase B (NatB) complex, catalytic subunit, homolog	natb-1	173	protein modification	cytosol	NatB complex [GO:0031416]; peptide alpha-N-acetyltransferase activity [GO:0004596]; N-terminal peptidyl-methionine acetylation [GO:0017196]	NatB complex [GO:0031416]; peptide alpha-N-acetyltransferase activity [GO:0004596]; N-terminal peptidyl-methionine acetylation [GO:0017196]	NatB complex [GO:0031416]; peptide alpha-N-acetyltransferase activity [GO:0004596]; N-terminal peptidyl-methionine acetylation [GO:0017196]
Q17963	WDR51_CAEEL	WD repeat-containing protein wdr-5.1	wdr-5.1	376	protein modyfication	cytosol	cytoplasm [GO:0005737]; MLL3/4 complex [GO:0044666]; nucleus [GO:0005634]; RNA polymerase II transcription factor binding [GO:0001085]; determination of adult lifespan [GO:0008340]; gene silencing by RNA [GO:0031047]; histone H3-K4 methylation [GO:0051568]; regulation of transcription, DNA-templated [GO:0006355]; transcription, DNA-templated [GO:0006351]; transdifferentiation [GO:0060290]	cytoplasm [GO:0005737]; MLL3/4 complex [GO:0044666]; nucleus [GO:0005634]; RNA polymerase II transcription factor binding [GO:0001085]; determination of adult lifespan [GO:0008340]; gene silencing by RNA [GO:0031047]; histone H3-K4 methylation [GO:0051568]; regulation of transcription, DNA-templated [GO:0006355]; transcription, DNA-templated [GO:0006351]; transdifferentiation [GO:0060290]	cytoplasm [GO:0005737]; MLL3/4 complex [GO:0044666]; nucleus [GO:0005634]; RNA polymerase II transcription factor binding [GO:0001085]; determination of adult lifespan [GO:0008340]; gene silencing by RNA [GO:0031047]; histone H3-K4 methylation [GO:0051568]; regulation of transcription, DNA-templated [GO:0006355]; transcription, DNA-templated [GO:0006351]; transdifferentiation [GO:0060290]
Q20655	14332_CAEEL	14-3-3-like protein 2	ftt-2	248	protein transport	cytosol	cytoplasm [GO:0005737]; nucleus [GO:0005634]; protein domain specific binding [GO:0019904]; transcription factor binding [GO:0008134]; cytoplasmic sequestering of transcription factor [GO:0042994]; dauer larval development [GO:0040024]; negative regulation of protein import into nucleus [GO:0042308]	cytoplasm [GO:0005737]; nucleus [GO:0005634]; protein domain specific binding [GO:0019904]; transcription factor binding [GO:0008134]; cytoplasmic sequestering of transcription factor [GO:0042994]; dauer larval development [GO:0040024]; negative regulation of protein import into nucleus [GO:0042308]	cytoplasm [GO:0005737]; nucleus [GO:0005634]; protein domain specific binding [GO:0019904]; transcription factor binding [GO:0008134]; cytoplasmic sequestering of transcription factor [GO:0042994]; dauer larval development [GO:0040024]; negative regulation of protein import into nucleus [GO:0042308]
Q19967	SC61G_CAEEL	Protein transport protein Sec61 subunit gamma	emo-1	68	protein transport	endoplasmic reticulum	cell [GO:0005623]; endoplasmic reticulum membrane [GO:0005789]; integral component of membrane [GO:0016021]; P-P-bond-hydrolysis-driven protein transmembrane transporter activity [GO:0015450]; intracellular protein transport [GO:0006886]; multicellular organism development [GO:0007275]; oocyte growth [GO:0001555]; ovulation [GO:0030728]; protein targeting [GO:0006605]	cell [GO:0005623]; endoplasmic reticulum membrane [GO:0005789]; integral component of membrane [GO:0016021]; P-P-bond-hydrolysis-driven protein transmembrane transporter activity [GO:0015450]; intracellular protein transport [GO:0006886]; multicellular organism development [GO:0007275]; oocyte growth [GO:0001555]; ovulation [GO:0030728]; protein targeting [GO:0006605]	cell [GO:0005623]; endoplasmic reticulum membrane [GO:0005789]; integral component of membrane [GO:0016021]; P-P-bond-hydrolysis-driven protein transmembrane transporter activity [GO:0015450]; intracellular protein transport [GO:0006886]; multicellular organism development [GO:0007275]; oocyte growth [GO:0001555]; ovulation [GO:0030728]; protein targeting [GO:0006605]
Q22169	SSRB_CAEEL	Translocon-associated protein subunit beta	trap-2	188	protein transport	endoplasmic reticulum	endoplasmic reticulum [GO:0005783]; endoplasmic reticulum membrane [GO:0005789]; integral component of membrane [GO:0016021]; cotranslational protein targeting to membrane [GO:0006613]	endoplasmic reticulum [GO:0005783]; endoplasmic reticulum membrane [GO:0005789]; integral component of membrane [GO:0016021]; cotranslational protein targeting to membrane [GO:0006613]	endoplasmic reticulum [GO:0005783]; endoplasmic reticulum membrane [GO:0005789]; integral component of membrane [GO:0016021]; cotranslational protein targeting to membrane [GO:0006613]
Q95XT5	Q95XT5_CAEEL	TRanslocon-Associated Protein	trap-1	257	protein transport	endoplasmic reticulum	endoplasmic reticulum [GO:0005783]; endoplasmic reticulum membrane [GO:0005789]; integral component of membrane [GO:0016021]; cotranslational protein targeting to membrane [GO:0006613]	endoplasmic reticulum [GO:0005783]; endoplasmic reticulum membrane [GO:0005789]; integral component of membrane [GO:0016021]; cotranslational protein targeting to membrane [GO:0006613]	endoplasmic reticulum [GO:0005783]; endoplasmic reticulum membrane [GO:0005789]; integral component of membrane [GO:0016021]; cotranslational protein targeting to membrane [GO:0006613]
O44953	SPCS1_CAEEL	Probable signal peptidase complex subunit 1 (EC 3.4.-.-) (Microsomal signal peptidase 12 kDa subunit) (SPase 12 kDa subunit)	C34B2.10	105	protein transport	endoplasmic reticulum	endoplasmic reticulum [GO:0005783]; integral component of endoplasmic reticulum membrane [GO:0030176]; organelle membrane [GO:0031090]; signal peptidase complex [GO:0005787]; peptidase activity [GO:0008233]; protein targeting to ER [GO:0045047]; signal peptide processing [GO:0006465]	endoplasmic reticulum [GO:0005783]; integral component of endoplasmic reticulum membrane [GO:0030176]; organelle membrane [GO:0031090]; signal peptidase complex [GO:0005787]; peptidase activity [GO:0008233]; protein targeting to ER [GO:0045047]; signal peptide processing [GO:0006465]	endoplasmic reticulum [GO:0005783]; integral component of endoplasmic reticulum membrane [GO:0030176]; organelle membrane [GO:0031090]; signal peptidase complex [GO:0005787]; peptidase activity [GO:0008233]; protein targeting to ER [GO:0045047]; signal peptide processing [GO:0006465]
Q9U3P5	Q9U3P5_CAEEL	Translocating chain-associated membrane protein	tram-1	371	protein transport	membrane	integral component of membrane [GO:0016021]; rough endoplasmic reticulum [GO:0005791]; protein transport [GO:0015031]	integral component of membrane [GO:0016021]; rough endoplasmic reticulum [GO:0005791]; protein transport [GO:0015031]	integral component of membrane [GO:0016021]; rough endoplasmic reticulum [GO:0005791]; protein transport [GO:0015031]
Q23089	Q23089_CAEEL	EXPOrtin (Nuclear export receptor)	xpo-1	1080	protein transport	nucleus	nucleus [GO:0005634]; Ran GTPase binding [GO:0008536]; intracellular protein transport [GO:0006886]	nucleus [GO:0005634]; Ran GTPase binding [GO:0008536]; intracellular protein transport [GO:0006886]	nucleus [GO:0005634]; Ran GTPase binding [GO:0008536]; intracellular protein transport [GO:0006886]
Q965V4	Q965V4_CAEEL	EXPOrtin (Nuclear export receptor)	xpo-2	938	protein transport	nucleus	nucleus [GO:0005634]; Ran GTPase binding [GO:0008536]; intracellular protein transport [GO:0006886]	nucleus [GO:0005634]; Ran GTPase binding [GO:0008536]; intracellular protein transport [GO:0006886]	nucleus [GO:0005634]; Ran GTPase binding [GO:0008536]; intracellular protein transport [GO:0006886]
Q17796	Q17796_CAEEL	Hepatocyte Growth factor-Regulated TK Substrate (HRS) family	hgrs-1	729	protein transport	vescile	early endosome [GO:0005769]; endosome membrane [GO:0010008]; ESCRT-0 complex [GO:0033565]; metal ion binding [GO:0046872]; phosphatidylinositol-3-phosphate binding [GO:0032266]; ubiquitin binding [GO:0043130]; intracellular protein transport [GO:0006886]; protein localization to non-motile cilium [GO:0097499]	early endosome [GO:0005769]; endosome membrane [GO:0010008]; ESCRT-0 complex [GO:0033565]; metal ion binding [GO:0046872]; phosphatidylinositol-3-phosphate binding [GO:0032266]; ubiquitin binding [GO:0043130]; intracellular protein transport [GO:0006886]; protein localization to non-motile cilium [GO:0097499]	early endosome [GO:0005769]; endosome membrane [GO:0010008]; ESCRT-0 complex [GO:0033565]; metal ion binding [GO:0046872]; phosphatidylinositol-3-phosphate binding [GO:0032266]; ubiquitin binding [GO:0043130]; intracellular protein transport [GO:0006886]; protein localization to non-motile cilium [GO:0097499]
O45373	O45373_CAEEL	Uncharacterized protein	CELE_F17B5.1	777	redox homeostasis	cytosol	cytoplasm [GO:0005737]; thioredoxin-disulfide reductase activity [GO:0004791]; cell redox homeostasis [GO:0045454]	cytoplasm [GO:0005737]; thioredoxin-disulfide reductase activity [GO:0004791]; cell redox homeostasis [GO:0045454]	cytoplasm [GO:0005737]; thioredoxin-disulfide reductase activity [GO:0004791]; cell redox homeostasis [GO:0045454]
P90994	DJ11_CAEEL	Glutathione-independent glyoxalase DJR-1.1 (EC 4.2.1.130) (Protein DJ-1 homolog 1)	djr-1.1	187	redox homeostasis	cytosol	cytoplasm [GO:0005737]; nucleus [GO:0005634]; lyase activity [GO:0016829]; cellular response to glyoxal [GO:0036471]; cellular response to methylglyoxal [GO:0097238]; glycolate biosynthetic process [GO:0046295]; glyoxal metabolic process [GO:1903189]; lactate biosynthetic process [GO:0019249]; methylglyoxal metabolic process [GO:0009438]; negative regulation of neuron death [GO:1901215]; response…	cytoplasm [GO:0005737]; nucleus [GO:0005634]; lyase activity [GO:0016829]; cellular response to glyoxal [GO:0036471]; cellular response to methylglyoxal [GO:0097238]; glycolate biosynthetic process [GO:0046295]; glyoxal metabolic process [GO:1903189]; lactate biosynthetic process [GO:0019249]; methylglyoxal metabolic process [GO:0009438]; negative regulation of neuron death [GO:1901215]; response…	cytoplasm [GO:0005737]; nucleus [GO:0005634]; lyase activity [GO:0016829]; cellular response to glyoxal [GO:0036471]; cellular response to methylglyoxal [GO:0097238]; glycolate biosynthetic process [GO:0046295]; glyoxal metabolic process [GO:1903189]; lactate biosynthetic process [GO:0019249]; methylglyoxal metabolic process [GO:0009438]; negative regulation of neuron death [GO:1901215]; response…
Q09607	GST36_CAEEL	Probable glutathione S-transferase gst-36 (EC 2.5.1.18) (GST class-sigma)	gst-36	210	redox homeostasis	cytosol	glutathione peroxidase activity [GO:0004602]; glutathione transferase activity [GO:0004364]; metabolic process [GO:0008152]; oxidation-reduction process [GO:0055114]	glutathione peroxidase activity [GO:0004602]; glutathione transferase activity [GO:0004364]; metabolic process [GO:0008152]; oxidation-reduction process [GO:0055114]	glutathione peroxidase activity [GO:0004602]; glutathione transferase activity [GO:0004364]; metabolic process [GO:0008152]; oxidation-reduction process [GO:0055114]
P10299	GSTP1_CAEEL	Glutathione S-transferase P (EC 2.5.1.18) (GST class-pi)	gst-1	208	redox homeostasis	cytosol	glutathione transferase activity [GO:0004364]; defense response to Gram-negative bacterium [GO:0050829]; innate immune response [GO:0045087]; metabolic process [GO:0008152]; negative regulation of cellular response to manganese ion [GO:1905803]; negative regulation of neuron death [GO:1901215]; positive regulation of cellular response to manganese ion [GO:1905804]; positive regulation of neuron d…	glutathione transferase activity [GO:0004364]; defense response to Gram-negative bacterium [GO:0050829]; innate immune response [GO:0045087]; metabolic process [GO:0008152]; negative regulation of cellular response to manganese ion [GO:1905803]; negative regulation of neuron death [GO:1901215]; positive regulation of cellular response to manganese ion [GO:1905804]; positive regulation of neuron d…	glutathione transferase activity [GO:0004364]; defense response to Gram-negative bacterium [GO:0050829]; innate immune response [GO:0045087]; metabolic process [GO:0008152]; negative regulation of cellular response to manganese ion [GO:1905803]; negative regulation of neuron death [GO:1901215]; positive regulation of cellular response to manganese ion [GO:1905804]; positive regulation of neuron d…
P91252	GST6_CAEEL	Probable glutathione S-transferase 6 (EC 2.5.1.18) (GST class-sigma)	gst-6	206	redox homeostasis	cytosol	glutathione transferase activity [GO:0004364]; innate immune response [GO:0045087]	glutathione transferase activity [GO:0004364]; innate immune response [GO:0045087]	glutathione transferase activity [GO:0004364]; innate immune response [GO:0045087]
Q21549	Q21549_CAEEL	Glutathione synthetase (GSH-S) (EC 6.3.2.3)	gss-1	490	redox homeostasis		ATP binding [GO:0005524]; glutathione binding [GO:0043295]; glutathione synthase activity [GO:0004363]; magnesium ion binding [GO:0000287]; protein homodimerization activity [GO:0042803]	ATP binding [GO:0005524]; glutathione binding [GO:0043295]; glutathione synthase activity [GO:0004363]; magnesium ion binding [GO:0000287]; protein homodimerization activity [GO:0042803]	ATP binding [GO:0005524]; glutathione binding [GO:0043295]; glutathione synthase activity [GO:0004363]; magnesium ion binding [GO:0000287]; protein homodimerization activity [GO:0042803]
Q9NAB3	Q9NAB3_CAEEL	Glutathione S-Transferase	gst-27	209	redox homeostasis		transferase activity [GO:0016740]	transferase activity [GO:0016740]	transferase activity [GO:0016740]
P91253	GST7_CAEEL	Probable glutathione S-transferase 7 (EC 2.5.1.18) (GST class-sigma)	gst-7	206	redox homeostasis	cytosol	glutathione transferase activity [GO:0004364]; innate immune response [GO:0045087]	glutathione transferase activity [GO:0004364]; innate immune response [GO:0045087]	glutathione transferase activity [GO:0004364]; innate immune response [GO:0045087]
Q18846	KS6A2_CAEEL	Putative ribosomal protein S6 kinase alpha-2 (EC 2.7.11.1) (Ribosomal protein S6 kinase alpha-5 homolog)	rskn-2	772	ribosome	cytosol	cytoplasm [GO:0005737]; nucleus [GO:0005634]; ATP binding [GO:0005524]; magnesium ion binding [GO:0000287]; protein serine/threonine kinase activity [GO:0004674]; intracellular signal transduction [GO:0035556]	cytoplasm [GO:0005737]; nucleus [GO:0005634]; ATP binding [GO:0005524]; magnesium ion binding [GO:0000287]; protein serine/threonine kinase activity [GO:0004674]; intracellular signal transduction [GO:0035556]	cytoplasm [GO:0005737]; nucleus [GO:0005634]; ATP binding [GO:0005524]; magnesium ion binding [GO:0000287]; protein serine/threonine kinase activity [GO:0004674]; intracellular signal transduction [GO:0035556]
Q22792	Q22792_CAEEL	Uncharacterized protein	CELE_T25G3.3	513	ribosome	cytosol	cytoplasm [GO:0005737]; nucleus [GO:0005634]; ribosomal large subunit binding [GO:0043023]; ribosomal large subunit export from nucleus [GO:0000055]	cytoplasm [GO:0005737]; nucleus [GO:0005634]; ribosomal large subunit binding [GO:0043023]; ribosomal large subunit export from nucleus [GO:0000055]	cytoplasm [GO:0005737]; nucleus [GO:0005634]; ribosomal large subunit binding [GO:0043023]; ribosomal large subunit export from nucleus [GO:0000055]
B3CJ34	B3CJ34_CAEEL	GCN (Yeast General Control Nondrepressible) homolog	gcn-1	2651	ribosome	cytosol	cytosol [GO:0005829]; cytosolic ribosome [GO:0022626]; protein kinase binding [GO:0019901]; protein kinase regulator activity [GO:0019887]; ribosome binding [GO:0043022]; positive regulation of kinase activity [GO:0033674]; positive regulation of peptidyl-serine phosphorylation [GO:0033138]; positive regulation of transcription from RNA polymerase II promoter in response to increased salt [GO:006…	cytosol [GO:0005829]; cytosolic ribosome [GO:0022626]; protein kinase binding [GO:0019901]; protein kinase regulator activity [GO:0019887]; ribosome binding [GO:0043022]; positive regulation of kinase activity [GO:0033674]; positive regulation of peptidyl-serine phosphorylation [GO:0033138]; positive regulation of transcription from RNA polymerase II promoter in response to increased salt [GO:006…	cytosol [GO:0005829]; cytosolic ribosome [GO:0022626]; protein kinase binding [GO:0019901]; protein kinase regulator activity [GO:0019887]; ribosome binding [GO:0043022]; positive regulation of kinase activity [GO:0033674]; positive regulation of peptidyl-serine phosphorylation [GO:0033138]; positive regulation of transcription from RNA polymerase II promoter in response to increased salt [GO:006…
P34662	RL35_CAEEL	60S ribosomal protein L35	rpl-35	123	ribosome	cytosol	cytosolic large ribosomal subunit [GO:0022625]; mRNA binding [GO:0003729]; structural constituent of ribosome [GO:0003735]; maturation of LSU-rRNA from tricistronic rRNA transcript (SSU-rRNA, 5.8S rRNA, LSU-rRNA) [GO:0000463]; translation [GO:0006412]	cytosolic large ribosomal subunit [GO:0022625]; mRNA binding [GO:0003729]; structural constituent of ribosome [GO:0003735]; maturation of LSU-rRNA from tricistronic rRNA transcript (SSU-rRNA, 5.8S rRNA, LSU-rRNA) [GO:0000463]; translation [GO:0006412]	cytosolic large ribosomal subunit [GO:0022625]; mRNA binding [GO:0003729]; structural constituent of ribosome [GO:0003735]; maturation of LSU-rRNA from tricistronic rRNA transcript (SSU-rRNA, 5.8S rRNA, LSU-rRNA) [GO:0000463]; translation [GO:0006412]
Q9XWS4	Q9XWS4_CAEEL	Ribosomal Protein, Large subunit	rpl-30	115	ribosome	cytosol	cytosolic large ribosomal subunit [GO:0022625]; RNA binding [GO:0003723]; structural constituent of ribosome [GO:0003735]; determination of adult lifespan [GO:0008340]; translation [GO:0006412]	cytosolic large ribosomal subunit [GO:0022625]; RNA binding [GO:0003723]; structural constituent of ribosome [GO:0003735]; determination of adult lifespan [GO:0008340]; translation [GO:0006412]	cytosolic large ribosomal subunit [GO:0022625]; RNA binding [GO:0003723]; structural constituent of ribosome [GO:0003735]; determination of adult lifespan [GO:0008340]; translation [GO:0006412]
O01868	RL24_CAEEL	60S ribosomal protein L24	rpl-24.1	159	ribosome	cytosol	cytosolic large ribosomal subunit [GO:0022625]; structural constituent of ribosome [GO:0003735]; assembly of large subunit precursor of preribosome [GO:1902626]; ribosomal large subunit assembly [GO:0000027]; translation [GO:0006412]	cytosolic large ribosomal subunit [GO:0022625]; structural constituent of ribosome [GO:0003735]; assembly of large subunit precursor of preribosome [GO:1902626]; ribosomal large subunit assembly [GO:0000027]; translation [GO:0006412]	cytosolic large ribosomal subunit [GO:0022625]; structural constituent of ribosome [GO:0003735]; assembly of large subunit precursor of preribosome [GO:1902626]; ribosomal large subunit assembly [GO:0000027]; translation [GO:0006412]
P91914	RL27_CAEEL	60S ribosomal protein L27	rpl-27	136	ribosome	cytosol	cytosolic large ribosomal subunit [GO:0022625]; structural constituent of ribosome [GO:0003735]; translation [GO:0006412]	cytosolic large ribosomal subunit [GO:0022625]; structural constituent of ribosome [GO:0003735]; translation [GO:0006412]	cytosolic large ribosomal subunit [GO:0022625]; structural constituent of ribosome [GO:0003735]; translation [GO:0006412]
Q21930	RL28_CAEEL	60S ribosomal protein L28	rpl-28	126	ribosome	cytosol	cytosolic large ribosomal subunit [GO:0022625]; structural constituent of ribosome [GO:0003735]; translation [GO:0006412]	cytosolic large ribosomal subunit [GO:0022625]; structural constituent of ribosome [GO:0003735]; translation [GO:0006412]	cytosolic large ribosomal subunit [GO:0022625]; structural constituent of ribosome [GO:0003735]; translation [GO:0006412]
Q20228	RS9_CAEEL	40S ribosomal protein S9	rps-9	189	ribosome	cytosol	cytosolic small ribosomal subunit [GO:0022627]; rRNA binding [GO:0019843]; structural constituent of ribosome [GO:0003735]; positive regulation of translational fidelity [GO:0045903]; translation [GO:0006412]	cytosolic small ribosomal subunit [GO:0022627]; rRNA binding [GO:0019843]; structural constituent of ribosome [GO:0003735]; positive regulation of translational fidelity [GO:0045903]; translation [GO:0006412]	cytosolic small ribosomal subunit [GO:0022627]; rRNA binding [GO:0019843]; structural constituent of ribosome [GO:0003735]; positive regulation of translational fidelity [GO:0045903]; translation [GO:0006412]
P90983	P90983_CAEEL	Ribosomal Protein, Small subunit	rps-29	56	ribosome	cytosol	cytosolic small ribosomal subunit [GO:0022627]; structural constituent of ribosome [GO:0003735]; zinc ion binding [GO:0008270]; translation [GO:0006412]	cytosolic small ribosomal subunit [GO:0022627]; structural constituent of ribosome [GO:0003735]; zinc ion binding [GO:0008270]; translation [GO:0006412]	cytosolic small ribosomal subunit [GO:0022627]; structural constituent of ribosome [GO:0003735]; zinc ion binding [GO:0008270]; translation [GO:0006412]
P52821	RS25_CAEEL	40S ribosomal protein S25	rps-25	117	ribosome	cytosol	ribosome [GO:0005840]	ribosome [GO:0005840]	ribosome [GO:0005840]
Q93572	RLA0_CAEEL	60S acidic ribosomal protein P0	rpa-0	312	ribosome	cytosol	ribosome [GO:0005840]; ribosome biogenesis [GO:0042254]	ribosome [GO:0005840]; ribosome biogenesis [GO:0042254]	ribosome [GO:0005840]; ribosome biogenesis [GO:0042254]
P49041	RS5_CAEEL	40S ribosomal protein S5	rps-5	210	ribosome	cytosol	small ribosomal subunit [GO:0015935]; RNA binding [GO:0003723]; structural constituent of ribosome [GO:0003735]; translation [GO:0006412]	small ribosomal subunit [GO:0015935]; RNA binding [GO:0003723]; structural constituent of ribosome [GO:0003735]; translation [GO:0006412]	small ribosomal subunit [GO:0015935]; RNA binding [GO:0003723]; structural constituent of ribosome [GO:0003735]; translation [GO:0006412]
P34524	BRX1_CAEEL	Ribosome biogenesis protein BRX1 homolog (Brix domain-containing protein 2 homolog)	K12H4.3	352	ribosome	nucleus	nucleolus [GO:0005730]; RNA binding [GO:0003723]; ribosomal large subunit assembly [GO:0000027]	nucleolus [GO:0005730]; RNA binding [GO:0003723]; ribosomal large subunit assembly [GO:0000027]	nucleolus [GO:0005730]; RNA binding [GO:0003723]; ribosomal large subunit assembly [GO:0000027]
Q8WTL6	Q8WTL6_CAEEL	Uncharacterized protein	hpo-29	852	ribosome binding	cytosol	NatA complex [GO:0031415]; N-terminal peptidyl-methionine acetylation [GO:0017196]	NatA complex [GO:0031415]; N-terminal peptidyl-methionine acetylation [GO:0017196]	NatA complex [GO:0031415]; N-terminal peptidyl-methionine acetylation [GO:0017196]
Q9XVR8	NOP10_CAEEL	Putative H/ACA ribonucleoprotein complex subunit 3 (Nucleolar protein 10) (Nucleolus associated protein homolog 3)	nola-3	64	ribosome biogenesis	nucleus	box H/ACA scaRNP complex [GO:0072589]; box H/ACA snoRNP complex [GO:0031429]; box H/ACA telomerase RNP complex [GO:0090661]; box H/ACA snoRNA binding [GO:0034513]; telomerase RNA binding [GO:0070034]; positive regulation of telomerase RNA localization to Cajal body [GO:1904874]; rRNA pseudouridine synthesis [GO:0031118]; snRNA pseudouridine synthesis [GO:0031120]; telomere maintenance via telomer…	box H/ACA scaRNP complex [GO:0072589]; box H/ACA snoRNP complex [GO:0031429]; box H/ACA telomerase RNP complex [GO:0090661]; box H/ACA snoRNA binding [GO:0034513]; telomerase RNA binding [GO:0070034]; positive regulation of telomerase RNA localization to Cajal body [GO:1904874]; rRNA pseudouridine synthesis [GO:0031118]; snRNA pseudouridine synthesis [GO:0031120]; telomere maintenance via telomer…	box H/ACA scaRNP complex [GO:0072589]; box H/ACA snoRNP complex [GO:0031429]; box H/ACA telomerase RNP complex [GO:0090661]; box H/ACA snoRNA binding [GO:0034513]; telomerase RNA binding [GO:0070034]; positive regulation of telomerase RNA localization to Cajal body [GO:1904874]; rRNA pseudouridine synthesis [GO:0031118]; snRNA pseudouridine synthesis [GO:0031120]; telomere maintenance via telomer…
Q27274	RO60_CAEEL	60 kDa SS-A/Ro ribonucleoprotein homolog	rop-1	643	RNA binding	cytosol	cytoplasm [GO:0005737]; intracellular ribonucleoprotein complex [GO:0030529]; metal ion binding [GO:0046872]; RNA binding [GO:0003723]	cytoplasm [GO:0005737]; intracellular ribonucleoprotein complex [GO:0030529]; metal ion binding [GO:0046872]; RNA binding [GO:0003723]	cytoplasm [GO:0005737]; intracellular ribonucleoprotein complex [GO:0030529]; metal ion binding [GO:0046872]; RNA binding [GO:0003723]
Q19579	Q19579_CAEEL	Polyadenylate-binding protein (PABP)	pab-2	692	RNA binding	cytosol	cytoplasm [GO:0005737]; polysome [GO:0005844]; RNA binding [GO:0003723]	cytoplasm [GO:0005737]; polysome [GO:0005844]; RNA binding [GO:0003723]	cytoplasm [GO:0005737]; polysome [GO:0005844]; RNA binding [GO:0003723]
O01806	O01806_CAEEL	Uncharacterized protein	C44E4.4	396	RNA binding	cytosol	intracellular ribonucleoprotein complex [GO:0030529]; nucleus [GO:0005634]; RNA binding [GO:0003723]; RNA processing [GO:0006396]	intracellular ribonucleoprotein complex [GO:0030529]; nucleus [GO:0005634]; RNA binding [GO:0003723]; RNA processing [GO:0006396]	intracellular ribonucleoprotein complex [GO:0030529]; nucleus [GO:0005634]; RNA binding [GO:0003723]; RNA processing [GO:0006396]
Q9U203	Q9U203_CAEEL	Uncharacterized protein	CELE_Y57G11C.9	553	RNA binding	nucleus	nucleic acid binding [GO:0003676]	nucleic acid binding [GO:0003676]	nucleic acid binding [GO:0003676]
Q966I7	Q966I7_CAEEL	Uncharacterized protein	CELE_K08D12.3	151	RNA binding	nucleus	nucleic acid binding [GO:0003676]; zinc ion binding [GO:0008270]	nucleic acid binding [GO:0003676]; zinc ion binding [GO:0008270]	nucleic acid binding [GO:0003676]; zinc ion binding [GO:0008270]
Q21276	YZVL_CAEEL	Uncharacterized NOP5 family protein K07C5.4	K07C5.4	486	RNA binding	nucleus	box C/D snoRNP complex [GO:0031428]; small-subunit processome [GO:0032040]; snoRNA binding [GO:0030515]; rRNA modification [GO:0000154]	box C/D snoRNP complex [GO:0031428]; small-subunit processome [GO:0032040]; snoRNA binding [GO:0030515]; rRNA modification [GO:0000154]	box C/D snoRNP complex [GO:0031428]; small-subunit processome [GO:0032040]; snoRNA binding [GO:0030515]; rRNA modification [GO:0000154]
O62337	O62337_CAEEL	Uncharacterized protein	CELE_R06C1.4	84	RNA binding	nucleus	U12-type spliceosomal complex [GO:0005689]; RNA binding [GO:0003723]; mRNA splicing, via spliceosome [GO:0000398]	U12-type spliceosomal complex [GO:0005689]; RNA binding [GO:0003723]; mRNA splicing, via spliceosome [GO:0000398]	U12-type spliceosomal complex [GO:0005689]; RNA binding [GO:0003723]; mRNA splicing, via spliceosome [GO:0000398]
Q9N3F7	Q9N3F7_CAEEL	Uncharacterized protein	CELE_Y53G8AR.9	315	RNA binding		metal ion binding [GO:0046872]	metal ion binding [GO:0046872]	metal ion binding [GO:0046872]
Q20576	Q20576_CAEEL	Prion-like-(Q/N-rich)-domain-bearing protein	pqn-39	733	RNA binding		pseudouridine synthase activity [GO:0009982]; RNA binding [GO:0003723]; enzyme-directed rRNA pseudouridine synthesis [GO:0000455]	pseudouridine synthase activity [GO:0009982]; RNA binding [GO:0003723]; enzyme-directed rRNA pseudouridine synthesis [GO:0000455]	pseudouridine synthase activity [GO:0009982]; RNA binding [GO:0003723]; enzyme-directed rRNA pseudouridine synthesis [GO:0000455]
O01615	AN322_CAEEL	Acidic leucine-rich nuclear phosphoprotein 32-related protein 2 (ANP32/acidic nuclear phosphoprotein-like protein 2)	T19H12.2	225	RNA binding
O76512	RENT1_CAEEL	Regulator of nonsense transcripts 1 (EC 3.6.4.-) (ATP-dependent helicase smg-2) (Nonsense mRNA reducing factor 1) (Up-frameshift suppressor 1 homolog)	smg-2	1069	RNA binding helicase	cytosol	cytoplasm [GO:0005737]; nucleus [GO:0005634]; ATP binding [GO:0005524]; ATP-dependent RNA helicase activity [GO:0004004]; DNA binding [GO:0003677]; protein phosphatase 2A binding [GO:0051721]; RNA binding [GO:0003723]; zinc ion binding [GO:0008270]; embryonic genitalia morphogenesis [GO:0030538]; ncRNA metabolic process [GO:0034660]; nuclear mRNA surveillance of spliceosomal pre-mRNA splicing [GO…	cytoplasm [GO:0005737]; nucleus [GO:0005634]; ATP binding [GO:0005524]; ATP-dependent RNA helicase activity [GO:0004004]; DNA binding [GO:0003677]; protein phosphatase 2A binding [GO:0051721]; RNA binding [GO:0003723]; zinc ion binding [GO:0008270]; embryonic genitalia morphogenesis [GO:0030538]; ncRNA metabolic process [GO:0034660]; nuclear mRNA surveillance of spliceosomal pre-mRNA splicing [GO…	cytoplasm [GO:0005737]; nucleus [GO:0005634]; ATP binding [GO:0005524]; ATP-dependent RNA helicase activity [GO:0004004]; DNA binding [GO:0003677]; protein phosphatase 2A binding [GO:0051721]; RNA binding [GO:0003723]; zinc ion binding [GO:0008270]; embryonic genitalia morphogenesis [GO:0030538]; ncRNA metabolic process [GO:0034660]; nuclear mRNA surveillance of spliceosomal pre-mRNA splicing [GO…
P90786	P90786_CAEEL	Piwi-like protein	prg-1	824	RNA binding RNAi	cytosol	P granule [GO:0043186]; 21U-RNA binding [GO:0034583]; 21U-RNA metabolic process [GO:0034585]; gamete generation [GO:0007276]; gene silencing by RNA [GO:0031047]; germ-line stem cell division [GO:0042078]; positive regulation of mitotic nuclear division [GO:0045840]; reproduction [GO:0000003]; spermatogenesis [GO:0007283]	P granule [GO:0043186]; 21U-RNA binding [GO:0034583]; 21U-RNA metabolic process [GO:0034585]; gamete generation [GO:0007276]; gene silencing by RNA [GO:0031047]; germ-line stem cell division [GO:0042078]; positive regulation of mitotic nuclear division [GO:0045840]; reproduction [GO:0000003]; spermatogenesis [GO:0007283]	P granule [GO:0043186]; 21U-RNA binding [GO:0034583]; 21U-RNA metabolic process [GO:0034585]; gamete generation [GO:0007276]; gene silencing by RNA [GO:0031047]; germ-line stem cell division [GO:0042078]; positive regulation of mitotic nuclear division [GO:0045840]; reproduction [GO:0000003]; spermatogenesis [GO:0007283]
Q9N585	Q9N585_CAEEL	Piwi-like protein	ppw-2	975	RNA binding RNAi	nucleus	nucleic acid binding [GO:0003676]; gene silencing by RNA [GO:0031047]	nucleic acid binding [GO:0003676]; gene silencing by RNA [GO:0031047]	nucleic acid binding [GO:0003676]; gene silencing by RNA [GO:0031047]
H2KYV9	H2KYV9_CAEEL	Piwi-like protein	ppw-1	913	RNA binding RNAi	nucleus	RISC complex [GO:0016442]; siRNA binding [GO:0035197]; chromatin silencing by small RNA [GO:0031048]	RISC complex [GO:0016442]; siRNA binding [GO:0035197]; chromatin silencing by small RNA [GO:0031048]	RISC complex [GO:0016442]; siRNA binding [GO:0035197]; chromatin silencing by small RNA [GO:0031048]
Q21568	NH2L1_CAEEL	NHP2-like protein 1 homolog	M28.5	128	RNA binding splicing	nucleus	box C/D snoRNP complex [GO:0031428]; precatalytic spliceosome [GO:0071011]; small-subunit processome [GO:0032040]; U4/U6 x U5 tri-snRNP complex [GO:0046540]; RNA binding [GO:0003723]; maturation of LSU-rRNA [GO:0000470]; maturation of SSU-rRNA [GO:0030490]; mRNA splicing, via spliceosome [GO:0000398]	box C/D snoRNP complex [GO:0031428]; precatalytic spliceosome [GO:0071011]; small-subunit processome [GO:0032040]; U4/U6 x U5 tri-snRNP complex [GO:0046540]; RNA binding [GO:0003723]; maturation of LSU-rRNA [GO:0000470]; maturation of SSU-rRNA [GO:0030490]; mRNA splicing, via spliceosome [GO:0000398]	box C/D snoRNP complex [GO:0031428]; precatalytic spliceosome [GO:0071011]; small-subunit processome [GO:0032040]; U4/U6 x U5 tri-snRNP complex [GO:0046540]; RNA binding [GO:0003723]; maturation of LSU-rRNA [GO:0000470]; maturation of SSU-rRNA [GO:0030490]; mRNA splicing, via spliceosome [GO:0000398]
O18218	O18218_CAEEL	NanOS related	nos-3	867	RNA binding translation	cytosol	cytoplasm [GO:0005737]; RNA binding [GO:0003723]; positive regulation of meiotic nuclear division [GO:0045836]; regulation of translation [GO:0006417]	cytoplasm [GO:0005737]; RNA binding [GO:0003723]; positive regulation of meiotic nuclear division [GO:0045836]; regulation of translation [GO:0006417]	cytoplasm [GO:0005737]; RNA binding [GO:0003723]; positive regulation of meiotic nuclear division [GO:0045836]; regulation of translation [GO:0006417]
Q93454	RAE1_CAEEL	mRNA export factor rae-1 (Nuclear pore complex protein 17) (Nucleoporin-17)	rae-1	373	RNA metabolims	nucleus	axon [GO:0030424]; cell junction [GO:0030054]; nuclear pore [GO:0005643]; synapse [GO:0045202]; mRNA transport [GO:0051028]; protein transport [GO:0015031]	axon [GO:0030424]; cell junction [GO:0030054]; nuclear pore [GO:0005643]; synapse [GO:0045202]; mRNA transport [GO:0051028]; protein transport [GO:0015031]	axon [GO:0030424]; cell junction [GO:0030054]; nuclear pore [GO:0005643]; synapse [GO:0045202]; mRNA transport [GO:0051028]; protein transport [GO:0015031]
Q20875	DHX15_CAEEL	Pre-mRNA-splicing factor ATP-dependent RNA helicase ddx-15 (EC 3.6.4.13) (DEAH box protein 15)	ddx-15	739	RNA metabolims	cytosol	90S preribosome [GO:0030686]; cytoplasm [GO:0005737]; mitochondrion [GO:0005739]; spliceosomal complex [GO:0005681]; ATP binding [GO:0005524]; ATP-dependent RNA helicase activity [GO:0004004]; nucleic acid binding [GO:0003676]; mRNA splicing, via spliceosome [GO:0000398]; rRNA processing [GO:0006364]	90S preribosome [GO:0030686]; cytoplasm [GO:0005737]; mitochondrion [GO:0005739]; spliceosomal complex [GO:0005681]; ATP binding [GO:0005524]; ATP-dependent RNA helicase activity [GO:0004004]; nucleic acid binding [GO:0003676]; mRNA splicing, via spliceosome [GO:0000398]; rRNA processing [GO:0006364]	90S preribosome [GO:0030686]; cytoplasm [GO:0005737]; mitochondrion [GO:0005739]; spliceosomal complex [GO:0005681]; ATP binding [GO:0005524]; ATP-dependent RNA helicase activity [GO:0004004]; nucleic acid binding [GO:0003676]; mRNA splicing, via spliceosome [GO:0000398]; rRNA processing [GO:0006364]
P34689	GLH1_CAEEL	ATP-dependent RNA helicase glh-1 (EC 3.6.4.13) (Germline helicase 1)	glh-1	763	RNA metabolims	cytosol	cytoplasm [GO:0005737]; P granule [GO:0043186]; perinuclear region of cytoplasm [GO:0048471]; ATP binding [GO:0005524]; ATP-dependent RNA helicase activity [GO:0004004]; DEAD/H-box RNA helicase binding [GO:0017151]; JUN kinase binding [GO:0008432]; protein self-association [GO:0043621]; RNA binding [GO:0003723]; RNA helicase activity [GO:0003724]; zinc ion binding [GO:0008270]; germ cell developm…	cytoplasm [GO:0005737]; P granule [GO:0043186]; perinuclear region of cytoplasm [GO:0048471]; ATP binding [GO:0005524]; ATP-dependent RNA helicase activity [GO:0004004]; DEAD/H-box RNA helicase binding [GO:0017151]; JUN kinase binding [GO:0008432]; protein self-association [GO:0043621]; RNA binding [GO:0003723]; RNA helicase activity [GO:0003724]; zinc ion binding [GO:0008270]; germ cell developm…	cytoplasm [GO:0005737]; P granule [GO:0043186]; perinuclear region of cytoplasm [GO:0048471]; ATP binding [GO:0005524]; ATP-dependent RNA helicase activity [GO:0004004]; DEAD/H-box RNA helicase binding [GO:0017151]; JUN kinase binding [GO:0008432]; protein self-association [GO:0043621]; RNA binding [GO:0003723]; RNA helicase activity [GO:0003724]; zinc ion binding [GO:0008270]; germ cell developm…
Q21770	WAGO1_CAEEL	Argonaute protein wago-1 (Worm-specific argonaute protein 1)	wago-1	945	RNA metabolims	cytosol	P granule [GO:0043186]; DEAD/H-box RNA helicase binding [GO:0017151]; nucleic acid binding [GO:0003676]; gene silencing by RNA [GO:0031047]; multicellular organism development [GO:0007275]	P granule [GO:0043186]; DEAD/H-box RNA helicase binding [GO:0017151]; nucleic acid binding [GO:0003676]; gene silencing by RNA [GO:0031047]; multicellular organism development [GO:0007275]	P granule [GO:0043186]; DEAD/H-box RNA helicase binding [GO:0017151]; nucleic acid binding [GO:0003676]; gene silencing by RNA [GO:0031047]; multicellular organism development [GO:0007275]
Q9N363	Q9N363_CAEEL	mRNA DeCAPping enzyme	dcap-1	332	RNA metabolims	cytosol	P granule [GO:0043186]; P-body [GO:0000932]; enzyme activator activity [GO:0008047]; enzyme regulator activity [GO:0030234]; mRNA binding [GO:0003729]; deadenylation-independent decapping of nuclear-transcribed mRNA [GO:0031087]; determination of adult lifespan [GO:0008340]; nematode larval development [GO:0002119]; regulation of locomotion [GO:0040012]; reproduction [GO:0000003]; response to hea…	P granule [GO:0043186]; P-body [GO:0000932]; enzyme activator activity [GO:0008047]; enzyme regulator activity [GO:0030234]; mRNA binding [GO:0003729]; deadenylation-independent decapping of nuclear-transcribed mRNA [GO:0031087]; determination of adult lifespan [GO:0008340]; nematode larval development [GO:0002119]; regulation of locomotion [GO:0040012]; reproduction [GO:0000003]; response to hea…	P granule [GO:0043186]; P-body [GO:0000932]; enzyme activator activity [GO:0008047]; enzyme regulator activity [GO:0030234]; mRNA binding [GO:0003729]; deadenylation-independent decapping of nuclear-transcribed mRNA [GO:0031087]; determination of adult lifespan [GO:0008340]; nematode larval development [GO:0002119]; regulation of locomotion [GO:0040012]; reproduction [GO:0000003]; response to hea…
Q23223	MTR4_CAEEL	mRNA transport homolog 4 (Uncharacterized helicase W08D2.7) (EC 3.6.4.-)	mtr-4	1026	RNA metabolims	nucleus	nucleus [GO:0005634]; Ski complex [GO:0055087]; ATP binding [GO:0005524]; ATP-dependent RNA helicase activity [GO:0004004]; RNA binding [GO:0003723]; nuclear-transcribed mRNA catabolic process, 3'-5' exonucleolytic nonsense-mediated decay [GO:0070478]	nucleus [GO:0005634]; Ski complex [GO:0055087]; ATP binding [GO:0005524]; ATP-dependent RNA helicase activity [GO:0004004]; RNA binding [GO:0003723]; nuclear-transcribed mRNA catabolic process, 3'-5' exonucleolytic nonsense-mediated decay [GO:0070478]	nucleus [GO:0005634]; Ski complex [GO:0055087]; ATP binding [GO:0005524]; ATP-dependent RNA helicase activity [GO:0004004]; RNA binding [GO:0003723]; nuclear-transcribed mRNA catabolic process, 3'-5' exonucleolytic nonsense-mediated decay [GO:0070478]
Q8ITV7	Q8ITV7_CAEEL	Uncharacterized protein	CELE_Y44E3A.6	841	RNA metabolism
Q9TYQ2	Q9TYQ2_CAEEL	Uncharacterized protein	CELE_Y24D9B.1	550	RNA metabolism
Q17430	Q17430_CAEEL	SART-3/p110 homolog	sart-3	836	RNA processing	nucleus	nucleoplasm [GO:0005654]; U4 snRNA binding [GO:0030621]; RNA processing [GO:0006396]	nucleoplasm [GO:0005654]; U4 snRNA binding [GO:0030621]; RNA processing [GO:0006396]	nucleoplasm [GO:0005654]; U4 snRNA binding [GO:0030621]; RNA processing [GO:0006396]
Q9NA78	Q9NA78_CAEEL	Uncharacterized protein	CELE_Y57A10A.23	186	ROS homeostasis	endoplasmic reticulum	endoplasmic reticulum [GO:0005783]; cell differentiation [GO:0030154]; cell redox homeostasis [GO:0045454]; negative regulation of cell death [GO:0060548]	endoplasmic reticulum [GO:0005783]; cell differentiation [GO:0030154]; cell redox homeostasis [GO:0045454]; negative regulation of cell death [GO:0060548]	endoplasmic reticulum [GO:0005783]; cell differentiation [GO:0030154]; cell redox homeostasis [GO:0045454]; negative regulation of cell death [GO:0060548]
Q304D5	Q304D5_CAEEL	Uncharacterized protein	C30H7.2	411	ROS homeostasis	endoplasmic reticulum	endoplasmic reticulum [GO:0005783]; protein disulfide isomerase activity [GO:0003756]; cell redox homeostasis [GO:0045454]; protein folding [GO:0006457]; response to endoplasmic reticulum stress [GO:0034976]	endoplasmic reticulum [GO:0005783]; protein disulfide isomerase activity [GO:0003756]; cell redox homeostasis [GO:0045454]; protein folding [GO:0006457]; response to endoplasmic reticulum stress [GO:0034976]	endoplasmic reticulum [GO:0005783]; protein disulfide isomerase activity [GO:0003756]; cell redox homeostasis [GO:0045454]; protein folding [GO:0006457]; response to endoplasmic reticulum stress [GO:0034976]
P34329	PDIA4_CAEEL	Probable protein disulfide-isomerase A4 (EC 5.3.4.1) (ERp-72 homolog)	C14B9.2	618	ROS homeostasis	endoplasmic reticulum	endoplasmic reticulum [GO:0005783]; endoplasmic reticulum lumen [GO:0005788]; protein disulfide isomerase activity [GO:0003756]; cell redox homeostasis [GO:0045454]; endoplasmic reticulum unfolded protein response [GO:0030968]; protein folding [GO:0006457]	endoplasmic reticulum [GO:0005783]; endoplasmic reticulum lumen [GO:0005788]; protein disulfide isomerase activity [GO:0003756]; cell redox homeostasis [GO:0045454]; endoplasmic reticulum unfolded protein response [GO:0030968]; protein folding [GO:0006457]	endoplasmic reticulum [GO:0005783]; endoplasmic reticulum lumen [GO:0005788]; protein disulfide isomerase activity [GO:0003756]; cell redox homeostasis [GO:0045454]; endoplasmic reticulum unfolded protein response [GO:0030968]; protein folding [GO:0006457]
[truncated: 273 more rows]
