# Supplementary material for: Comprehensive list of SUMO targets in Caenorhabditis elegans and its implication for evolutionary conservation of SUMO signaling
Source: Sci Rep. 2018 Jan 18;8:1139. doi: 10.1038/s41598-018-19424-9 (PMC5773548; doi:10.1038/s41598-018-19424-9)
Supplement: Supplementary file 4 — S3 [file 41598_2018_19424_MOESM4_ESM.xlsx]

## Sheet: Sheet1
Entry	Entry name	Protein names	Gene	Length	Molecular function	Localization		Present in HS30 but not in HS0	Present in HS0 but not in HS30	Present in HS120 but not in HS0	Present in HS0 but not in HS120	Present in HS30 but not in HS120	Present in HS120 but not in HS30	Present in UV30 but not in UV0	Present in UV0 but not in UV30	Present in UV120 but not in UV0	Present in UV0 but not in UV120	Present in UV30 but not in UV120	Present in UV 120 but not in UV30	Present in AS30 but not in AS0	Present in AS0 but not in AS30	Present in AS120 but not in AS0	Present in AS0 but not in AS120	Present in AS30 but not in AS120	Present in AS120 but not in AS30	Gene ontology (biological_process)	Gene ontology (molecular_function)	Gene ontology (cellular_component)
Q9TZS5	Q9TZS5_CAEEL	Chaperonin Containing TCP-1	cct-7	535	chaperon	cytosol	1					+														chaperonin-containing T-complex [GO:0005832]; ATP binding [GO:0005524]; protein binding involved in protein folding [GO:0044183]; unfolded protein binding [GO:0051082]; 'de novo' protein folding [GO:0006458]; chaperone-mediated protein folding [GO:0061077]	chaperonin-containing T-complex [GO:0005832]; ATP binding [GO:0005524]; protein binding involved in protein folding [GO:0044183]; unfolded protein binding [GO:0051082]; 'de novo' protein folding [GO:0006458]; chaperone-mediated protein folding [GO:0061077]	chaperonin-containing T-complex [GO:0005832]; ATP binding [GO:0005524]; protein binding involved in protein folding [GO:0044183]; unfolded protein binding [GO:0051082]; 'de novo' protein folding [GO:0006458]; chaperone-mediated protein folding [GO:0061077]
P34652	CALX_CAEEL	Calnexin (CeCNX-1)	cnx-1	619	chaperon	cytosol	1									+										cytoplasmic vesicle [GO:0031410]; integral component of endoplasmic reticulum membrane [GO:0030176]; perinuclear region of cytoplasm [GO:0048471]; calcium ion binding [GO:0005509]; carbohydrate binding [GO:0030246]; unfolded protein binding [GO:0051082]; endoplasmic reticulum unfolded protein response [GO:0030968]; multicellular organism development [GO:0007275]; protein folding [GO:0006457]; res…	cytoplasmic vesicle [GO:0031410]; integral component of endoplasmic reticulum membrane [GO:0030176]; perinuclear region of cytoplasm [GO:0048471]; calcium ion binding [GO:0005509]; carbohydrate binding [GO:0030246]; unfolded protein binding [GO:0051082]; endoplasmic reticulum unfolded protein response [GO:0030968]; multicellular organism development [GO:0007275]; protein folding [GO:0006457]; res…	cytoplasmic vesicle [GO:0031410]; integral component of endoplasmic reticulum membrane [GO:0030176]; perinuclear region of cytoplasm [GO:0048471]; calcium ion binding [GO:0005509]; carbohydrate binding [GO:0030246]; unfolded protein binding [GO:0051082]; endoplasmic reticulum unfolded protein response [GO:0030968]; multicellular organism development [GO:0007275]; protein folding [GO:0006457]; res…
Q23280	DAF41_CAEEL	Co-chaperone protein daf-41 (Abnormal dauer formation protein daf-41) (p23/cytosolic prostaglandin E synthase 3 homolog)	daf-41	175	chaperon	cytosol	1															+				myofibril [GO:0030016]	myofibril [GO:0030016]	myofibril [GO:0030016]
Q22758	Q22758_CAEEL	Uncharacterized protein	CELE_T24H7.2	925	chaperon	cytosol	1													+						ATP binding [GO:0005524]	ATP binding [GO:0005524]	ATP binding [GO:0005524]
Q20774	Q20774_CAEEL	DNaJ domain (Prokaryotic heat shock protein)	dnj-13	331	chaperon	endoplasmic reticulum	1														+					unfolded protein binding [GO:0051082]; protein folding [GO:0006457]	unfolded protein binding [GO:0051082]; protein folding [GO:0006457]	unfolded protein binding [GO:0051082]; protein folding [GO:0006457]
Q9N358	TCPQ_CAEEL	T-complex protein 1 subunit theta (TCP-1-theta) (CCT-theta)	cct-8	548	chaperon	cytosol	1					+														chaperonin-containing T-complex [GO:0005832]; ATP binding [GO:0005524]; protein binding involved in protein folding [GO:0044183]; unfolded protein binding [GO:0051082]; 'de novo' protein folding [GO:0006458]; chaperone-mediated protein folding [GO:0061077]	chaperonin-containing T-complex [GO:0005832]; ATP binding [GO:0005524]; protein binding involved in protein folding [GO:0044183]; unfolded protein binding [GO:0051082]; 'de novo' protein folding [GO:0006458]; chaperone-mediated protein folding [GO:0061077]	chaperonin-containing T-complex [GO:0005832]; ATP binding [GO:0005524]; protein binding involved in protein folding [GO:0044183]; unfolded protein binding [GO:0051082]; 'de novo' protein folding [GO:0006458]; chaperone-mediated protein folding [GO:0061077]
P47208	TCPD_CAEEL	T-complex protein 1 subunit delta (TCP-1-delta) (CCT-delta)	cct-4	540	chaperon	cytosol	1					+														chaperonin-containing T-complex [GO:0005832]; ATP binding [GO:0005524]; protein binding involved in protein folding [GO:0044183]; unfolded protein binding [GO:0051082]; 'de novo' protein folding [GO:0006458]; chaperone-mediated protein folding [GO:0061077]; post-embryonic body morphogenesis [GO:0040032]; protein folding [GO:0006457]	chaperonin-containing T-complex [GO:0005832]; ATP binding [GO:0005524]; protein binding involved in protein folding [GO:0044183]; unfolded protein binding [GO:0051082]; 'de novo' protein folding [GO:0006458]; chaperone-mediated protein folding [GO:0061077]; post-embryonic body morphogenesis [GO:0040032]; protein folding [GO:0006457]	chaperonin-containing T-complex [GO:0005832]; ATP binding [GO:0005524]; protein binding involved in protein folding [GO:0044183]; unfolded protein binding [GO:0051082]; 'de novo' protein folding [GO:0006458]; chaperone-mediated protein folding [GO:0061077]; post-embryonic body morphogenesis [GO:0040032]; protein folding [GO:0006457]
Q09543	2AAA_CAEEL	Probable serine/threonine-protein phosphatase PP2A regulatory subunit (Protein phosphatase PP2A regulatory subunit A)	paa-1	590	chromatin	nucleus	2								+		+									centrosome [GO:0005813]; mitotic spindle [GO:0072686]; nuclear envelope [GO:0005635]; P granule [GO:0043186]; protein phosphatase type 2A complex [GO:0000159]; DEAD/H-box RNA helicase binding [GO:0017151]; embryo development ending in birth or egg hatching [GO:0009792]	centrosome [GO:0005813]; mitotic spindle [GO:0072686]; nuclear envelope [GO:0005635]; P granule [GO:0043186]; protein phosphatase type 2A complex [GO:0000159]; DEAD/H-box RNA helicase binding [GO:0017151]; embryo development ending in birth or egg hatching [GO:0009792]	centrosome [GO:0005813]; mitotic spindle [GO:0072686]; nuclear envelope [GO:0005635]; P granule [GO:0043186]; protein phosphatase type 2A complex [GO:0000159]; DEAD/H-box RNA helicase binding [GO:0017151]; embryo development ending in birth or egg hatching [GO:0009792]
Q9N5R9	SPT16_CAEEL	FACT complex subunit spt-16 (Facilitates chromatin transcription complex subunit spt-16)	spt-16	1030	chromatin	nucleus	2								+		+									chromosome [GO:0005694]; FACT complex [GO:0035101]; histone binding [GO:0042393]; nucleosome binding [GO:0031491]; DNA repair [GO:0006281]; DNA replication [GO:0006260]; DNA replication-independent nucleosome organization [GO:0034724]; positive regulation of transcription elongation from RNA polymerase II promoter [GO:0032968]; transcription elongation from RNA polymerase II promoter [GO:0006368]	chromosome [GO:0005694]; FACT complex [GO:0035101]; histone binding [GO:0042393]; nucleosome binding [GO:0031491]; DNA repair [GO:0006281]; DNA replication [GO:0006260]; DNA replication-independent nucleosome organization [GO:0034724]; positive regulation of transcription elongation from RNA polymerase II promoter [GO:0032968]; transcription elongation from RNA polymerase II promoter [GO:0006368]	chromosome [GO:0005694]; FACT complex [GO:0035101]; histone binding [GO:0042393]; nucleosome binding [GO:0031491]; DNA repair [GO:0006281]; DNA replication [GO:0006260]; DNA replication-independent nucleosome organization [GO:0034724]; positive regulation of transcription elongation from RNA polymerase II promoter [GO:0032968]; transcription elongation from RNA polymerase II promoter [GO:0006368]
Q19007	Q19007_CAEEL	Nucleosome Assembly Protein	nap-1	316	chromatin	nucleus	2				+	+														cytoplasm [GO:0005737]; nucleus [GO:0005634]; cholesterol binding [GO:0015485]; transcription factor binding [GO:0008134]; nucleosome assembly [GO:0006334]	cytoplasm [GO:0005737]; nucleus [GO:0005634]; cholesterol binding [GO:0015485]; transcription factor binding [GO:0008134]; nucleosome assembly [GO:0006334]	cytoplasm [GO:0005737]; nucleus [GO:0005634]; cholesterol binding [GO:0015485]; transcription factor binding [GO:0008134]; nucleosome assembly [GO:0006334]
Q9TVL3	CDK9_CAEEL	Probable cyclin-dependent kinase 9 (EC 2.7.11.22) (EC 2.7.11.23) (Cell division protein kinase 9)	cdk-9	478	chromosome	nucleus	1																	+		chromosome [GO:0005694]; cyclin/CDK positive transcription elongation factor complex [GO:0008024]; ATP binding [GO:0005524]; cyclin binding [GO:0030332]; cyclin-dependent protein serine/threonine kinase activity [GO:0004693]; RNA polymerase II carboxy-terminal domain kinase activity [GO:0008353]; transcription factor binding [GO:0008134]; transcription regulatory region DNA binding [GO:0044212]; …	chromosome [GO:0005694]; cyclin/CDK positive transcription elongation factor complex [GO:0008024]; ATP binding [GO:0005524]; cyclin binding [GO:0030332]; cyclin-dependent protein serine/threonine kinase activity [GO:0004693]; RNA polymerase II carboxy-terminal domain kinase activity [GO:0008353]; transcription factor binding [GO:0008134]; transcription regulatory region DNA binding [GO:0044212]; …	chromosome [GO:0005694]; cyclin/CDK positive transcription elongation factor complex [GO:0008024]; ATP binding [GO:0005524]; cyclin binding [GO:0030332]; cyclin-dependent protein serine/threonine kinase activity [GO:0004693]; RNA polymerase II carboxy-terminal domain kinase activity [GO:0008353]; transcription factor binding [GO:0008134]; transcription regulatory region DNA binding [GO:0044212]; …
P90762	P90762_CAEEL	Regulator of Microtubule Dynamics	rmd-2	272	cytosceleton / motor / cell structure	cytosol	3								+		+								+
Q23027	INX5_CAEEL	Innexin-5 (Protein opu-5)	inx-5	447	cytosceleton / motor / cell structure	membrane asociated	3								+		+				+					gap junction [GO:0005921]; integral component of membrane [GO:0016021]; plasma membrane [GO:0005886]; gap junction channel activity [GO:0005243]; gap junction hemi-channel activity [GO:0055077]; ion transport [GO:0006811]	gap junction [GO:0005921]; integral component of membrane [GO:0016021]; plasma membrane [GO:0005886]; gap junction channel activity [GO:0005243]; gap junction hemi-channel activity [GO:0055077]; ion transport [GO:0006811]	gap junction [GO:0005921]; integral component of membrane [GO:0016021]; plasma membrane [GO:0005886]; gap junction channel activity [GO:0005243]; gap junction hemi-channel activity [GO:0055077]; ion transport [GO:0006811]
G5EGK1	G5EGK1_CAEEL	TaLiN (Talin)	tln-1	2553	cytosceleton / motor / cell structure	cytosol	2								+		+									cytoskeleton [GO:0005856]; focal adhesion [GO:0005925]; M band [GO:0031430]; ruffle [GO:0001726]; striated muscle dense body [GO:0055120]; actin filament binding [GO:0051015]; insulin receptor binding [GO:0005158]; structural constituent of cytoskeleton [GO:0005200]; cell adhesion [GO:0007155]; cytoskeletal anchoring at plasma membrane [GO:0007016]; integrin-mediated signaling pathway [GO:0007229]	cytoskeleton [GO:0005856]; focal adhesion [GO:0005925]; M band [GO:0031430]; ruffle [GO:0001726]; striated muscle dense body [GO:0055120]; actin filament binding [GO:0051015]; insulin receptor binding [GO:0005158]; structural constituent of cytoskeleton [GO:0005200]; cell adhesion [GO:0007155]; cytoskeletal anchoring at plasma membrane [GO:0007016]; integrin-mediated signaling pathway [GO:0007229]	cytoskeleton [GO:0005856]; focal adhesion [GO:0005925]; M band [GO:0031430]; ruffle [GO:0001726]; striated muscle dense body [GO:0055120]; actin filament binding [GO:0051015]; insulin receptor binding [GO:0005158]; structural constituent of cytoskeleton [GO:0005200]; cell adhesion [GO:0007155]; cytoskeletal anchoring at plasma membrane [GO:0007016]; integrin-mediated signaling pathway [GO:0007229]
P41937	TBB4_CAEEL	Tubulin beta-4 chain (Beta-4-tubulin)	tbb-4	444	cytosceleton / motor / cell structure	cytosol	2								+		+									axonemal microtubule [GO:0005879]; cytoplasm [GO:0005737]; GTP binding [GO:0005525]; GTPase activity [GO:0003924]; structural constituent of cytoskeleton [GO:0005200]; microtubule-based process [GO:0007017]	axonemal microtubule [GO:0005879]; cytoplasm [GO:0005737]; GTP binding [GO:0005525]; GTPase activity [GO:0003924]; structural constituent of cytoskeleton [GO:0005200]; microtubule-based process [GO:0007017]	axonemal microtubule [GO:0005879]; cytoplasm [GO:0005737]; GTP binding [GO:0005525]; GTPase activity [GO:0003924]; structural constituent of cytoskeleton [GO:0005200]; microtubule-based process [GO:0007017]
H2L023	H2L023_CAEEL	Adenylyl cyclase-associated protein	cas-1	495	cytosceleton / motor / cell structure	cytosol	2				+	+														actin binding [GO:0003779]; cytoskeleton organization [GO:0007010]	actin binding [GO:0003779]; cytoskeleton organization [GO:0007010]	actin binding [GO:0003779]; cytoskeleton organization [GO:0007010]
G5ED29	ATX2_CAEEL	Ataxin-2 homolog	atx-2	959	cytosceleton / motor / cell structure	cytosol	2																+	+		cytoplasm [GO:0005737]; nucleus [GO:0005634]; protein C-terminus binding [GO:0008022]; RNA binding [GO:0003723]; astral microtubule organization [GO:0030953]; chromosome segregation [GO:0007059]; detection of temperature stimulus [GO:0016048]; establishment of mitotic spindle localization [GO:0040001]; female gonad development [GO:0008585]; maintenance of centrosome location [GO:0051661]; negativ…	cytoplasm [GO:0005737]; nucleus [GO:0005634]; protein C-terminus binding [GO:0008022]; RNA binding [GO:0003723]; astral microtubule organization [GO:0030953]; chromosome segregation [GO:0007059]; detection of temperature stimulus [GO:0016048]; establishment of mitotic spindle localization [GO:0040001]; female gonad development [GO:0008585]; maintenance of centrosome location [GO:0051661]; negativ…	cytoplasm [GO:0005737]; nucleus [GO:0005634]; protein C-terminus binding [GO:0008022]; RNA binding [GO:0003723]; astral microtubule organization [GO:0030953]; chromosome segregation [GO:0007059]; detection of temperature stimulus [GO:0016048]; establishment of mitotic spindle localization [GO:0040001]; female gonad development [GO:0008585]; maintenance of centrosome location [GO:0051661]; negativ…
Q21193	PROF3_CAEEL	Profilin-3	pfn-3	126	cytosceleton / motor / cell structure	cytosol	1				+															actin cytoskeleton [GO:0015629]; cell cortex [GO:0005938]; striated muscle dense body [GO:0055120]; actin monomer binding [GO:0003785]; muscle thin filament assembly [GO:0071689]; sequestering of actin monomers [GO:0042989]	actin cytoskeleton [GO:0015629]; cell cortex [GO:0005938]; striated muscle dense body [GO:0055120]; actin monomer binding [GO:0003785]; muscle thin filament assembly [GO:0071689]; sequestering of actin monomers [GO:0042989]	actin cytoskeleton [GO:0015629]; cell cortex [GO:0005938]; striated muscle dense body [GO:0055120]; actin monomer binding [GO:0003785]; muscle thin filament assembly [GO:0071689]; sequestering of actin monomers [GO:0042989]
G4SLH0	TTN1_CAEEL	Titin homolog (EC 2.7.11.1)	ttn-1	18562	cytosceleton / motor / cell structure	cytosol	1								+											A band [GO:0031672]; I band [GO:0031674]; M band [GO:0031430]; muscle myosin complex [GO:0005859]; nuclear membrane [GO:0031965]; Z disc [GO:0030018]; actin filament binding [GO:0051015]; ATP binding [GO:0005524]; metal ion binding [GO:0046872]; muscle alpha-actinin binding [GO:0051371]; myosin binding [GO:0017022]; protein serine/threonine kinase activity [GO:0004674]; structural constituent of …	A band [GO:0031672]; I band [GO:0031674]; M band [GO:0031430]; muscle myosin complex [GO:0005859]; nuclear membrane [GO:0031965]; Z disc [GO:0030018]; actin filament binding [GO:0051015]; ATP binding [GO:0005524]; metal ion binding [GO:0046872]; muscle alpha-actinin binding [GO:0051371]; myosin binding [GO:0017022]; protein serine/threonine kinase activity [GO:0004674]; structural constituent of …	A band [GO:0031672]; I band [GO:0031674]; M band [GO:0031430]; muscle myosin complex [GO:0005859]; nuclear membrane [GO:0031965]; Z disc [GO:0030018]; actin filament binding [GO:0051015]; ATP binding [GO:0005524]; metal ion binding [GO:0046872]; muscle alpha-actinin binding [GO:0051371]; myosin binding [GO:0017022]; protein serine/threonine kinase activity [GO:0004674]; structural constituent of …
K8FE00	K8FE00_CAEEL	Uncharacterized protein	pod-1	1092	cytosceleton / motor / cell structure	Golgi apparatus	1													+						Golgi apparatus [GO:0005794]	Golgi apparatus [GO:0005794]	Golgi apparatus [GO:0005794]
G5ECP9	G5ECP9_CAEEL	Uncharacterized protein	vab-10	3424	cytosceleton / motor / cell structure	membrane asociated	1	+																		apical plasma membrane [GO:0016324]; basal plasma membrane [GO:0009925]; cytoskeleton [GO:0005856]; hemidesmosome [GO:0030056]; intracellular organelle [GO:0043229]; actin filament binding [GO:0051015]	apical plasma membrane [GO:0016324]; basal plasma membrane [GO:0009925]; cytoskeleton [GO:0005856]; hemidesmosome [GO:0030056]; intracellular organelle [GO:0043229]; actin filament binding [GO:0051015]	apical plasma membrane [GO:0016324]; basal plasma membrane [GO:0009925]; cytoskeleton [GO:0005856]; hemidesmosome [GO:0030056]; intracellular organelle [GO:0043229]; actin filament binding [GO:0051015]
Q7Z072	Q7Z072_CAEEL	TropoNin T	tnt-2	428	cytosceleton / motor / cell structure	cytosol	1				+															troponin complex [GO:0005861]; regulation of muscle contraction [GO:0006937]	troponin complex [GO:0005861]; regulation of muscle contraction [GO:0006937]	troponin complex [GO:0005861]; regulation of muscle contraction [GO:0006937]
Q22799	DYL1_CAEEL	Dynein light chain 1, cytoplasmic	dlc-1	89	cytosceleton / motor / cell structure	cytosol	1													+						cytoplasm [GO:0005737]; dynein complex [GO:0030286]; microtubule [GO:0005874]; motor activity [GO:0003774]; microtubule-based process [GO:0007017]	cytoplasm [GO:0005737]; dynein complex [GO:0030286]; microtubule [GO:0005874]; motor activity [GO:0003774]; microtubule-based process [GO:0007017]	cytoplasm [GO:0005737]; dynein complex [GO:0030286]; microtubule [GO:0005874]; motor activity [GO:0003774]; microtubule-based process [GO:0007017]
P90901	IFA1_CAEEL	Intermediate filament protein ifa-1 (Cel IF A1) (Intermediate filament protein A1) (IF-A1)	ifa-1	575	cytosceleton / motor / cell structure	cytosol	1								+											cytoplasm [GO:0005737]; intermediate filament [GO:0005882]; structural molecule activity [GO:0005198]	cytoplasm [GO:0005737]; intermediate filament [GO:0005882]; structural molecule activity [GO:0005198]	cytoplasm [GO:0005737]; intermediate filament [GO:0005882]; structural molecule activity [GO:0005198]
P34540	KINH_CAEEL	Kinesin heavy chain (Uncoordinated protein 116) (Protein unc-116)	unc-116	815	cytosceleton / motor / cell structure	cytosol	1					+														cytoplasm [GO:0005737]; kinesin I complex [GO:0016938]; microtubule [GO:0005874]; neuron projection [GO:0043005]; nuclear envelope [GO:0005635]; synapse [GO:0045202]; ATP binding [GO:0005524]; ATP-dependent microtubule motor activity, plus-end-directed [GO:0008574]; microtubule binding [GO:0008017]; axon guidance [GO:0007411]; cytoskeleton-dependent intracellular transport [GO:0030705]; embryo de…	cytoplasm [GO:0005737]; kinesin I complex [GO:0016938]; microtubule [GO:0005874]; neuron projection [GO:0043005]; nuclear envelope [GO:0005635]; synapse [GO:0045202]; ATP binding [GO:0005524]; ATP-dependent microtubule motor activity, plus-end-directed [GO:0008574]; microtubule binding [GO:0008017]; axon guidance [GO:0007411]; cytoskeleton-dependent intracellular transport [GO:0030705]; embryo de…	cytoplasm [GO:0005737]; kinesin I complex [GO:0016938]; microtubule [GO:0005874]; neuron projection [GO:0043005]; nuclear envelope [GO:0005635]; synapse [GO:0045202]; ATP binding [GO:0005524]; ATP-dependent microtubule motor activity, plus-end-directed [GO:0008574]; microtubule binding [GO:0008017]; axon guidance [GO:0007411]; cytoskeleton-dependent intracellular transport [GO:0030705]; embryo de…
G5EDD4	G5EDD4_CAEEL	Tubulin alpha chain	tba-4	448	cytosceleton / motor / cell structure	cytosol	1															+				cytoplasm [GO:0005737]; microtubule [GO:0005874]; GTP binding [GO:0005525]; GTPase activity [GO:0003924]; structural constituent of cytoskeleton [GO:0005200]; microtubule-based process [GO:0007017]	cytoplasm [GO:0005737]; microtubule [GO:0005874]; GTP binding [GO:0005525]; GTPase activity [GO:0003924]; structural constituent of cytoskeleton [GO:0005200]; microtubule-based process [GO:0007017]	cytoplasm [GO:0005737]; microtubule [GO:0005874]; GTP binding [GO:0005525]; GTPase activity [GO:0003924]; structural constituent of cytoskeleton [GO:0005200]; microtubule-based process [GO:0007017]
Q6A8K1	Q6A8K1_CAEEL	Actin-4	act-4	362	cytosceleton / motor / cell structure	cytosol	1								+											cytoskeleton [GO:0005856]; striated muscle thin filament [GO:0005865]; ATP binding [GO:0005524]; structural constituent of cytoskeleton [GO:0005200]; actin cytoskeleton organization [GO:0030036]	cytoskeleton [GO:0005856]; striated muscle thin filament [GO:0005865]; ATP binding [GO:0005524]; structural constituent of cytoskeleton [GO:0005200]; actin cytoskeleton organization [GO:0030036]	cytoskeleton [GO:0005856]; striated muscle thin filament [GO:0005865]; ATP binding [GO:0005524]; structural constituent of cytoskeleton [GO:0005200]; actin cytoskeleton organization [GO:0030036]
Q20173	Q20173_CAEEL	Uncharacterized protein	CELE_F38E9.5	333	cytosceleton / motor / cell structure	membrane	1					+										x				intracellular [GO:0005622]; actin binding [GO:0003779]; negative regulation of actin filament polymerization [GO:0030837]	intracellular [GO:0005622]; actin binding [GO:0003779]; negative regulation of actin filament polymerization [GO:0030837]	intracellular [GO:0005622]; actin binding [GO:0003779]; negative regulation of actin filament polymerization [GO:0030837]
O01634	INX12_CAEEL	Innexin-12 (Protein opu-12)	inx-12	408	cytosceleton / motor / cell structure	membrane asociated	1				+															gap junction [GO:0005921]; integral component of membrane [GO:0016021]; plasma membrane [GO:0005886]; gap junction channel activity [GO:0005243]; gap junction hemi-channel activity [GO:0055077]; ion transport [GO:0006811]	gap junction [GO:0005921]; integral component of membrane [GO:0016021]; plasma membrane [GO:0005886]; gap junction channel activity [GO:0005243]; gap junction hemi-channel activity [GO:0055077]; ion transport [GO:0006811]	gap junction [GO:0005921]; integral component of membrane [GO:0016021]; plasma membrane [GO:0005886]; gap junction channel activity [GO:0005243]; gap junction hemi-channel activity [GO:0055077]; ion transport [GO:0006811]
Q21854	Q21854_CAEEL	Uncharacterized protein	tag-147	817	cytosceleton / ubiquitin	cytosol	4				+	+			+		+									actin cytoskeleton [GO:0015629]; Cul3-RING ubiquitin ligase complex [GO:0031463]; protein ubiquitination [GO:0016567]	actin cytoskeleton [GO:0015629]; Cul3-RING ubiquitin ligase complex [GO:0031463]; protein ubiquitination [GO:0016567]	actin cytoskeleton [GO:0015629]; Cul3-RING ubiquitin ligase complex [GO:0031463]; protein ubiquitination [GO:0016567]
D3NQA6	D3NQA6_CAEEL	Uncharacterized protein	CELE_Y105C5A.15	762	DNA binding	nucleus	1								+											DNA binding [GO:0003677]	DNA binding [GO:0003677]	DNA binding [GO:0003677]
Q95Y97	Q95Y97_CAEEL	Replication Protein A homolog	rpa-2	288	DNA binding	nucleus	1																		+	DNA replication factor A complex [GO:0005662]; DNA binding [GO:0003677]; enzyme binding [GO:0019899]; DNA recombination [GO:0006310]; DNA repair [GO:0006281]; DNA replication [GO:0006260]; positive regulation of helicase activity [GO:0051096]	DNA replication factor A complex [GO:0005662]; DNA binding [GO:0003677]; enzyme binding [GO:0019899]; DNA recombination [GO:0006310]; DNA repair [GO:0006281]; DNA replication [GO:0006260]; positive regulation of helicase activity [GO:0051096]	DNA replication factor A complex [GO:0005662]; DNA binding [GO:0003677]; enzyme binding [GO:0019899]; DNA recombination [GO:0006310]; DNA repair [GO:0006281]; DNA replication [GO:0006260]; positive regulation of helicase activity [GO:0051096]
Q23451	Q23451_CAEEL	Uncharacterized protein	rad-23	323	DNA repair / proteasome	nucleus	1																+			nucleus [GO:0005634]; damaged DNA binding [GO:0003684]; nucleotide-excision repair [GO:0006289]; proteasome-mediated ubiquitin-dependent protein catabolic process [GO:0043161]	nucleus [GO:0005634]; damaged DNA binding [GO:0003684]; nucleotide-excision repair [GO:0006289]; proteasome-mediated ubiquitin-dependent protein catabolic process [GO:0043161]	nucleus [GO:0005634]; damaged DNA binding [GO:0003684]; nucleotide-excision repair [GO:0006289]; proteasome-mediated ubiquitin-dependent protein catabolic process [GO:0043161]
Q19537	RFA1_CAEEL	Probable replication factor A 73 kDa subunit (RP-A p73) (Replication factor A protein 1) (RF-A protein 1)	rpa-1	655	DNA reprication	nucleus	3	+				+												+		DNA replication factor A complex [GO:0005662]; nucleoplasm [GO:0005654]; nucleus [GO:0005634]; enzyme binding [GO:0019899]; metal ion binding [GO:0046872]; single-stranded DNA binding [GO:0003697]; DNA recombination [GO:0006310]; DNA repair [GO:0006281]; DNA replication [GO:0006260]; positive regulation of helicase activity [GO:0051096]	DNA replication factor A complex [GO:0005662]; nucleoplasm [GO:0005654]; nucleus [GO:0005634]; enzyme binding [GO:0019899]; metal ion binding [GO:0046872]; single-stranded DNA binding [GO:0003697]; DNA recombination [GO:0006310]; DNA repair [GO:0006281]; DNA replication [GO:0006260]; positive regulation of helicase activity [GO:0051096]	DNA replication factor A complex [GO:0005662]; nucleoplasm [GO:0005654]; nucleus [GO:0005634]; enzyme binding [GO:0019899]; metal ion binding [GO:0046872]; single-stranded DNA binding [GO:0003697]; DNA recombination [GO:0006310]; DNA repair [GO:0006281]; DNA replication [GO:0006260]; positive regulation of helicase activity [GO:0051096]
O76449	O76449_CAEEL	Uncharacterized protein	CELE_ZK1055.7	570	innate immunity	cytosol	2				+	+														innate immune response [GO:0045087]	innate immune response [GO:0045087]	innate immune response [GO:0045087]
Q21018	CRI3_CAEEL	Conserved regulator of innate immunity protein 3	cri-3	236	innate immunity	mitochondrion	2				+	+														mitochondrial matrix [GO:0005759]	mitochondrial matrix [GO:0005759]	mitochondrial matrix [GO:0005759]
Q20277	Q20277_CAEEL	FIP (Fungus-Induced Protein) Related	fipr-21	112	innate immunity		2															+			+
H2L0I3	H2L0I3_CAEEL	Lin-5 (Five) Interacting protein	lfi-1	2350	kinetohore microtubules	nucleus	1													+						kinetochore microtubule [GO:0005828]; nucleus [GO:0005634]	kinetochore microtubule [GO:0005828]; nucleus [GO:0005634]	kinetochore microtubule [GO:0005828]; nucleus [GO:0005634]
Q9XWM1	Q9XWM1_CAEEL	One IG domain	oig-2	108	lipid storage	endoplasmic reticulum	1															+				sarcoplasmic reticulum [GO:0016529]	sarcoplasmic reticulum [GO:0016529]	sarcoplasmic reticulum [GO:0016529]
Q94269	Q94269_CAEEL	Carboxypeptidase (EC 3.4.16.-)	CELE_K10C2.1	2314	lysozyme	membrane	2				+	+														membrane raft [GO:0045121]; serine-type carboxypeptidase activity [GO:0004185]; proteolysis involved in cellular protein catabolic process [GO:0051603]	membrane raft [GO:0045121]; serine-type carboxypeptidase activity [GO:0004185]; proteolysis involved in cellular protein catabolic process [GO:0051603]	membrane raft [GO:0045121]; serine-type carboxypeptidase activity [GO:0004185]; proteolysis involved in cellular protein catabolic process [GO:0051603]
Q9XTZ4	Q9XTZ4_CAEEL	Uncharacterized protein	C18D11.1	263	membrane	membrane	4	+				+			+		+									integral component of membrane [GO:0016021]	integral component of membrane [GO:0016021]	integral component of membrane [GO:0016021]
P91917	OLA1_CAEEL	Obg-like ATPase 1	ola-1	395	membrane	endoplasmic reticulum	2				+	+														endoplasmic reticulum [GO:0005783]; ATP binding [GO:0005524]; ATPase activity [GO:0016887]; GTP binding [GO:0005525]; metal ion binding [GO:0046872]	endoplasmic reticulum [GO:0005783]; ATP binding [GO:0005524]; ATPase activity [GO:0016887]; GTP binding [GO:0005525]; metal ion binding [GO:0046872]	endoplasmic reticulum [GO:0005783]; ATP binding [GO:0005524]; ATPase activity [GO:0016887]; GTP binding [GO:0005525]; metal ion binding [GO:0046872]
Q9U1X6	Q9U1X6_CAEEL	ER membrane protein complex subunit 3	emc-3	234	membrane	endoplasmic reticulum	2															+			+	ER membrane protein complex [GO:0072546]; protein folding in endoplasmic reticulum [GO:0034975]	ER membrane protein complex [GO:0072546]; protein folding in endoplasmic reticulum [GO:0034975]	ER membrane protein complex [GO:0072546]; protein folding in endoplasmic reticulum [GO:0034975]
Q9TYW1	Q9TYW1_CAEEL	Vacuolar H ATPase	vha-19	451	membrane	membrane	2								+		+									integral component of membrane [GO:0016021]; membrane raft [GO:0045121]; proton-transporting V-type ATPase, V1 domain [GO:0033180]; proton-transporting ATP synthase activity, rotational mechanism [GO:0046933]; proton-transporting ATPase activity, rotational mechanism [GO:0046961]; ATP hydrolysis coupled proton transport [GO:0015991]	integral component of membrane [GO:0016021]; membrane raft [GO:0045121]; proton-transporting V-type ATPase, V1 domain [GO:0033180]; proton-transporting ATP synthase activity, rotational mechanism [GO:0046933]; proton-transporting ATPase activity, rotational mechanism [GO:0046961]; ATP hydrolysis coupled proton transport [GO:0015991]	integral component of membrane [GO:0016021]; membrane raft [GO:0045121]; proton-transporting V-type ATPase, V1 domain [GO:0033180]; proton-transporting ATP synthase activity, rotational mechanism [GO:0046933]; proton-transporting ATPase activity, rotational mechanism [GO:0046961]; ATP hydrolysis coupled proton transport [GO:0015991]
O18212	O18212_CAEEL	Protein YIPF	CELE_Y53C12A.3	270	membrane	membrane	2													+		+				integral component of membrane [GO:0016021]	integral component of membrane [GO:0016021]	integral component of membrane [GO:0016021]
Q18315	Q18315_CAEEL	Uncharacterized protein	C29H12.2	393	membrane	membrane	2				+	+														integral component of membrane [GO:0016021]	integral component of membrane [GO:0016021]	integral component of membrane [GO:0016021]
Q9U2Z9	Q9U2Z9_CAEEL	Uncharacterized protein	CELE_Y106G6H.8	156	membrane	membrane	2								+		+									integral component of membrane [GO:0016021]	integral component of membrane [GO:0016021]	integral component of membrane [GO:0016021]
Q9XVL1	Q9XVL1_CAEEL	Uncharacterized protein	CELE_K09G1.1	211	membrane	membrane	2														+				+	integral component of membrane [GO:0016021]	integral component of membrane [GO:0016021]	integral component of membrane [GO:0016021]
O76836	O76836_CAEEL	Uncharacterized protein	CELE_T19D12.4	1028	membrane	membrane	2				+	+														integral component of membrane [GO:0016021]; membrane raft [GO:0045121]; defense response to Gram-negative bacterium [GO:0050829]; innate immune response [GO:0045087]	integral component of membrane [GO:0016021]; membrane raft [GO:0045121]; defense response to Gram-negative bacterium [GO:0050829]; innate immune response [GO:0045087]	integral component of membrane [GO:0016021]; membrane raft [GO:0045121]; defense response to Gram-negative bacterium [GO:0050829]; innate immune response [GO:0045087]
Q9GYI7	Q9GYI7_CAEEL	Uncharacterized protein	CELE_F29B9.8	381	membrane	membrane	2	+				+														integral component of membrane [GO:0016021]; plasma membrane [GO:0005886]	integral component of membrane [GO:0016021]; plasma membrane [GO:0005886]	integral component of membrane [GO:0016021]; plasma membrane [GO:0005886]
Q04833	LRP_CAEEL	Low-density lipoprotein receptor-related protein (LRP)	lrp-1	4753	membrane	membrane asociated	2	+				+														apical plasma membrane [GO:0016324]; clathrin-coated pit [GO:0005905]; endocytic vesicle [GO:0030139]; integral component of membrane [GO:0016021]; calcium ion binding [GO:0005509]; sterol transporter activity [GO:0015248]; ecdysis, collagen and cuticulin-based cuticle [GO:0042395]; endocytosis [GO:0006897]; nematode larval development [GO:0002119]; positive regulation of locomotion [GO:0040017];…	apical plasma membrane [GO:0016324]; clathrin-coated pit [GO:0005905]; endocytic vesicle [GO:0030139]; integral component of membrane [GO:0016021]; calcium ion binding [GO:0005509]; sterol transporter activity [GO:0015248]; ecdysis, collagen and cuticulin-based cuticle [GO:0042395]; endocytosis [GO:0006897]; nematode larval development [GO:0002119]; positive regulation of locomotion [GO:0040017];…	apical plasma membrane [GO:0016324]; clathrin-coated pit [GO:0005905]; endocytic vesicle [GO:0030139]; integral component of membrane [GO:0016021]; calcium ion binding [GO:0005509]; sterol transporter activity [GO:0015248]; ecdysis, collagen and cuticulin-based cuticle [GO:0042395]; endocytosis [GO:0006897]; nematode larval development [GO:0002119]; positive regulation of locomotion [GO:0040017];…
G5EGA2	G5EGA2_CAEEL	Uncharacterized protein	CELE_Y45F10B.13	618	membrane	membrane	1														+					integral component of membrane [GO:0016021]	integral component of membrane [GO:0016021]	integral component of membrane [GO:0016021]
O02082	O02082_CAEEL	Uncharacterized protein	C48E7.1	174	membrane	membrane	1			+																integral component of membrane [GO:0016021]	integral component of membrane [GO:0016021]	integral component of membrane [GO:0016021]
O44509	O44509_CAEEL	Uncharacterized protein	CELE_F42G8.10	181	membrane	membrane	1					+														integral component of membrane [GO:0016021]	integral component of membrane [GO:0016021]	integral component of membrane [GO:0016021]
O44955	O44955_CAEEL	Uncharacterized protein	C34B2.8	171	membrane	membrane	1																+			integral component of membrane [GO:0016021]	integral component of membrane [GO:0016021]	integral component of membrane [GO:0016021]
O45310	O45310_CAEEL	Uncharacterized protein	C49A1.10	210	membrane	membrane	1																+			integral component of membrane [GO:0016021]	integral component of membrane [GO:0016021]	integral component of membrane [GO:0016021]
Q9XW01	Q9XW01_CAEEL	Uncharacterized protein	CELE_Y54G11A.7	467	membrane	membrane	1				+									x
O02268	O02268_CAEEL	Dietary Restriction Response (WT but not eat-2 lifespan increased)	drr-1	174	membrane	membrane	1																		+	integral component of membrane [GO:0016021]	integral component of membrane [GO:0016021]	integral component of membrane [GO:0016021]
H2L0C0	H2L0C0_CAEEL	EMC Endoplasmic Membrane protein Complex (Yeast EMC) homolog	emc-1	946	membrane / ER folding	endoplasmic reticulum	1								+											ER membrane protein complex [GO:0072546]; protein folding in endoplasmic reticulum [GO:0034975]	ER membrane protein complex [GO:0072546]; protein folding in endoplasmic reticulum [GO:0034975]	ER membrane protein complex [GO:0072546]; protein folding in endoplasmic reticulum [GO:0034975]
H2L0G5	PTC3_CAEEL	Protein patched homolog 3	ptc-3	1367	membrane /signalling/ cytosceleton	membrane asociated	1																	+		adherens junction [GO:0005912]; apical plasma membrane [GO:0016324]; cytoplasmic vesicle [GO:0031410]; integral component of membrane [GO:0016021]; molting cycle, collagen and cuticulin-based cuticle [GO:0018996]	adherens junction [GO:0005912]; apical plasma membrane [GO:0016324]; cytoplasmic vesicle [GO:0031410]; integral component of membrane [GO:0016021]; molting cycle, collagen and cuticulin-based cuticle [GO:0018996]	adherens junction [GO:0005912]; apical plasma membrane [GO:0016324]; cytoplasmic vesicle [GO:0031410]; integral component of membrane [GO:0016021]; molting cycle, collagen and cuticulin-based cuticle [GO:0018996]
G5ED08	G5ED08_CAEEL	Stomatin-like protein UNC-1	unc-1	289	membrane cell junction	membrane asociated	2								+		+									axon [GO:0030424]; cell-cell junction [GO:0005911]; integral component of membrane [GO:0016021]; response to drug [GO:0042493]	axon [GO:0030424]; cell-cell junction [GO:0005911]; integral component of membrane [GO:0016021]; response to drug [GO:0042493]	axon [GO:0030424]; cell-cell junction [GO:0005911]; integral component of membrane [GO:0016021]; response to drug [GO:0042493]
H1ZUX6	H1ZUX6_CAEEL	InTestinal NeureXin-like	itx-1	1620	membrane cell junction	membrane asociated	1														+					adherens junction [GO:0005912]; basolateral plasma membrane [GO:0016323]; integral component of membrane [GO:0016021]	adherens junction [GO:0005912]; basolateral plasma membrane [GO:0016323]; integral component of membrane [GO:0016021]	adherens junction [GO:0005912]; basolateral plasma membrane [GO:0016323]; integral component of membrane [GO:0016021]
Q21162	Q21162_CAEEL	DNaJ domain (Prokaryotic heat shock protein)	dnj-14	215	membrane heat shock	membrane	1					+														integral component of membrane [GO:0016021]	integral component of membrane [GO:0016021]	integral component of membrane [GO:0016021]
O17895	O17895_CAEEL	HAlF transporter (PGP related)	haf-3	666	membrane transport	membrane	2								+		+									integral component of membrane [GO:0016021]; ATP binding [GO:0005524]; ATPase activity, coupled to transmembrane movement of substances [GO:0042626]	integral component of membrane [GO:0016021]; ATP binding [GO:0005524]; ATPase activity, coupled to transmembrane movement of substances [GO:0042626]	integral component of membrane [GO:0016021]; ATP binding [GO:0005524]; ATPase activity, coupled to transmembrane movement of substances [GO:0042626]
Q9BKR9	Q9BKR9_CAEEL	Uncharacterized protein	CELE_Y82E9BR.16	575	membrane transport	membrane	1														+					integral component of membrane [GO:0016021]; organic anion transmembrane transporter activity [GO:0008514]	integral component of membrane [GO:0016021]; organic anion transmembrane transporter activity [GO:0008514]	integral component of membrane [GO:0016021]; organic anion transmembrane transporter activity [GO:0008514]
B7CED8	B7CED8_CAEEL	Calcium-transporting ATPase (EC 3.6.3.8)	mca-3	1170	membrane transport	membrane	1					+														integral component of membrane [GO:0016021]; plasma membrane [GO:0005886]; ATP binding [GO:0005524]; calcium-transporting ATPase activity [GO:0005388]; metal ion binding [GO:0046872]; calcium ion transport [GO:0006816]; embryo development ending in birth or egg hatching [GO:0009792]; endocytosis [GO:0006897]; negative regulation of cytosolic calcium ion concentration [GO:0051481]; nematode larval…	integral component of membrane [GO:0016021]; plasma membrane [GO:0005886]; ATP binding [GO:0005524]; calcium-transporting ATPase activity [GO:0005388]; metal ion binding [GO:0046872]; calcium ion transport [GO:0006816]; embryo development ending in birth or egg hatching [GO:0009792]; endocytosis [GO:0006897]; negative regulation of cytosolic calcium ion concentration [GO:0051481]; nematode larval…	integral component of membrane [GO:0016021]; plasma membrane [GO:0005886]; ATP binding [GO:0005524]; calcium-transporting ATPase activity [GO:0005388]; metal ion binding [GO:0046872]; calcium ion transport [GO:0006816]; embryo development ending in birth or egg hatching [GO:0009792]; endocytosis [GO:0006897]; negative regulation of cytosolic calcium ion concentration [GO:0051481]; nematode larval…
Q8T5S1	NHX2_CAEEL	Na(+)/H(+) exchanger protein 2 (Na(+)/H(+) antiporter nhx-2)	nhx-2	644	membrane transport	membrane asociated	1														+					apical plasma membrane [GO:0016324]; integral component of membrane [GO:0016021]; potassium:proton antiporter activity [GO:0015386]; sodium:proton antiporter activity [GO:0015385]; determination of adult lifespan [GO:0008340]; lipid storage [GO:0019915]; nematode larval development [GO:0002119]; positive regulation of fatty acid transport [GO:2000193]; positive regulation of growth rate [GO:00400…	apical plasma membrane [GO:0016324]; integral component of membrane [GO:0016021]; potassium:proton antiporter activity [GO:0015386]; sodium:proton antiporter activity [GO:0015385]; determination of adult lifespan [GO:0008340]; lipid storage [GO:0019915]; nematode larval development [GO:0002119]; positive regulation of fatty acid transport [GO:2000193]; positive regulation of growth rate [GO:00400…	apical plasma membrane [GO:0016324]; integral component of membrane [GO:0016021]; potassium:proton antiporter activity [GO:0015386]; sodium:proton antiporter activity [GO:0015385]; determination of adult lifespan [GO:0008340]; lipid storage [GO:0019915]; nematode larval development [GO:0002119]; positive regulation of fatty acid transport [GO:2000193]; positive regulation of growth rate [GO:00400…
Q22541	Q22541_CAEEL	Cation Diffusion Facilitator family	cdf-2	360	membrane transport / metal	membrane	1																+			gut granule membrane [GO:0044841]; integral component of membrane [GO:0016021]; membrane [GO:0016020]; zinc ion transmembrane transporter activity [GO:0005385]; cellular response to zinc ion [GO:0071294]; regulation of sequestering of zinc ion [GO:0061088]; response to zinc ion [GO:0010043]; zinc II ion transmembrane transport [GO:0071577]	gut granule membrane [GO:0044841]; integral component of membrane [GO:0016021]; membrane [GO:0016020]; zinc ion transmembrane transporter activity [GO:0005385]; cellular response to zinc ion [GO:0071294]; regulation of sequestering of zinc ion [GO:0061088]; response to zinc ion [GO:0010043]; zinc II ion transmembrane transport [GO:0071577]	gut granule membrane [GO:0044841]; integral component of membrane [GO:0016021]; membrane [GO:0016020]; zinc ion transmembrane transporter activity [GO:0005385]; cellular response to zinc ion [GO:0071294]; regulation of sequestering of zinc ion [GO:0061088]; response to zinc ion [GO:0010043]; zinc II ion transmembrane transport [GO:0071577]
Q19978	BST14_CAEEL	Bestrophin homolog 14	best-14	405	membrane/ signalling	membrane	2								+		+									integral component of membrane [GO:0016021]	integral component of membrane [GO:0016021]	integral component of membrane [GO:0016021]
G5ECW7	G5ECW7_CAEEL	Dipeptidyl peptidase 3 (EC 3.4.14.4) (Dipeptidyl aminopeptidase III) (Dipeptidyl peptidase III)	dpt-1	745	metabolism	cytosol	5		+		+				+		+				+					cytoplasm [GO:0005737]; dipeptidyl-peptidase activity [GO:0008239]; metal ion binding [GO:0046872]; metallopeptidase activity [GO:0008237]	cytoplasm [GO:0005737]; dipeptidyl-peptidase activity [GO:0008239]; metal ion binding [GO:0046872]; metallopeptidase activity [GO:0008237]	cytoplasm [GO:0005737]; dipeptidyl-peptidase activity [GO:0008239]; metal ion binding [GO:0046872]; metallopeptidase activity [GO:0008237]
Q23068	Q23068_CAEEL	Epoxide hydrolase (EC 3.3.2.9)	CELE_W01A11.1	452	metabolism	endoplasmic reticulum	4	+				+									+		+			endoplasmic reticulum membrane [GO:0005789]; cis-stilbene-oxide hydrolase activity [GO:0033961]; aromatic compound catabolic process [GO:0019439]	endoplasmic reticulum membrane [GO:0005789]; cis-stilbene-oxide hydrolase activity [GO:0033961]; aromatic compound catabolic process [GO:0019439]	endoplasmic reticulum membrane [GO:0005789]; cis-stilbene-oxide hydrolase activity [GO:0033961]; aromatic compound catabolic process [GO:0019439]
O17040	HACD_CAEEL	Very-long-chain (3R)-3-hydroxyacyl-CoA dehydratase hpo-8 (EC 4.2.1.134) (Probable 3-hydroxyacyl-CoA dehydratase)	hpo-8	218	metabolism	membrane	4				+	+			+		+									integral component of membrane [GO:0016021]; 3-hydroxy-behenoyl-CoA dehydratase activity [GO:0102344]; 3-hydroxy-lignoceroyl-CoA dehydratase activity [GO:0102345]; fatty acid biosynthetic process [GO:0006633]	integral component of membrane [GO:0016021]; 3-hydroxy-behenoyl-CoA dehydratase activity [GO:0102344]; 3-hydroxy-lignoceroyl-CoA dehydratase activity [GO:0102345]; fatty acid biosynthetic process [GO:0006633]	integral component of membrane [GO:0016021]; 3-hydroxy-behenoyl-CoA dehydratase activity [GO:0102344]; 3-hydroxy-lignoceroyl-CoA dehydratase activity [GO:0102345]; fatty acid biosynthetic process [GO:0006633]
Q27476	Q27476_CAEEL	CYtochrome P450 family	cyp-25a2	502	metabolism	cytosol	4								+		+			+				+		heme binding [GO:0020037]; iron ion binding [GO:0005506]; monooxygenase activity [GO:0004497]; oxidoreductase activity [GO:0016491]; oxidoreductase activity, acting on paired donors, with incorporation or reduction of molecular oxygen [GO:0016705]	heme binding [GO:0020037]; iron ion binding [GO:0005506]; monooxygenase activity [GO:0004497]; oxidoreductase activity [GO:0016491]; oxidoreductase activity, acting on paired donors, with incorporation or reduction of molecular oxygen [GO:0016705]	heme binding [GO:0020037]; iron ion binding [GO:0005506]; monooxygenase activity [GO:0004497]; oxidoreductase activity [GO:0016491]; oxidoreductase activity, acting on paired donors, with incorporation or reduction of molecular oxygen [GO:0016705]
P53585	ACLY_CAEEL	Probable ATP-citrate synthase (EC 2.3.3.8) (ATP-citrate (pro-S-)-lyase) (Citrate cleavage enzyme)	acly-1	1106	metabolism	cytosol	3								+		+			+						citrate lyase complex [GO:0009346]; cytosol [GO:0005829]; ATP binding [GO:0005524]; ATP citrate synthase activity [GO:0003878]; cofactor binding [GO:0048037]; metal ion binding [GO:0046872]; acetyl-CoA biosynthetic process [GO:0006085]; citrate metabolic process [GO:0006101]; fatty acid biosynthetic process [GO:0006633]	citrate lyase complex [GO:0009346]; cytosol [GO:0005829]; ATP binding [GO:0005524]; ATP citrate synthase activity [GO:0003878]; cofactor binding [GO:0048037]; metal ion binding [GO:0046872]; acetyl-CoA biosynthetic process [GO:0006085]; citrate metabolic process [GO:0006101]; fatty acid biosynthetic process [GO:0006633]	citrate lyase complex [GO:0009346]; cytosol [GO:0005829]; ATP binding [GO:0005524]; ATP citrate synthase activity [GO:0003878]; cofactor binding [GO:0048037]; metal ion binding [GO:0046872]; acetyl-CoA biosynthetic process [GO:0006085]; citrate metabolic process [GO:0006101]; fatty acid biosynthetic process [GO:0006633]
A3QMC2	A3QMC2_CAEEL	Uncharacterized protein	C42C1.11	608	metabolism	cytosol	3								+		+							+		cytosol [GO:0005829]; aminopeptidase activity [GO:0004177]; metallopeptidase activity [GO:0008237]; zinc ion binding [GO:0008270]; peptide catabolic process [GO:0043171]	cytosol [GO:0005829]; aminopeptidase activity [GO:0004177]; metallopeptidase activity [GO:0008237]; zinc ion binding [GO:0008270]; peptide catabolic process [GO:0043171]	cytosol [GO:0005829]; aminopeptidase activity [GO:0004177]; metallopeptidase activity [GO:0008237]; zinc ion binding [GO:0008270]; peptide catabolic process [GO:0043171]
G5EBF4	G5EBF4_CAEEL	Uncharacterized protein	CELE_T28H10.3	462	metabolism	vacuole	3								+		+			+		x				vacuole [GO:0005773]; cysteine-type endopeptidase activity [GO:0004197]; proteolysis involved in cellular protein catabolic process [GO:0051603]; vacuolar protein processing [GO:0006624]	vacuole [GO:0005773]; cysteine-type endopeptidase activity [GO:0004197]; proteolysis involved in cellular protein catabolic process [GO:0051603]; vacuolar protein processing [GO:0006624]	vacuole [GO:0005773]; cysteine-type endopeptidase activity [GO:0004197]; proteolysis involved in cellular protein catabolic process [GO:0051603]; vacuolar protein processing [GO:0006624]
B1Q254	B1Q254_CAEEL	Uncharacterized protein	C14H10.3	802	metabolism		3								+		+			+		x				catalytic activity [GO:0003824]	catalytic activity [GO:0003824]	catalytic activity [GO:0003824]
Q17405	YQ02_CAEEL	Aminopeptidase-like protein AC3.5	AC3.5	1090	metabolism	cytosol	2								+		+									cytoplasm [GO:0005737]; integral component of membrane [GO:0016021]; metalloaminopeptidase activity [GO:0070006]; peptide binding [GO:0042277]; zinc ion binding [GO:0008270]; peptide catabolic process [GO:0043171]; proteolysis [GO:0006508]	cytoplasm [GO:0005737]; integral component of membrane [GO:0016021]; metalloaminopeptidase activity [GO:0070006]; peptide binding [GO:0042277]; zinc ion binding [GO:0008270]; peptide catabolic process [GO:0043171]; proteolysis [GO:0006508]	cytoplasm [GO:0005737]; integral component of membrane [GO:0016021]; metalloaminopeptidase activity [GO:0070006]; peptide binding [GO:0042277]; zinc ion binding [GO:0008270]; peptide catabolic process [GO:0043171]; proteolysis [GO:0006508]
Q17686	Q17686_CAEEL	Aminoacylase (EC 3.5.1.14) (N-acyl-L-amino-acid amidohydrolase)	C06A6.4	397	metabolism	cytosol	2								+		+									cytoplasm [GO:0005737]; aminoacylase activity [GO:0004046]; metal ion binding [GO:0046872]; metallopeptidase activity [GO:0008237]; cellular amino acid metabolic process [GO:0006520]	cytoplasm [GO:0005737]; aminoacylase activity [GO:0004046]; metal ion binding [GO:0046872]; metallopeptidase activity [GO:0008237]; cellular amino acid metabolic process [GO:0006520]	cytoplasm [GO:0005737]; aminoacylase activity [GO:0004046]; metal ion binding [GO:0046872]; metallopeptidase activity [GO:0008237]; cellular amino acid metabolic process [GO:0006520]
Q19264	DEOC_CAEEL	Putative deoxyribose-phosphate aldolase (DERA) (EC 4.1.2.4) (2-deoxy-D-ribose 5-phosphate aldolase) (Phosphodeoxyriboaldolase) (Deoxyriboaldolase)	F09E5.3	303	metabolism	cytosol	2				+	+														cytoplasm [GO:0005737]; deoxyribose-phosphate aldolase activity [GO:0004139]; carbohydrate catabolic process [GO:0016052]; deoxyribonucleotide catabolic process [GO:0009264]; deoxyribose phosphate catabolic process [GO:0046386]	cytoplasm [GO:0005737]; deoxyribose-phosphate aldolase activity [GO:0004139]; carbohydrate catabolic process [GO:0016052]; deoxyribonucleotide catabolic process [GO:0009264]; deoxyribose phosphate catabolic process [GO:0046386]	cytoplasm [GO:0005737]; deoxyribose-phosphate aldolase activity [GO:0004139]; carbohydrate catabolic process [GO:0016052]; deoxyribonucleotide catabolic process [GO:0009264]; deoxyribose phosphate catabolic process [GO:0046386]
G5ED01	G5ED01_CAEEL	INOsitol-3-phosphate Synthase	inos-1	525	metabolism	cytosol	2									+							+			cytoplasm [GO:0005737]; inositol-3-phosphate synthase activity [GO:0004512]; inositol biosynthetic process [GO:0006021]; phospholipid biosynthetic process [GO:0008654]	cytoplasm [GO:0005737]; inositol-3-phosphate synthase activity [GO:0004512]; inositol biosynthetic process [GO:0006021]; phospholipid biosynthetic process [GO:0008654]	cytoplasm [GO:0005737]; inositol-3-phosphate synthase activity [GO:0004512]; inositol biosynthetic process [GO:0006021]; phospholipid biosynthetic process [GO:0008654]
A9CZN9	A9CZN9_CAEEL	Uncharacterized protein	CELE_E01A2.1	290	metabolism	cytosol	2	+				+														glutamate-cysteine ligase complex [GO:0017109]; enzyme regulator activity [GO:0030234]; glutamate-cysteine ligase catalytic subunit binding [GO:0035226]; glutathione biosynthetic process [GO:0006750]; positive regulation of glutamate-cysteine ligase activity [GO:0035229]	glutamate-cysteine ligase complex [GO:0017109]; enzyme regulator activity [GO:0030234]; glutamate-cysteine ligase catalytic subunit binding [GO:0035226]; glutathione biosynthetic process [GO:0006750]; positive regulation of glutamate-cysteine ligase activity [GO:0035229]	glutamate-cysteine ligase complex [GO:0017109]; enzyme regulator activity [GO:0030234]; glutamate-cysteine ligase catalytic subunit binding [GO:0035226]; glutathione biosynthetic process [GO:0006750]; positive regulation of glutamate-cysteine ligase activity [GO:0035229]
B0M0N9	B0M0N9_CAEEL	GLutamiNAse	glna-1	791	metabolism	cytosol	2													+		+				glutaminase activity [GO:0004359]; glutamine metabolic process [GO:0006541]	glutaminase activity [GO:0004359]; glutamine metabolic process [GO:0006541]	glutaminase activity [GO:0004359]; glutamine metabolic process [GO:0006541]
Q09474	T23O_CAEEL	Tryptophan 2,3-dioxygenase (TDO) (EC 1.13.11.11) (Tryptamin 2,3-dioxygenase) (Tryptophan oxygenase) (TO) (TRPO) (Tryptophan pyrrolase) (Tryptophanase)	tdo-2	403	metabolism	cytosol	2														+		+			heme binding [GO:0020037]; metal ion binding [GO:0046872]; tryptophan 2,3-dioxygenase activity [GO:0004833]; tryptophan catabolic process to acetyl-CoA [GO:0019442]; tryptophan catabolic process to kynurenine [GO:0019441]	heme binding [GO:0020037]; metal ion binding [GO:0046872]; tryptophan 2,3-dioxygenase activity [GO:0004833]; tryptophan catabolic process to acetyl-CoA [GO:0019442]; tryptophan catabolic process to kynurenine [GO:0019441]	heme binding [GO:0020037]; metal ion binding [GO:0046872]; tryptophan 2,3-dioxygenase activity [GO:0004833]; tryptophan catabolic process to acetyl-CoA [GO:0019442]; tryptophan catabolic process to kynurenine [GO:0019441]
O17731	O17731_CAEEL	Uncharacterized protein	CELE_D2023.4	160	metabolism	cytosol	2															+			+	N-acetyltransferase activity [GO:0008080]	N-acetyltransferase activity [GO:0008080]	N-acetyltransferase activity [GO:0008080]
Q9U2J6	Q9U2J6_CAEEL	Uncharacterized protein	CELE_Y39G8B.1	316	metabolism	cytosol	2				+	+														oxidoreductase activity [GO:0016491]	oxidoreductase activity [GO:0016491]	oxidoreductase activity [GO:0016491]
Q21702	Q21702_CAEEL	Uncharacterized protein	CELE_R04B5.5	347	metabolism	cytosol	2														+		+			oxidoreductase activity [GO:0016491]; zinc ion binding [GO:0008270]	oxidoreductase activity [GO:0016491]; zinc ion binding [GO:0008270]	oxidoreductase activity [GO:0016491]; zinc ion binding [GO:0008270]
Q9XVZ2	Q9XVZ2_CAEEL	Uncharacterized protein	CELE_Y7A5A.1	538	metabolism	membrane	2								+		+									integral component of membrane [GO:0016021]; delta24(24-1) sterol reductase activity [GO:0000246]; flavin adenine dinucleotide binding [GO:0050660]; oxidoreductase activity, acting on CH-OH group of donors [GO:0016614]; steroid metabolic process [GO:0008202]	integral component of membrane [GO:0016021]; delta24(24-1) sterol reductase activity [GO:0000246]; flavin adenine dinucleotide binding [GO:0050660]; oxidoreductase activity, acting on CH-OH group of donors [GO:0016614]; steroid metabolic process [GO:0008202]	integral component of membrane [GO:0016021]; delta24(24-1) sterol reductase activity [GO:0000246]; flavin adenine dinucleotide binding [GO:0050660]; oxidoreductase activity, acting on CH-OH group of donors [GO:0016614]; steroid metabolic process [GO:0008202]
Q9UAW8	Q9UAW8_CAEEL	Uncharacterized protein	CELE_T12B3.3	356	metabolism	membrane	2	+				+														integral component of membrane [GO:0016021]; glycerophosphodiester phosphodiesterase activity [GO:0008889]; lipid metabolic process [GO:0006629]	integral component of membrane [GO:0016021]; glycerophosphodiester phosphodiesterase activity [GO:0008889]; lipid metabolic process [GO:0006629]	integral component of membrane [GO:0016021]; glycerophosphodiester phosphodiesterase activity [GO:0008889]; lipid metabolic process [GO:0006629]
Q9XTI0	3HIDH_CAEEL	Probable 3-hydroxyisobutyrate dehydrogenase, mitochondrial (HIBADH) (EC 1.1.1.31)	B0250.5	299	metabolism	mitochondrion	2				+	+														mitochondrion [GO:0005739]; 3-hydroxyisobutyrate dehydrogenase activity [GO:0008442]; NAD binding [GO:0051287]; phosphogluconate dehydrogenase (decarboxylating) activity [GO:0004616]; valine catabolic process [GO:0006574]	mitochondrion [GO:0005739]; 3-hydroxyisobutyrate dehydrogenase activity [GO:0008442]; NAD binding [GO:0051287]; phosphogluconate dehydrogenase (decarboxylating) activity [GO:0004616]; valine catabolic process [GO:0006574]	mitochondrion [GO:0005739]; 3-hydroxyisobutyrate dehydrogenase activity [GO:0008442]; NAD binding [GO:0051287]; phosphogluconate dehydrogenase (decarboxylating) activity [GO:0004616]; valine catabolic process [GO:0006574]
Q9U296	Q9U296_CAEEL	Malic enzyme	men-1	620	metabolism	mitochondrion	2				+	+														mitochondrion [GO:0005739]; malate dehydrogenase (decarboxylating) (NAD+) activity [GO:0004471]; malate dehydrogenase (decarboxylating) (NADP+) activity [GO:0004473]; metal ion binding [GO:0046872]; NAD binding [GO:0051287]; malate metabolic process [GO:0006108]; pyruvate metabolic process [GO:0006090]	mitochondrion [GO:0005739]; malate dehydrogenase (decarboxylating) (NAD+) activity [GO:0004471]; malate dehydrogenase (decarboxylating) (NADP+) activity [GO:0004473]; metal ion binding [GO:0046872]; NAD binding [GO:0051287]; malate metabolic process [GO:0006108]; pyruvate metabolic process [GO:0006090]	mitochondrion [GO:0005739]; malate dehydrogenase (decarboxylating) (NAD+) activity [GO:0004471]; malate dehydrogenase (decarboxylating) (NADP+) activity [GO:0004473]; metal ion binding [GO:0046872]; NAD binding [GO:0051287]; malate metabolic process [GO:0006108]; pyruvate metabolic process [GO:0006090]
Q95Q68	Q95Q68_CAEEL	Uncharacterized protein	C37H5.13	414	metabolism	peroxisome	2				+	+														peroxisomal matrix [GO:0005782]; acyl-CoA hydrolase activity [GO:0047617]; acyl-CoA metabolic process [GO:0006637]; fatty acid catabolic process [GO:0009062]	peroxisomal matrix [GO:0005782]; acyl-CoA hydrolase activity [GO:0047617]; acyl-CoA metabolic process [GO:0006637]; fatty acid catabolic process [GO:0009062]	peroxisomal matrix [GO:0005782]; acyl-CoA hydrolase activity [GO:0047617]; acyl-CoA metabolic process [GO:0006637]; fatty acid catabolic process [GO:0009062]
Q20992	Q20992_CAEEL	Acyl-coenzyme A oxidase	acox-3	667	metabolism	peroxisome	2								+		+									peroxisome [GO:0005777]; acyl-CoA dehydrogenase activity [GO:0003995]; acyl-CoA oxidase activity [GO:0003997]; flavin adenine dinucleotide binding [GO:0050660]; fatty acid beta-oxidation [GO:0006635]	peroxisome [GO:0005777]; acyl-CoA dehydrogenase activity [GO:0003995]; acyl-CoA oxidase activity [GO:0003997]; flavin adenine dinucleotide binding [GO:0050660]; fatty acid beta-oxidation [GO:0006635]	peroxisome [GO:0005777]; acyl-CoA dehydrogenase activity [GO:0003995]; acyl-CoA oxidase activity [GO:0003997]; flavin adenine dinucleotide binding [GO:0050660]; fatty acid beta-oxidation [GO:0006635]
Q2YS41	Q2YS41_CAEEL	Carbonic anhydrase (EC 4.2.1.1) (Carbonate dehydratase)	bca-2	259	metabolism		2	+				+														carbonate dehydratase activity [GO:0004089]; zinc ion binding [GO:0008270]; cellular metabolic process [GO:0044237]	carbonate dehydratase activity [GO:0004089]; zinc ion binding [GO:0008270]; cellular metabolic process [GO:0044237]	carbonate dehydratase activity [GO:0004089]; zinc ion binding [GO:0008270]; cellular metabolic process [GO:0044237]
A3QMC8	GMPPB_CAEEL	Mannose-1-phosphate guanyltransferase beta (EC 2.7.7.13) (GDP-mannose pyrophosphorylase B) (GTP-mannose-1-phosphate guanylyltransferase beta)	tag-335	365	metabolism		2								+		+									GTP binding [GO:0005525]; mannose-1-phosphate guanylyltransferase activity [GO:0004475]; GDP-mannose biosynthetic process [GO:0009298]	GTP binding [GO:0005525]; mannose-1-phosphate guanylyltransferase activity [GO:0004475]; GDP-mannose biosynthetic process [GO:0009298]	GTP binding [GO:0005525]; mannose-1-phosphate guanylyltransferase activity [GO:0004475]; GDP-mannose biosynthetic process [GO:0009298]
Q8MP09	Q8MP09_CAEEL	Nematode Kynurenine AminoTransferase	nkat-3	441	metabolism		2																+	+		kynurenine aminotransferase activity [GO:0036137]; pyridoxal phosphate binding [GO:0030170]; biosynthetic process [GO:0009058]	kynurenine aminotransferase activity [GO:0036137]; pyridoxal phosphate binding [GO:0030170]; biosynthetic process [GO:0009058]	kynurenine aminotransferase activity [GO:0036137]; pyridoxal phosphate binding [GO:0030170]; biosynthetic process [GO:0009058]
O44501	O44501_CAEEL	FarNesylTransferase, Alpha subunit	fnta-1	328	metabolism		2								+		+									protein prenyltransferase activity [GO:0008318]; protein prenylation [GO:0018342]	protein prenyltransferase activity [GO:0008318]; protein prenylation [GO:0018342]	protein prenyltransferase activity [GO:0008318]; protein prenylation [GO:0018342]
Q9XVI6	SPTC3_CAEEL	Serine palmitoyltransferase 3 (EC 2.3.1.50) (Long chain base biosynthesis protein 3) (LCB 3) (Serine-palmitoyl-CoA transferase 3) (SPT 3) (SPT3)	sptl-3	512	metabolism		2								+		+									pyridoxal phosphate binding [GO:0030170]; serine C-palmitoyltransferase activity [GO:0004758]; biosynthetic process [GO:0009058]; sphingolipid metabolic process [GO:0006665]	pyridoxal phosphate binding [GO:0030170]; serine C-palmitoyltransferase activity [GO:0004758]; biosynthetic process [GO:0009058]; sphingolipid metabolic process [GO:0006665]	pyridoxal phosphate binding [GO:0030170]; serine C-palmitoyltransferase activity [GO:0004758]; biosynthetic process [GO:0009058]; sphingolipid metabolic process [GO:0006665]
O16294	GMPR_CAEEL	GMP reductase (GMPR) (EC 1.7.1.7) (Guanosine 5'-monophosphate oxidoreductase) (Guanosine monophosphate reductase)	F32D1.5	358	metabolism		2				+	+														GMP reductase complex [GO:1902560]; GMP reductase activity [GO:0003920]; metal ion binding [GO:0046872]; nucleotide metabolic process [GO:0009117]; purine nucleobase metabolic process [GO:0006144]	GMP reductase complex [GO:1902560]; GMP reductase activity [GO:0003920]; metal ion binding [GO:0046872]; nucleotide metabolic process [GO:0009117]; purine nucleobase metabolic process [GO:0006144]	GMP reductase complex [GO:1902560]; GMP reductase activity [GO:0003920]; metal ion binding [GO:0046872]; nucleotide metabolic process [GO:0009117]; purine nucleobase metabolic process [GO:0006144]
P48053	YPD1_CAEEL	Uncharacterized protein C05D11.1	C05D11.1	995	metabolism		2	+				+														catalytic activity [GO:0003824]; metal ion binding [GO:0046872]	catalytic activity [GO:0003824]; metal ion binding [GO:0046872]	catalytic activity [GO:0003824]; metal ion binding [GO:0046872]
Q20086	UGT58_CAEEL	Putative UDP-glucuronosyltransferase ugt-58 (UDPGT 58) (EC 2.4.1.17)	ugt-58	533	metabolism	membrane	1	+																		integral component of membrane [GO:0016021]; intracellular membrane-bounded organelle [GO:0043231]; glucuronosyltransferase activity [GO:0015020]; metabolic process [GO:0008152]	integral component of membrane [GO:0016021]; intracellular membrane-bounded organelle [GO:0043231]; glucuronosyltransferase activity [GO:0015020]; metabolic process [GO:0008152]	integral component of membrane [GO:0016021]; intracellular membrane-bounded organelle [GO:0043231]; glucuronosyltransferase activity [GO:0015020]; metabolic process [GO:0008152]
P52872	DAD1_CAEEL	Dolichyl-diphosphooligosaccharide--protein glycosyltransferase subunit dad-1 (Oligosaccharyl transferase subunit dad-1) (EC 2.4.99.18) (Defender against cell death 1) (Protein dad-1)	dad-1	113	metabolism	membrane	1													+						integral component of membrane [GO:0016021]; oligosaccharyltransferase complex [GO:0008250]; dolichyl-diphosphooligosaccharide-protein glycotransferase activity [GO:0004579]; apoptotic process [GO:0006915]; negative regulation of apoptotic process [GO:0043066]; protein N-linked glycosylation [GO:0006487]	integral component of membrane [GO:0016021]; oligosaccharyltransferase complex [GO:0008250]; dolichyl-diphosphooligosaccharide-protein glycotransferase activity [GO:0004579]; apoptotic process [GO:0006915]; negative regulation of apoptotic process [GO:0043066]; protein N-linked glycosylation [GO:0006487]	integral component of membrane [GO:0016021]; oligosaccharyltransferase complex [GO:0008250]; dolichyl-diphosphooligosaccharide-protein glycotransferase activity [GO:0004579]; apoptotic process [GO:0006915]; negative regulation of apoptotic process [GO:0043066]; protein N-linked glycosylation [GO:0006487]
Q9U2M7	AP4A_CAEEL	Bis(5'-nucleosyl)-tetraphosphatase [asymmetrical] (EC 3.6.1.-) (Diadenosine 5',5'''-P1,P4-tetraphosphate asymmetrical hydrolase) (Ap4A hydrolase) (Ap4Aase) (Diadenosine tetraphosphatase) (Nudix hydrolase 4)		138	metabolism	cytosol	1																	+		5-phosphoribosyl 1-pyrophosphate pyrophosphatase activity [GO:0043135]; ATP binding [GO:0005524]; bis(5'-nucleosyl)-tetraphosphatase (asymmetrical) activity [GO:0004081]; ADP biosynthetic process [GO:0006172]; AMP biosynthetic process [GO:0006167]; apoptotic process [GO:0006915]; ATP biosynthetic process [GO:0006754]; diadenosine tetraphosphate catabolic process [GO:0015967]; ribose phosphate met…	5-phosphoribosyl 1-pyrophosphate pyrophosphatase activity [GO:0043135]; ATP binding [GO:0005524]; bis(5'-nucleosyl)-tetraphosphatase (asymmetrical) activity [GO:0004081]; ADP biosynthetic process [GO:0006172]; AMP biosynthetic process [GO:0006167]; apoptotic process [GO:0006915]; ATP biosynthetic process [GO:0006754]; diadenosine tetraphosphate catabolic process [GO:0015967]; ribose phosphate met…	5-phosphoribosyl 1-pyrophosphate pyrophosphatase activity [GO:0043135]; ATP binding [GO:0005524]; bis(5'-nucleosyl)-tetraphosphatase (asymmetrical) activity [GO:0004081]; ADP biosynthetic process [GO:0006172]; AMP biosynthetic process [GO:0006167]; apoptotic process [GO:0006915]; ATP biosynthetic process [GO:0006754]; diadenosine tetraphosphate catabolic process [GO:0015967]; ribose phosphate met…
P17329	G3P2_CAEEL	Glyceraldehyde-3-phosphate dehydrogenase 2 (GAPDH-2) (EC 1.2.1.12)	gpd-2	341	metabolism	cytosol	1					+														cytoplasm [GO:0005737]; glyceraldehyde-3-phosphate dehydrogenase (NAD+) (phosphorylating) activity [GO:0004365]; NAD binding [GO:0051287]; NADP binding [GO:0050661]; glucose metabolic process [GO:0006006]; glycolytic process [GO:0006096]	cytoplasm [GO:0005737]; glyceraldehyde-3-phosphate dehydrogenase (NAD+) (phosphorylating) activity [GO:0004365]; NAD binding [GO:0051287]; NADP binding [GO:0050661]; glucose metabolic process [GO:0006006]; glycolytic process [GO:0006096]	cytoplasm [GO:0005737]; glyceraldehyde-3-phosphate dehydrogenase (NAD+) (phosphorylating) activity [GO:0004365]; NAD binding [GO:0051287]; NADP binding [GO:0050661]; glucose metabolic process [GO:0006006]; glycolytic process [GO:0006096]
Q19905	UGDH_CAEEL	UDP-glucose 6-dehydrogenase (UDP-Glc dehydrogenase) (UDP-GlcDH) (UDPGDH) (EC 1.1.1.22) (Squashed vulva protein 4)	sqv-4	481	metabolism	cytosol	1				+															cytoplasm [GO:0005737]; identical protein binding [GO:0042802]; NAD binding [GO:0051287]; UDP-glucose 6-dehydrogenase activity [GO:0003979]; embryo development ending in birth or egg hatching [GO:0009792]; glycosaminoglycan biosynthetic process [GO:0006024]; morphogenesis of an epithelium [GO:0002009]; oviposition [GO:0018991]; reproduction [GO:0000003]; UDP-glucuronate biosynthetic process [GO:0…	cytoplasm [GO:0005737]; identical protein binding [GO:0042802]; NAD binding [GO:0051287]; UDP-glucose 6-dehydrogenase activity [GO:0003979]; embryo development ending in birth or egg hatching [GO:0009792]; glycosaminoglycan biosynthetic process [GO:0006024]; morphogenesis of an epithelium [GO:0002009]; oviposition [GO:0018991]; reproduction [GO:0000003]; UDP-glucuronate biosynthetic process [GO:0…	cytoplasm [GO:0005737]; identical protein binding [GO:0042802]; NAD binding [GO:0051287]; UDP-glucose 6-dehydrogenase activity [GO:0003979]; embryo development ending in birth or egg hatching [GO:0009792]; glycosaminoglycan biosynthetic process [GO:0006024]; morphogenesis of an epithelium [GO:0002009]; oviposition [GO:0018991]; reproduction [GO:0000003]; UDP-glucuronate biosynthetic process [GO:0…
Q21166	SUR5_CAEEL	Acetoacetyl-CoA synthetase (EC 6.2.1.16) (Suppressor of activated let-60 Ras protein 5)	sur-5	700	metabolism	cytosol	1																+			cytoplasm [GO:0005737]; nucleus [GO:0005634]; acetoacetate-CoA ligase activity [GO:0030729]; ATP binding [GO:0005524]; fatty acid metabolic process [GO:0006631]	cytoplasm [GO:0005737]; nucleus [GO:0005634]; acetoacetate-CoA ligase activity [GO:0030729]; ATP binding [GO:0005524]; fatty acid metabolic process [GO:0006631]	cytoplasm [GO:0005737]; nucleus [GO:0005634]; acetoacetate-CoA ligase activity [GO:0030729]; ATP binding [GO:0005524]; fatty acid metabolic process [GO:0006631]
G5ECS4	G5ECS4_CAEEL	GaLactoFuranose synthesis (UGM, UDP-galactopyranose mutase) (UDP-galactopyranose mutase) (EC 5.4.99.9)	glf-1	476	metabolism	cytosol	1					+														cytoplasm [GO:0005737]; oxidoreductase activity [GO:0016491]; UDP-galactopyranose mutase activity [GO:0008767]; cellular polysaccharide biosynthetic process [GO:0033692]	cytoplasm [GO:0005737]; oxidoreductase activity [GO:0016491]; UDP-galactopyranose mutase activity [GO:0008767]; cellular polysaccharide biosynthetic process [GO:0033692]	cytoplasm [GO:0005737]; oxidoreductase activity [GO:0016491]; UDP-galactopyranose mutase activity [GO:0008767]; cellular polysaccharide biosynthetic process [GO:0033692]
Q966C7	Q966C7_CAEEL	Transaldolase (EC 2.2.1.2)	tald-1	319	metabolism	cytosol	1					+														cytoplasm [GO:0005737]; sedoheptulose-7-phosphate:D-glyceraldehyde-3-phosphate glyceronetransferase activity [GO:0004801]; carbohydrate metabolic process [GO:0005975]; pentose-phosphate shunt [GO:0006098]	cytoplasm [GO:0005737]; sedoheptulose-7-phosphate:D-glyceraldehyde-3-phosphate glyceronetransferase activity [GO:0004801]; carbohydrate metabolic process [GO:0005975]; pentose-phosphate shunt [GO:0006098]	cytoplasm [GO:0005737]; sedoheptulose-7-phosphate:D-glyceraldehyde-3-phosphate glyceronetransferase activity [GO:0004801]; carbohydrate metabolic process [GO:0005975]; pentose-phosphate shunt [GO:0006098]
Q9N4Z7	Q9N4Z7_CAEEL	MeValonate Kinase	mvk-1	607	metabolism	cytosol	1														+					cytosol [GO:0005829]; ATP binding [GO:0005524]; kinase activity [GO:0016301]; phosphotransferase activity, alcohol group as acceptor [GO:0016773]	cytosol [GO:0005829]; ATP binding [GO:0005524]; kinase activity [GO:0016301]; phosphotransferase activity, alcohol group as acceptor [GO:0016773]	cytosol [GO:0005829]; ATP binding [GO:0005524]; kinase activity [GO:0016301]; phosphotransferase activity, alcohol group as acceptor [GO:0016773]
Q27464	G6PD_CAEEL	Glucose-6-phosphate 1-dehydrogenase (G6PD) (EC 1.1.1.49)	gspd-1	522	metabolism	cytosol	1													+						glucose-6-phosphate dehydrogenase activity [GO:0004345]; NADP binding [GO:0050661]; glucose 6-phosphate metabolic process [GO:0051156]; glucose metabolic process [GO:0006006]; NADP metabolic process [GO:0006739]; pentose-phosphate shunt [GO:0006098]	glucose-6-phosphate dehydrogenase activity [GO:0004345]; NADP binding [GO:0050661]; glucose 6-phosphate metabolic process [GO:0051156]; glucose metabolic process [GO:0006006]; NADP metabolic process [GO:0006739]; pentose-phosphate shunt [GO:0006098]	glucose-6-phosphate dehydrogenase activity [GO:0004345]; NADP binding [GO:0050661]; glucose 6-phosphate metabolic process [GO:0051156]; glucose metabolic process [GO:0006006]; NADP metabolic process [GO:0006739]; pentose-phosphate shunt [GO:0006098]
G5EDW8	G5EDW8_CAEEL	Uncharacterized protein	CELE_VF13D12L.3	400	metabolism	cytosol	1					+														oxidoreductase activity [GO:0016491]	oxidoreductase activity [GO:0016491]	oxidoreductase activity [GO:0016491]
O45148	O45148_CAEEL	DihydroLipoamide S-SuccinylTransferase	dlst-1	463	metabolism	cytosol	1					+														oxoglutarate dehydrogenase complex [GO:0045252]; dihydrolipoyllysine-residue succinyltransferase activity [GO:0004149]; tricarboxylic acid cycle [GO:0006099]	oxoglutarate dehydrogenase complex [GO:0045252]; dihydrolipoyllysine-residue succinyltransferase activity [GO:0004149]; tricarboxylic acid cycle [GO:0006099]	oxoglutarate dehydrogenase complex [GO:0045252]; dihydrolipoyllysine-residue succinyltransferase activity [GO:0004149]; tricarboxylic acid cycle [GO:0006099]
Q9NF11	Q9NF11_CAEEL	Hypoxanthine PhosphoRibosylTransferase homolog	hprt-1	214	metabolism	cytosol	1					+														cytoplasm [GO:0005737]; hypoxanthine phosphoribosyltransferase activity [GO:0004422]; identical protein binding [GO:0042802]; purine ribonucleoside salvage [GO:0006166]	cytoplasm [GO:0005737]; hypoxanthine phosphoribosyltransferase activity [GO:0004422]; identical protein binding [GO:0042802]; purine ribonucleoside salvage [GO:0006166]	cytoplasm [GO:0005737]; hypoxanthine phosphoribosyltransferase activity [GO:0004422]; identical protein binding [GO:0042802]; purine ribonucleoside salvage [GO:0006166]
Q21750	Q21750_CAEEL	Acid Alpha Glucosidase Relate	aagr-2	955	metabolism	lysosome	1					+														lysosome [GO:0005764]; alpha-1,4-glucosidase activity [GO:0004558]; carbohydrate binding [GO:0030246]; glycogen catabolic process [GO:0005980]	lysosome [GO:0005764]; alpha-1,4-glucosidase activity [GO:0004558]; carbohydrate binding [GO:0030246]; glycogen catabolic process [GO:0005980]	lysosome [GO:0005764]; alpha-1,4-glucosidase activity [GO:0004558]; carbohydrate binding [GO:0030246]; glycogen catabolic process [GO:0005980]
O45686	ASAH1_CAEEL	Acid ceramidase (EC 3.5.1.23) (Acylsphingosine amidohydrolase 1)	asah-1	393	metabolism	lysosome	1				+															lysosome [GO:0005764]; ceramidase activity [GO:0017040]; sphingolipid metabolic process [GO:0006665]	lysosome [GO:0005764]; ceramidase activity [GO:0017040]; sphingolipid metabolic process [GO:0006665]	lysosome [GO:0005764]; ceramidase activity [GO:0017040]; sphingolipid metabolic process [GO:0006665]
Q21525	Q21525_CAEEL	Uncharacterized protein	CELE_M05D6.6	161	metabolism	membrane	1													+						integral component of membrane [GO:0016021]	integral component of membrane [GO:0016021]	integral component of membrane [GO:0016021]
Q22267	PLC2_CAEEL	Putative 1-acyl-sn-glycerol-3-phosphate acyltransferase acl-2 (1-AGP acyltransferase) (1-AGPAT) (EC 2.3.1.51) (Lysophosphatidic acid acyltransferase) (LPAAT)	acl-2	282	metabolism	membrane	1																		+	integral component of membrane [GO:0016021]; 1-acylglycerol-3-phosphate O-acyltransferase activity [GO:0003841]; acylglycerol O-acyltransferase activity [GO:0016411]; CDP-diacylglycerol biosynthetic process [GO:0016024]	integral component of membrane [GO:0016021]; 1-acylglycerol-3-phosphate O-acyltransferase activity [GO:0003841]; acylglycerol O-acyltransferase activity [GO:0016411]; CDP-diacylglycerol biosynthetic process [GO:0016024]	integral component of membrane [GO:0016021]; 1-acylglycerol-3-phosphate O-acyltransferase activity [GO:0003841]; acylglycerol O-acyltransferase activity [GO:0016411]; CDP-diacylglycerol biosynthetic process [GO:0016024]
O44732	O44732_CAEEL	Uncharacterized protein	CELE_F54D7.2	393	metabolism	membrane	1								+											integral component of membrane [GO:0016021]; phosphotransferase activity, for other substituted phosphate groups [GO:0016780]; phospholipid biosynthetic process [GO:0008654]	integral component of membrane [GO:0016021]; phosphotransferase activity, for other substituted phosphate groups [GO:0016780]; phospholipid biosynthetic process [GO:0008654]	integral component of membrane [GO:0016021]; phosphotransferase activity, for other substituted phosphate groups [GO:0016780]; phospholipid biosynthetic process [GO:0008654]
Q21929	DCXR_CAEEL	L-xylulose reductase (XR) (EC 1.1.1.10) (Dicarbonyl/L-xylulose reductase) (DCXR) (Short-chain dehydrogenase 21)	dhs-21	251	metabolism	membrane	1					+														plasma membrane [GO:0005886]; carbonyl reductase (NADPH) activity [GO:0004090]; catalytic activity [GO:0003824]; L-xylulose reductase (NADP+) activity [GO:0050038]; D-xylose metabolic process [GO:0042732]; glucose metabolic process [GO:0006006]; protein homotetramerization [GO:0051289]; xylulose catabolic process [GO:0005998]; xylulose metabolic process [GO:0005997]	plasma membrane [GO:0005886]; carbonyl reductase (NADPH) activity [GO:0004090]; catalytic activity [GO:0003824]; L-xylulose reductase (NADP+) activity [GO:0050038]; D-xylose metabolic process [GO:0042732]; glucose metabolic process [GO:0006006]; protein homotetramerization [GO:0051289]; xylulose catabolic process [GO:0005998]; xylulose metabolic process [GO:0005997]	plasma membrane [GO:0005886]; carbonyl reductase (NADPH) activity [GO:0004090]; catalytic activity [GO:0003824]; L-xylulose reductase (NADP+) activity [GO:0050038]; D-xylose metabolic process [GO:0042732]; glucose metabolic process [GO:0006006]; protein homotetramerization [GO:0051289]; xylulose catabolic process [GO:0005998]; xylulose metabolic process [GO:0005997]
P52716	YPP3_CAEEL	Uncharacterized serine carboxypeptidase F32A5.3 (EC 3.4.16.-)	F32A5.3	574	metabolism	membrane	1																+			membrane raft [GO:0045121]; serine-type carboxypeptidase activity [GO:0004185]; proteolysis involved in cellular protein catabolic process [GO:0051603]	membrane raft [GO:0045121]; serine-type carboxypeptidase activity [GO:0004185]; proteolysis involved in cellular protein catabolic process [GO:0051603]	membrane raft [GO:0045121]; serine-type carboxypeptidase activity [GO:0004185]; proteolysis involved in cellular protein catabolic process [GO:0051603]
P41942	YKB4_CAEEL	Uncharacterized protein B0272.4	B0272.4	255	metabolism	peroxisome	1																	+		peroxisome [GO:0005777]; isomerase activity [GO:0016853]; metabolic process [GO:0008152]	peroxisome [GO:0005777]; isomerase activity [GO:0016853]; metabolic process [GO:0008152]	peroxisome [GO:0005777]; isomerase activity [GO:0016853]; metabolic process [GO:0008152]
Q9XTU9	Q9XTU9_CAEEL	Glutaredoxin	glrx-5	142	metabolism		1																	+		cell [GO:0005623]; electron carrier activity [GO:0009055]; protein disulfide oxidoreductase activity [GO:0015035]; cell redox homeostasis [GO:0045454]	cell [GO:0005623]; electron carrier activity [GO:0009055]; protein disulfide oxidoreductase activity [GO:0015035]; cell redox homeostasis [GO:0045454]	cell [GO:0005623]; electron carrier activity [GO:0009055]; protein disulfide oxidoreductase activity [GO:0015035]; cell redox homeostasis [GO:0045454]
Q95ZW9	Q95ZW9_CAEEL	Uncharacterized protein	C50F4.16	450	metabolism		1														+					hydrolase activity [GO:0016787]	hydrolase activity [GO:0016787]	hydrolase activity [GO:0016787]
Q09567	Q09567_CAEEL	Uncharacterized protein	CELE_F48E8.3	493	metabolism		1														+					succinate dehydrogenase activity [GO:0000104]	succinate dehydrogenase activity [GO:0000104]	succinate dehydrogenase activity [GO:0000104]
G5ECA0	G5ECA0_CAEEL	MercaptoPyruvate SulfurTransferase homolog	mpst-6	300	metabolism		1													+						transferase activity [GO:0016740]	transferase activity [GO:0016740]	transferase activity [GO:0016740]
Q8MXK1	Q8MXK1_CAEEL	Uncharacterized protein	CELE_F44E7.4	1051	metabolism		1	+																		metal ion binding [GO:0046872]; metalloendopeptidase activity [GO:0004222]	metal ion binding [GO:0046872]; metalloendopeptidase activity [GO:0004222]	metal ion binding [GO:0046872]; metalloendopeptidase activity [GO:0004222]
Q965K3	Q965K3_CAEEL	Dipeptidyl Peptidase Four (IV) family	dpf-3	927	metabolism		1	+																		serine-type peptidase activity [GO:0008236]	serine-type peptidase activity [GO:0008236]	serine-type peptidase activity [GO:0008236]
Q18966	Q18966_CAEEL	Uncharacterized protein	CELE_D2013.6	235	metabolism		1				+
Q23166	Q23166_CAEEL	Uncharacterized protein	CELE_W04G3.5	353	metabolism	cytosol	2								+		+									magnesium ion binding [GO:0000287]; ribose phosphate diphosphokinase activity [GO:0004749]; nucleoside metabolic process [GO:0009116]; nucleotide biosynthetic process [GO:0009165]	magnesium ion binding [GO:0000287]; ribose phosphate diphosphokinase activity [GO:0004749]; nucleoside metabolic process [GO:0009116]; nucleotide biosynthetic process [GO:0009165]	magnesium ion binding [GO:0000287]; ribose phosphate diphosphokinase activity [GO:0004749]; nucleoside metabolic process [GO:0009116]; nucleotide biosynthetic process [GO:0009165]
P49713	FUCO_CAEEL	Putative alpha-L-fucosidase (EC 3.2.1.51) (Alpha-L-fucoside fucohydrolase)	W03G11.3	482	metabolism	secreated	2																+	+		alpha-L-fucosidase activity [GO:0004560]; fucose metabolic process [GO:0006004]	alpha-L-fucosidase activity [GO:0004560]; fucose metabolic process [GO:0006004]	alpha-L-fucosidase activity [GO:0004560]; fucose metabolic process [GO:0006004]
Q966B0	PAWC1_CAEEL	PAW domain-containing protein Y50D4B.3	Y50D4B.3	400	metabolism	cytosol	1																+			cytosol [GO:0005829]; nucleus [GO:0005634]; peptide-N4-(N-acetyl-beta-glucosaminyl)asparagine amidase activity [GO:0000224]; glycoprotein catabolic process [GO:0006516]; misfolded or incompletely synthesized protein catabolic process [GO:0006515]; protein deglycosylation [GO:0006517]	cytosol [GO:0005829]; nucleus [GO:0005634]; peptide-N4-(N-acetyl-beta-glucosaminyl)asparagine amidase activity [GO:0000224]; glycoprotein catabolic process [GO:0006516]; misfolded or incompletely synthesized protein catabolic process [GO:0006515]; protein deglycosylation [GO:0006517]	cytosol [GO:0005829]; nucleus [GO:0005634]; peptide-N4-(N-acetyl-beta-glucosaminyl)asparagine amidase activity [GO:0000224]; glycoprotein catabolic process [GO:0006516]; misfolded or incompletely synthesized protein catabolic process [GO:0006515]; protein deglycosylation [GO:0006517]
Q93242	Q93242_CAEEL	UDP-glucuronosyltransferase (EC 2.4.1.17)	ugt-23	530	metabolism	membrane	1													+						integral component of membrane [GO:0016021]; intracellular membrane-bounded organelle [GO:0043231]; glucuronosyltransferase activity [GO:0015020]; gastrulation [GO:0007369]; metabolic process [GO:0008152]	integral component of membrane [GO:0016021]; intracellular membrane-bounded organelle [GO:0043231]; glucuronosyltransferase activity [GO:0015020]; gastrulation [GO:0007369]; metabolic process [GO:0008152]	integral component of membrane [GO:0016021]; intracellular membrane-bounded organelle [GO:0043231]; glucuronosyltransferase activity [GO:0015020]; gastrulation [GO:0007369]; metabolic process [GO:0008152]
Q10657	TPIS_CAEEL	Triosephosphate isomerase (TIM) (EC 5.3.1.1) (Triose-phosphate isomerase)	tpi-1	247	metabolism / redox homeostasis	cytosol	2				+	+														cytosol [GO:0005829]; intracellular [GO:0005622]; myofibril [GO:0030016]; triose-phosphate isomerase activity [GO:0004807]; cell redox homeostasis [GO:0045454]; determination of adult lifespan [GO:0008340]; gluconeogenesis [GO:0006094]; glyceraldehyde-3-phosphate biosynthetic process [GO:0046166]; glycerol catabolic process [GO:0019563]; glycolytic process [GO:0006096]; pentose-phosphate shunt [G…	cytosol [GO:0005829]; intracellular [GO:0005622]; myofibril [GO:0030016]; triose-phosphate isomerase activity [GO:0004807]; cell redox homeostasis [GO:0045454]; determination of adult lifespan [GO:0008340]; gluconeogenesis [GO:0006094]; glyceraldehyde-3-phosphate biosynthetic process [GO:0046166]; glycerol catabolic process [GO:0019563]; glycolytic process [GO:0006096]; pentose-phosphate shunt [G…	cytosol [GO:0005829]; intracellular [GO:0005622]; myofibril [GO:0030016]; triose-phosphate isomerase activity [GO:0004807]; cell redox homeostasis [GO:0045454]; determination of adult lifespan [GO:0008340]; gluconeogenesis [GO:0006094]; glyceraldehyde-3-phosphate biosynthetic process [GO:0046166]; glycerol catabolic process [GO:0019563]; glycolytic process [GO:0006096]; pentose-phosphate shunt [G…
Q9N4A5	Q9N4A5_CAEEL	Phosphotransferase (EC 2.7.1.-)	hxk-3	451	metabolism homeostasis	cytosol	1																	+		cytosol [GO:0005829]; ATP binding [GO:0005524]; fructokinase activity [GO:0008865]; glucokinase activity [GO:0004340]; glucose binding [GO:0005536]; mannokinase activity [GO:0019158]; cellular glucose homeostasis [GO:0001678]; glycolytic process [GO:0006096]	cytosol [GO:0005829]; ATP binding [GO:0005524]; fructokinase activity [GO:0008865]; glucokinase activity [GO:0004340]; glucose binding [GO:0005536]; mannokinase activity [GO:0019158]; cellular glucose homeostasis [GO:0001678]; glycolytic process [GO:0006096]	cytosol [GO:0005829]; ATP binding [GO:0005524]; fructokinase activity [GO:0008865]; glucokinase activity [GO:0004340]; glucose binding [GO:0005536]; mannokinase activity [GO:0019158]; cellular glucose homeostasis [GO:0001678]; glycolytic process [GO:0006096]
Q09580	GUAA_CAEEL	Probable GMP synthase [glutamine-hydrolyzing] (EC 6.3.5.2) (Glutamine amidotransferase)	gmps-1	745	metabolism purin	cytosol	2	+				+														ATP binding [GO:0005524]; GMP synthase (glutamine-hydrolyzing) activity [GO:0003922]; GMP synthase activity [GO:0003921]; pyrophosphatase activity [GO:0016462]; glutamine metabolic process [GO:0006541]; GMP biosynthetic process [GO:0006177]	ATP binding [GO:0005524]; GMP synthase (glutamine-hydrolyzing) activity [GO:0003922]; GMP synthase activity [GO:0003921]; pyrophosphatase activity [GO:0016462]; glutamine metabolic process [GO:0006541]; GMP biosynthetic process [GO:0006177]	ATP binding [GO:0005524]; GMP synthase (glutamine-hydrolyzing) activity [GO:0003922]; GMP synthase activity [GO:0003921]; pyrophosphatase activity [GO:0016462]; glutamine metabolic process [GO:0006541]; GMP biosynthetic process [GO:0006177]
Q19687	Q19687_CAEEL	Uncharacterized protein	CELE_F21D5.3	743	metal homeostasis	membrane	1																+			high-affinity iron permease complex [GO:0033573]; copper ion binding [GO:0005507]; ferroxidase activity [GO:0004322]; iron assimilation by reduction and transport [GO:0033215]; iron ion transmembrane transport [GO:0034755]; iron ion transport [GO:0006826]	high-affinity iron permease complex [GO:0033573]; copper ion binding [GO:0005507]; ferroxidase activity [GO:0004322]; iron assimilation by reduction and transport [GO:0033215]; iron ion transmembrane transport [GO:0034755]; iron ion transport [GO:0006826]	high-affinity iron permease complex [GO:0033573]; copper ion binding [GO:0005507]; ferroxidase activity [GO:0004322]; iron assimilation by reduction and transport [GO:0033215]; iron ion transmembrane transport [GO:0034755]; iron ion transport [GO:0006826]
Q21154	MOMA1_CAEEL	MICOS complex subunit MIC27 (Mitochondrial outer membrane abnormal protein 1)	moma-1	201	mitochondrial	mitochondrion	4								+		+				+		+			MICOS complex [GO:0061617]; mitochondrial outer membrane [GO:0005741]; cristae formation [GO:0042407]	MICOS complex [GO:0061617]; mitochondrial outer membrane [GO:0005741]; cristae formation [GO:0042407]	MICOS complex [GO:0061617]; mitochondrial outer membrane [GO:0005741]; cristae formation [GO:0042407]
Q93873	NDUS2_CAEEL	Probable NADH dehydrogenase [ubiquinone] iron-sulfur protein 2, mitochondrial (EC 1.6.5.3) (EC 1.6.99.3) (Complex I-49kD) (CI-49kD) (NADH-ubiquinone oxidoreductase 49 kDa subunit)	gas-1	482	mitochondrial	mitochondrion	3	+				+												+		intracellular membrane-bounded organelle [GO:0043231]; mitochondrial respiratory chain complex I [GO:0005747]; 4 iron, 4 sulfur cluster binding [GO:0051539]; metal ion binding [GO:0046872]; NAD binding [GO:0051287]; NADH dehydrogenase (ubiquinone) activity [GO:0008137]; quinone binding [GO:0048038]; mitochondrial electron transport, NADH to ubiquinone [GO:0006120]; response to drug [GO:0042493]	intracellular membrane-bounded organelle [GO:0043231]; mitochondrial respiratory chain complex I [GO:0005747]; 4 iron, 4 sulfur cluster binding [GO:0051539]; metal ion binding [GO:0046872]; NAD binding [GO:0051287]; NADH dehydrogenase (ubiquinone) activity [GO:0008137]; quinone binding [GO:0048038]; mitochondrial electron transport, NADH to ubiquinone [GO:0006120]; response to drug [GO:0042493]	intracellular membrane-bounded organelle [GO:0043231]; mitochondrial respiratory chain complex I [GO:0005747]; 4 iron, 4 sulfur cluster binding [GO:0051539]; metal ion binding [GO:0046872]; NAD binding [GO:0051287]; NADH dehydrogenase (ubiquinone) activity [GO:0008137]; quinone binding [GO:0048038]; mitochondrial electron transport, NADH to ubiquinone [GO:0006120]; response to drug [GO:0042493]
C7FZU5	C7FZU5_CAEEL	Uncharacterized protein	C41G7.9	212	mitochondrial	membrane	2				+	+														integral component of membrane [GO:0016021]	integral component of membrane [GO:0016021]	integral component of membrane [GO:0016021]
O62215	DHSD_CAEEL	Putative succinate dehydrogenase [ubiquinone] cytochrome b small subunit, mitochondrial (CybS) (Succinate dehydrogenase complex subunit D) (Succinate-ubiquinone reductase membrane anchor subunit)	sdhd-1	145	mitochondrial	membrane	2														+				+	integral component of membrane [GO:0016021]; mitochondrial inner membrane [GO:0005743]; mitochondrial respiratory chain complex II, succinate dehydrogenase complex (ubiquinone) [GO:0005749]; heme binding [GO:0020037]; metal ion binding [GO:0046872]; ubiquinone binding [GO:0048039]; mitochondrial electron transport, succinate to ubiquinone [GO:0006121]; tricarboxylic acid cycle [GO:0006099]	integral component of membrane [GO:0016021]; mitochondrial inner membrane [GO:0005743]; mitochondrial respiratory chain complex II, succinate dehydrogenase complex (ubiquinone) [GO:0005749]; heme binding [GO:0020037]; metal ion binding [GO:0046872]; ubiquinone binding [GO:0048039]; mitochondrial electron transport, succinate to ubiquinone [GO:0006121]; tricarboxylic acid cycle [GO:0006099]	integral component of membrane [GO:0016021]; mitochondrial inner membrane [GO:0005743]; mitochondrial respiratory chain complex II, succinate dehydrogenase complex (ubiquinone) [GO:0005749]; heme binding [GO:0020037]; metal ion binding [GO:0046872]; ubiquinone binding [GO:0048039]; mitochondrial electron transport, succinate to ubiquinone [GO:0006121]; tricarboxylic acid cycle [GO:0006099]
P24892	NU4M_CAEEL	NADH-ubiquinone oxidoreductase chain 4 (EC 1.6.5.3) (NADH dehydrogenase subunit 4)	nduo-4	409	mitochondrial	membrane	2								+		+									integral component of membrane [GO:0016021]; mitochondrial respiratory chain complex I [GO:0005747]; NADH dehydrogenase (ubiquinone) activity [GO:0008137]; mitochondrial electron transport, NADH to ubiquinone [GO:0006120]	integral component of membrane [GO:0016021]; mitochondrial respiratory chain complex I [GO:0005747]; NADH dehydrogenase (ubiquinone) activity [GO:0008137]; mitochondrial electron transport, NADH to ubiquinone [GO:0006120]	integral component of membrane [GO:0016021]; mitochondrial respiratory chain complex I [GO:0005747]; NADH dehydrogenase (ubiquinone) activity [GO:0008137]; mitochondrial electron transport, NADH to ubiquinone [GO:0006120]
Q9N4Y8	Q9N4Y8_CAEEL	NADH Ubiquinone Oxidoreductase	nuo-5	729	mitochondrial	mitochondrion	2				+	+														mitochondrial respiratory chain complex I [GO:0005747]; electron carrier activity [GO:0009055]; iron-sulfur cluster binding [GO:0051536]; NADH dehydrogenase (ubiquinone) activity [GO:0008137]; ATP synthesis coupled electron transport [GO:0042773]	mitochondrial respiratory chain complex I [GO:0005747]; electron carrier activity [GO:0009055]; iron-sulfur cluster binding [GO:0051536]; NADH dehydrogenase (ubiquinone) activity [GO:0008137]; ATP synthesis coupled electron transport [GO:0042773]	mitochondrial respiratory chain complex I [GO:0005747]; electron carrier activity [GO:0009055]; iron-sulfur cluster binding [GO:0051536]; NADH dehydrogenase (ubiquinone) activity [GO:0008137]; ATP synthesis coupled electron transport [GO:0042773]
Q9XWG2	Q9XWG2_CAEEL	Uncharacterized protein	CELE_Y63D3A.7	92	mitochondrial	mitochondrion	2		+		+															mitochondrial respiratory chain complex I [GO:0005747]; NADH dehydrogenase (ubiquinone) activity [GO:0008137]	mitochondrial respiratory chain complex I [GO:0005747]; NADH dehydrogenase (ubiquinone) activity [GO:0008137]	mitochondrial respiratory chain complex I [GO:0005747]; NADH dehydrogenase (ubiquinone) activity [GO:0008137]
Q9N3H3	Q9N3H3_CAEEL	Uncharacterized protein	CELE_Y53G8AL.2	431	mitochondrial	mitochondrion	2				+	+														mitochondrial respiratory chain complex I [GO:0005747]; NADH dehydrogenase activity [GO:0003954]; ubiquinone-6 biosynthetic process [GO:1901006]	mitochondrial respiratory chain complex I [GO:0005747]; NADH dehydrogenase activity [GO:0003954]; ubiquinone-6 biosynthetic process [GO:1901006]	mitochondrial respiratory chain complex I [GO:0005747]; NADH dehydrogenase activity [GO:0003954]; ubiquinone-6 biosynthetic process [GO:1901006]
Q9N5E4	Q9N5E4_CAEEL	Uncharacterized protein	CELE_T02H6.11	130	mitochondrial	mitochondrion	2								+		+									mitochondrial respiratory chain complex III [GO:0005750]; aerobic respiration [GO:0009060]; hydrogen ion transmembrane transport [GO:1902600]; mitochondrial electron transport, ubiquinol to cytochrome c [GO:0006122]; mitochondrial respiratory chain complex III assembly [GO:0034551]	mitochondrial respiratory chain complex III [GO:0005750]; aerobic respiration [GO:0009060]; hydrogen ion transmembrane transport [GO:1902600]; mitochondrial electron transport, ubiquinol to cytochrome c [GO:0006122]; mitochondrial respiratory chain complex III assembly [GO:0034551]	mitochondrial respiratory chain complex III [GO:0005750]; aerobic respiration [GO:0009060]; hydrogen ion transmembrane transport [GO:1902600]; mitochondrial electron transport, ubiquinol to cytochrome c [GO:0006122]; mitochondrial respiratory chain complex III assembly [GO:0034551]
Q18853	Q18853_CAEEL	CYtochrome C1	cyc-1	285	mitochondrial	mitochondrion	2				+	+														mitochondrial respiratory chain complex III [GO:0005750]; electron transporter, transferring electrons from CoQH2-cytochrome c reductase complex and cytochrome c oxidase complex activity [GO:0045155]; electron transporter, transferring electrons within CoQH2-cytochrome c reductase complex activity [GO:0045153]; heme binding [GO:0020037]; determination of adult lifespan [GO:0008340]; mitochondrial…	mitochondrial respiratory chain complex III [GO:0005750]; electron transporter, transferring electrons from CoQH2-cytochrome c reductase complex and cytochrome c oxidase complex activity [GO:0045155]; electron transporter, transferring electrons within CoQH2-cytochrome c reductase complex activity [GO:0045153]; heme binding [GO:0020037]; determination of adult lifespan [GO:0008340]; mitochondrial…	mitochondrial respiratory chain complex III [GO:0005750]; electron transporter, transferring electrons from CoQH2-cytochrome c reductase complex and cytochrome c oxidase complex activity [GO:0045155]; electron transporter, transferring electrons within CoQH2-cytochrome c reductase complex activity [GO:0045153]; heme binding [GO:0020037]; determination of adult lifespan [GO:0008340]; mitochondrial…
Q9XV52	EFGM_CAEEL	Elongation factor G, mitochondrial (EF-Gmt) (Elongation factor G 1, mitochondrial) (mEF-G 1) (Elongation factor G1)	gfm-1	750	mitochondrial	mitochondrion	2								+		+									mitochondrion [GO:0005739]; GTP binding [GO:0005525]; GTPase activity [GO:0003924]; translation elongation factor activity [GO:0003746]; mitochondrial translational elongation [GO:0070125]	mitochondrion [GO:0005739]; GTP binding [GO:0005525]; GTPase activity [GO:0003924]; translation elongation factor activity [GO:0003746]; mitochondrial translational elongation [GO:0070125]	mitochondrion [GO:0005739]; GTP binding [GO:0005525]; GTPase activity [GO:0003924]; translation elongation factor activity [GO:0003746]; mitochondrial translational elongation [GO:0070125]
Q20049	Q20049_CAEEL	Isocitrate dehydrogenase [NAD] subunit, mitochondrial (EC 1.1.1.41)	idhg-1	396	mitochondrial	mitochondrion	2								+		+									mitochondrion [GO:0005739]; isocitrate dehydrogenase (NAD+) activity [GO:0004449]; magnesium ion binding [GO:0000287]; NAD binding [GO:0051287]; tricarboxylic acid cycle [GO:0006099]	mitochondrion [GO:0005739]; isocitrate dehydrogenase (NAD+) activity [GO:0004449]; magnesium ion binding [GO:0000287]; NAD binding [GO:0051287]; tricarboxylic acid cycle [GO:0006099]	mitochondrion [GO:0005739]; isocitrate dehydrogenase (NAD+) activity [GO:0004449]; magnesium ion binding [GO:0000287]; NAD binding [GO:0051287]; tricarboxylic acid cycle [GO:0006099]
Q9XXC8	MECR2_CAEEL	Enoyl-[acyl-carrier-protein] reductase, mitochondrial (EC 1.3.1.104) (2-enoyl thioester reductase)	Y48A6B.9	346	mitochondrial	mitochondrion	2					+											+			mitochondrion [GO:0005739]; oxidoreductase activity [GO:0016491]; fatty acid biosynthetic process [GO:0006633]	mitochondrion [GO:0005739]; oxidoreductase activity [GO:0016491]; fatty acid biosynthetic process [GO:0006633]	mitochondrion [GO:0005739]; oxidoreductase activity [GO:0016491]; fatty acid biosynthetic process [GO:0006633]
P34492	YMQ1_CAEEL	Putative NipSnap protein K02D10.1	K02D10.1	526	mitochondrial	mitochondrion	2				+	+														mitochondrion [GO:0005739]; phosphatase activity [GO:0016791]	mitochondrion [GO:0005739]; phosphatase activity [GO:0016791]	mitochondrion [GO:0005739]; phosphatase activity [GO:0016791]
O16521	O16521_CAEEL	NADH-cytochrome b5 reductase (EC 1.6.2.2)	hpo-19	309	mitochondrial	membrane	1					+														integral component of membrane [GO:0016021]; cytochrome-b5 reductase activity, acting on NAD(P)H [GO:0004128]; oxidoreductase activity [GO:0016491]	integral component of membrane [GO:0016021]; cytochrome-b5 reductase activity, acting on NAD(P)H [GO:0004128]; oxidoreductase activity [GO:0016491]	integral component of membrane [GO:0016021]; cytochrome-b5 reductase activity, acting on NAD(P)H [GO:0004128]; oxidoreductase activity [GO:0016491]
P24893	COX1_CAEEL	Cytochrome c oxidase subunit 1 (EC 1.9.3.1) (Cytochrome c oxidase polypeptide I)	cox-1	525	mitochondrial	membrane	1																+			integral component of membrane [GO:0016021]; mitochondrial inner membrane [GO:0005743]; mitochondrial respiratory chain complex IV [GO:0005751]; cytochrome-c oxidase activity [GO:0004129]; heme binding [GO:0020037]; iron ion binding [GO:0005506]; aerobic respiration [GO:0009060]; electron transport coupled proton transport [GO:0015990]; mitochondrial electron transport, cytochrome c to oxygen [GO…	integral component of membrane [GO:0016021]; mitochondrial inner membrane [GO:0005743]; mitochondrial respiratory chain complex IV [GO:0005751]; cytochrome-c oxidase activity [GO:0004129]; heme binding [GO:0020037]; iron ion binding [GO:0005506]; aerobic respiration [GO:0009060]; electron transport coupled proton transport [GO:0015990]; mitochondrial electron transport, cytochrome c to oxygen [GO…	integral component of membrane [GO:0016021]; mitochondrial inner membrane [GO:0005743]; mitochondrial respiratory chain complex IV [GO:0005751]; cytochrome-c oxidase activity [GO:0004129]; heme binding [GO:0020037]; iron ion binding [GO:0005506]; aerobic respiration [GO:0009060]; electron transport coupled proton transport [GO:0015990]; mitochondrial electron transport, cytochrome c to oxygen [GO…
Q9N3T5	Q9N3T5_CAEEL	SPG (Spastic paraplegia)	spg-7	782	mitochondrial	membrane	1													x				+		integral component of membrane [GO:0016021]; mitochondrion [GO:0005739]; ATP binding [GO:0005524]; metalloendopeptidase activity [GO:0004222]; zinc ion binding [GO:0008270]; cellular protein complex assembly [GO:0043623]; defense response to Gram-negative bacterium [GO:0050829]; mitochondrial unfolded protein response [GO:0034514]; negative regulation of gene expression [GO:0010629]; positive reg…	integral component of membrane [GO:0016021]; mitochondrion [GO:0005739]; ATP binding [GO:0005524]; metalloendopeptidase activity [GO:0004222]; zinc ion binding [GO:0008270]; cellular protein complex assembly [GO:0043623]; defense response to Gram-negative bacterium [GO:0050829]; mitochondrial unfolded protein response [GO:0034514]; negative regulation of gene expression [GO:0010629]; positive reg…	integral component of membrane [GO:0016021]; mitochondrion [GO:0005739]; ATP binding [GO:0005524]; metalloendopeptidase activity [GO:0004222]; zinc ion binding [GO:0008270]; cellular protein complex assembly [GO:0043623]; defense response to Gram-negative bacterium [GO:0050829]; mitochondrial unfolded protein response [GO:0034514]; negative regulation of gene expression [GO:0010629]; positive reg…
P34539	ATP5E_CAEEL	Putative ATP synthase subunit epsilon, mitochondrial (ATPase subunit epsilon)	R05D3.6	54	mitochondrial	mitochondrion	1																		+	mitochondrial inner membrane [GO:0005743]; mitochondrial proton-transporting ATP synthase complex, catalytic core F(1) [GO:0000275]; mitochondrion [GO:0005739]; proton-transporting ATP synthase activity, rotational mechanism [GO:0046933]; ATP synthesis coupled proton transport [GO:0015986]	mitochondrial inner membrane [GO:0005743]; mitochondrial proton-transporting ATP synthase complex, catalytic core F(1) [GO:0000275]; mitochondrion [GO:0005739]; proton-transporting ATP synthase activity, rotational mechanism [GO:0046933]; ATP synthesis coupled proton transport [GO:0015986]	mitochondrial inner membrane [GO:0005743]; mitochondrial proton-transporting ATP synthase complex, catalytic core F(1) [GO:0000275]; mitochondrion [GO:0005739]; proton-transporting ATP synthase activity, rotational mechanism [GO:0046933]; ATP synthesis coupled proton transport [GO:0015986]
Q9U300	Q9U300_CAEEL	Pyruvate Dehydrogenase Phosphatase Regulatory subunit	pdpr-1	855	mitochondrial	mitochondrion	1	+																		mitochondrial matrix [GO:0005759]; oxidoreductase activity [GO:0016491]	mitochondrial matrix [GO:0005759]; oxidoreductase activity [GO:0016491]	mitochondrial matrix [GO:0005759]; oxidoreductase activity [GO:0016491]
P90921	ATPL1_CAEEL	Probable ATP synthase subunit g 1, mitochondrial (ATPase subunit g 1)	asg-1	131	mitochondrial	mitochondrion	1																		+	mitochondrial proton-transporting ATP synthase complex, coupling factor F(o) [GO:0000276]; hydrogen ion transmembrane transporter activity [GO:0015078]; ATP hydrolysis coupled cation transmembrane transport [GO:0099132]; ATP synthesis coupled proton transport [GO:0015986]	mitochondrial proton-transporting ATP synthase complex, coupling factor F(o) [GO:0000276]; hydrogen ion transmembrane transporter activity [GO:0015078]; ATP hydrolysis coupled cation transmembrane transport [GO:0099132]; ATP synthesis coupled proton transport [GO:0015986]	mitochondrial proton-transporting ATP synthase complex, coupling factor F(o) [GO:0000276]; hydrogen ion transmembrane transporter activity [GO:0015078]; ATP hydrolysis coupled cation transmembrane transport [GO:0099132]; ATP synthesis coupled proton transport [GO:0015986]
Q21732	Q21732_CAEEL	Uncharacterized protein	CELE_R04F11.2	107	mitochondrial	mitochondrion	1					+														mitochondrial proton-transporting ATP synthase complex, coupling factor F(o) [GO:0000276]; hydrogen ion transmembrane transporter activity [GO:0015078]; ATP synthesis coupled proton transport [GO:0015986]	mitochondrial proton-transporting ATP synthase complex, coupling factor F(o) [GO:0000276]; hydrogen ion transmembrane transporter activity [GO:0015078]; ATP synthesis coupled proton transport [GO:0015986]	mitochondrial proton-transporting ATP synthase complex, coupling factor F(o) [GO:0000276]; hydrogen ion transmembrane transporter activity [GO:0015078]; ATP synthesis coupled proton transport [GO:0015986]
Q20719	NDUV2_CAEEL	Probable NADH dehydrogenase [ubiquinone] flavoprotein 2, mitochondrial (EC 1.6.5.3) (EC 1.6.99.3)	F53F4.10	239	mitochondrial	mitochondrion	1				+															mitochondrial respiratory chain complex I [GO:0005747]; 2 iron, 2 sulfur cluster binding [GO:0051537]; metal ion binding [GO:0046872]; NADH dehydrogenase (ubiquinone) activity [GO:0008137]; mitochondrial electron transport, NADH to ubiquinone [GO:0006120]	mitochondrial respiratory chain complex I [GO:0005747]; 2 iron, 2 sulfur cluster binding [GO:0051537]; metal ion binding [GO:0046872]; NADH dehydrogenase (ubiquinone) activity [GO:0008137]; mitochondrial electron transport, NADH to ubiquinone [GO:0006120]	mitochondrial respiratory chain complex I [GO:0005747]; 2 iron, 2 sulfur cluster binding [GO:0051537]; metal ion binding [GO:0046872]; NADH dehydrogenase (ubiquinone) activity [GO:0008137]; mitochondrial electron transport, NADH to ubiquinone [GO:0006120]
Q19969	IMA3_CAEEL	Importin subunit alpha-3 (Karyopherin subunit alpha-3)	ima-3	514	nucelar import	cytosol	1														+					cytoplasm [GO:0005737]; cytosol [GO:0005829]; nuclear envelope [GO:0005635]; nuclear pore [GO:0005643]; nucleoplasm [GO:0005654]; nuclear localization sequence binding [GO:0008139]; protein transporter activity [GO:0008565]; embryo development ending in birth or egg hatching [GO:0009792]; female gamete generation [GO:0007292]; gamete generation [GO:0007276]; meiosis I [GO:0007127]; nematode larva…	cytoplasm [GO:0005737]; cytosol [GO:0005829]; nuclear envelope [GO:0005635]; nuclear pore [GO:0005643]; nucleoplasm [GO:0005654]; nuclear localization sequence binding [GO:0008139]; protein transporter activity [GO:0008565]; embryo development ending in birth or egg hatching [GO:0009792]; female gamete generation [GO:0007292]; gamete generation [GO:0007276]; meiosis I [GO:0007127]; nematode larva…	cytoplasm [GO:0005737]; cytosol [GO:0005829]; nuclear envelope [GO:0005635]; nuclear pore [GO:0005643]; nucleoplasm [GO:0005654]; nuclear localization sequence binding [GO:0008139]; protein transporter activity [GO:0008565]; embryo development ending in birth or egg hatching [GO:0009792]; female gamete generation [GO:0007292]; gamete generation [GO:0007276]; meiosis I [GO:0007127]; nematode larva…
Q9N5V3	Q9N5V3_CAEEL	IMportin Beta family	imb-3	1092	nucelar import	cytosol	1				+															cytoplasm [GO:0005737]; nuclear membrane [GO:0031965]; nuclear periphery [GO:0034399]; nuclear localization sequence binding [GO:0008139]; protein transporter activity [GO:0008565]; Ran GTPase binding [GO:0008536]; NLS-bearing protein import into nucleus [GO:0006607]; protein import into nucleus, translocation [GO:0000060]; ribosomal protein import into nucleus [GO:0006610]	cytoplasm [GO:0005737]; nuclear membrane [GO:0031965]; nuclear periphery [GO:0034399]; nuclear localization sequence binding [GO:0008139]; protein transporter activity [GO:0008565]; Ran GTPase binding [GO:0008536]; NLS-bearing protein import into nucleus [GO:0006607]; protein import into nucleus, translocation [GO:0000060]; ribosomal protein import into nucleus [GO:0006610]	cytoplasm [GO:0005737]; nuclear membrane [GO:0031965]; nuclear periphery [GO:0034399]; nuclear localization sequence binding [GO:0008139]; protein transporter activity [GO:0008565]; Ran GTPase binding [GO:0008536]; NLS-bearing protein import into nucleus [GO:0006607]; protein import into nucleus, translocation [GO:0000060]; ribosomal protein import into nucleus [GO:0006610]
P91495	P91495_CAEEL	Nuclear Pore complex Protein	npp-12	1847	nuclear pore complex	membrane	1					+														integral component of membrane [GO:0016021]; nuclear pore [GO:0005643]	integral component of membrane [GO:0016021]; nuclear pore [GO:0005643]	integral component of membrane [GO:0016021]; nuclear pore [GO:0005643]
H2KYM1	H2KYM1_CAEEL	Uncharacterized protein	C39D10.8	131	nuclear transport	nucleus	1													+
Q09583	PSA3_CAEEL	Proteasome subunit alpha type-3 (EC 3.4.25.1) (Proteasome subunit alpha 7)	pas-7	250	proteasome	cytosol	3					+			+		+									cytoplasm [GO:0005737]; nucleus [GO:0005634]; proteasome core complex, alpha-subunit complex [GO:0019773]; identical protein binding [GO:0042802]; threonine-type endopeptidase activity [GO:0004298]; ubiquitin-dependent protein catabolic process [GO:0006511]	cytoplasm [GO:0005737]; nucleus [GO:0005634]; proteasome core complex, alpha-subunit complex [GO:0019773]; identical protein binding [GO:0042802]; threonine-type endopeptidase activity [GO:0004298]; ubiquitin-dependent protein catabolic process [GO:0006511]	cytoplasm [GO:0005737]; nucleus [GO:0005634]; proteasome core complex, alpha-subunit complex [GO:0019773]; identical protein binding [GO:0042802]; threonine-type endopeptidase activity [GO:0004298]; ubiquitin-dependent protein catabolic process [GO:0006511]
Q23237	PSB3_CAEEL	Proteasome subunit beta type-3 (Proteasome subunit beta 3) (EC 3.4.25.1)	pbs-3	204	proteasome	cytosol	3					+								+				+		cytoplasm [GO:0005737]; nucleus [GO:0005634]; proteasome core complex, beta-subunit complex [GO:0019774]; threonine-type endopeptidase activity [GO:0004298]; proteasome-mediated ubiquitin-dependent protein catabolic process [GO:0043161]	cytoplasm [GO:0005737]; nucleus [GO:0005634]; proteasome core complex, beta-subunit complex [GO:0019774]; threonine-type endopeptidase activity [GO:0004298]; proteasome-mediated ubiquitin-dependent protein catabolic process [GO:0043161]	cytoplasm [GO:0005737]; nucleus [GO:0005634]; proteasome core complex, beta-subunit complex [GO:0019774]; threonine-type endopeptidase activity [GO:0004298]; proteasome-mediated ubiquitin-dependent protein catabolic process [GO:0043161]
O17586	PSA6_CAEEL	Proteasome subunit alpha type-6 (EC 3.4.25.1) (Proteasome subunit alpha 1)	pas-1	246	proteasome	cytosol	2								+		+									cytoplasm [GO:0005737]; nucleus [GO:0005634]; proteasome core complex, alpha-subunit complex [GO:0019773]; threonine-type endopeptidase activity [GO:0004298]; ubiquitin-dependent protein catabolic process [GO:0006511]	cytoplasm [GO:0005737]; nucleus [GO:0005634]; proteasome core complex, alpha-subunit complex [GO:0019773]; threonine-type endopeptidase activity [GO:0004298]; ubiquitin-dependent protein catabolic process [GO:0006511]	cytoplasm [GO:0005737]; nucleus [GO:0005634]; proteasome core complex, alpha-subunit complex [GO:0019773]; threonine-type endopeptidase activity [GO:0004298]; ubiquitin-dependent protein catabolic process [GO:0006511]
Q22253	Q22253_CAEEL	Proteasome Regulatory Particle, Non-ATPase-like	rpn-9	387	proteasome	cytosol	2								+		+									cytosol [GO:0005829]; nucleus [GO:0005634]; proteasome regulatory particle [GO:0005838]; proteasome regulatory particle, lid subcomplex [GO:0008541]; structural molecule activity [GO:0005198]; proteasome assembly [GO:0043248]; ubiquitin-dependent protein catabolic process [GO:0006511]	cytosol [GO:0005829]; nucleus [GO:0005634]; proteasome regulatory particle [GO:0005838]; proteasome regulatory particle, lid subcomplex [GO:0008541]; structural molecule activity [GO:0005198]; proteasome assembly [GO:0043248]; ubiquitin-dependent protein catabolic process [GO:0006511]	cytosol [GO:0005829]; nucleus [GO:0005634]; proteasome regulatory particle [GO:0005838]; proteasome regulatory particle, lid subcomplex [GO:0008541]; structural molecule activity [GO:0005198]; proteasome assembly [GO:0043248]; ubiquitin-dependent protein catabolic process [GO:0006511]
O16368	PRS4_CAEEL	Probable 26S protease regulatory subunit 4	rpt-2	443	proteasome	cytosol	2								+		+									cytosolic proteasome complex [GO:0031597]; nuclear proteasome complex [GO:0031595]; proteasome regulatory particle, base subcomplex [GO:0008540]; ATP binding [GO:0005524]; proteasome-activating ATPase activity [GO:0036402]; TBP-class protein binding [GO:0017025]; ubiquitin protein ligase binding [GO:0031625]; negative regulation of gene expression [GO:0010629]; positive regulation of RNA polymera…	cytosolic proteasome complex [GO:0031597]; nuclear proteasome complex [GO:0031595]; proteasome regulatory particle, base subcomplex [GO:0008540]; ATP binding [GO:0005524]; proteasome-activating ATPase activity [GO:0036402]; TBP-class protein binding [GO:0017025]; ubiquitin protein ligase binding [GO:0031625]; negative regulation of gene expression [GO:0010629]; positive regulation of RNA polymera…	cytosolic proteasome complex [GO:0031597]; nuclear proteasome complex [GO:0031595]; proteasome regulatory particle, base subcomplex [GO:0008540]; ATP binding [GO:0005524]; proteasome-activating ATPase activity [GO:0036402]; TBP-class protein binding [GO:0017025]; ubiquitin protein ligase binding [GO:0031625]; negative regulation of gene expression [GO:0010629]; positive regulation of RNA polymera…
Q04908	PSMD3_CAEEL	26S proteasome non-ATPase regulatory subunit 3 (26S proteasome regulatory subunit rpn-3)	rpn-3	504	proteasome	cytosol / nucleus	2								+		+									proteasome regulatory particle, lid subcomplex [GO:0008541]; enzyme regulator activity [GO:0030234]; regulation of protein catabolic process [GO:0042176]; ubiquitin-dependent protein catabolic process [GO:0006511]	proteasome regulatory particle, lid subcomplex [GO:0008541]; enzyme regulator activity [GO:0030234]; regulation of protein catabolic process [GO:0042176]; ubiquitin-dependent protein catabolic process [GO:0006511]	proteasome regulatory particle, lid subcomplex [GO:0008541]; enzyme regulator activity [GO:0030234]; regulation of protein catabolic process [GO:0042176]; ubiquitin-dependent protein catabolic process [GO:0006511]
P90868	P90868_CAEEL	Proteasome subunit beta (EC 3.4.25.1)	pbs-7	236	proteasome	cytosol	1													+						cytoplasm [GO:0005737]; nucleus [GO:0005634]; proteasome core complex [GO:0005839]; threonine-type endopeptidase activity [GO:0004298]; proteolysis involved in cellular protein catabolic process [GO:0051603]	cytoplasm [GO:0005737]; nucleus [GO:0005634]; proteasome core complex [GO:0005839]; threonine-type endopeptidase activity [GO:0004298]; proteolysis involved in cellular protein catabolic process [GO:0051603]	cytoplasm [GO:0005737]; nucleus [GO:0005634]; proteasome core complex [GO:0005839]; threonine-type endopeptidase activity [GO:0004298]; proteolysis involved in cellular protein catabolic process [GO:0051603]
Q966I8	Q966I8_CAEEL	Proteasome subunit beta type (EC 3.4.25.1)	pbs-1	239	proteasome	cytosol	1														+					cytoplasm [GO:0005737]; nucleus [GO:0005634]; proteasome core complex [GO:0005839]; threonine-type endopeptidase activity [GO:0004298]; proteolysis involved in cellular protein catabolic process [GO:0051603]	cytoplasm [GO:0005737]; nucleus [GO:0005634]; proteasome core complex [GO:0005839]; threonine-type endopeptidase activity [GO:0004298]; proteolysis involved in cellular protein catabolic process [GO:0051603]	cytoplasm [GO:0005737]; nucleus [GO:0005634]; proteasome core complex [GO:0005839]; threonine-type endopeptidase activity [GO:0004298]; proteolysis involved in cellular protein catabolic process [GO:0051603]
P34661	UFM1_CAEEL	Ubiquitin-fold modifier 1	ufm-1	94	protein modification	cytosol	2				+	+														cytoplasm [GO:0005737]; nucleus [GO:0005634]; protein K69-linked ufmylation [GO:1990592]	cytoplasm [GO:0005737]; nucleus [GO:0005634]; protein K69-linked ufmylation [GO:1990592]	cytoplasm [GO:0005737]; nucleus [GO:0005634]; protein K69-linked ufmylation [GO:1990592]
Q9XW42	ANM7_CAEEL	Protein arginine N-methyltransferase 7 (EC 2.1.1.-)	prmt-7	647	protein modification	cytosol	1																	+		methyltransferase activity [GO:0008168]; protein methylation [GO:0006479]	methyltransferase activity [GO:0008168]; protein methylation [GO:0006479]	methyltransferase activity [GO:0008168]; protein methylation [GO:0006479]
Q9U3P5	Q9U3P5_CAEEL	Translocating chain-associated membrane protein	tram-1	371	protein transport	membrane	3								+		+				+					integral component of membrane [GO:0016021]; rough endoplasmic reticulum [GO:0005791]; protein transport [GO:0015031]	integral component of membrane [GO:0016021]; rough endoplasmic reticulum [GO:0005791]; protein transport [GO:0015031]	integral component of membrane [GO:0016021]; rough endoplasmic reticulum [GO:0005791]; protein transport [GO:0015031]
Q19967	SC61G_CAEEL	Protein transport protein Sec61 subunit gamma	emo-1	68	protein transport	endoplasmic reticulum	1					+														cell [GO:0005623]; endoplasmic reticulum membrane [GO:0005789]; integral component of membrane [GO:0016021]; P-P-bond-hydrolysis-driven protein transmembrane transporter activity [GO:0015450]; intracellular protein transport [GO:0006886]; multicellular organism development [GO:0007275]; oocyte growth [GO:0001555]; ovulation [GO:0030728]; protein targeting [GO:0006605]	cell [GO:0005623]; endoplasmic reticulum membrane [GO:0005789]; integral component of membrane [GO:0016021]; P-P-bond-hydrolysis-driven protein transmembrane transporter activity [GO:0015450]; intracellular protein transport [GO:0006886]; multicellular organism development [GO:0007275]; oocyte growth [GO:0001555]; ovulation [GO:0030728]; protein targeting [GO:0006605]	cell [GO:0005623]; endoplasmic reticulum membrane [GO:0005789]; integral component of membrane [GO:0016021]; P-P-bond-hydrolysis-driven protein transmembrane transporter activity [GO:0015450]; intracellular protein transport [GO:0006886]; multicellular organism development [GO:0007275]; oocyte growth [GO:0001555]; ovulation [GO:0030728]; protein targeting [GO:0006605]
O44953	SPCS1_CAEEL	Probable signal peptidase complex subunit 1 (EC 3.4.-.-) (Microsomal signal peptidase 12 kDa subunit) (SPase 12 kDa subunit)	C34B2.10	105	protein transport	endoplasmic reticulum	1					+														endoplasmic reticulum [GO:0005783]; integral component of endoplasmic reticulum membrane [GO:0030176]; organelle membrane [GO:0031090]; signal peptidase complex [GO:0005787]; peptidase activity [GO:0008233]; protein targeting to ER [GO:0045047]; signal peptide processing [GO:0006465]	endoplasmic reticulum [GO:0005783]; integral component of endoplasmic reticulum membrane [GO:0030176]; organelle membrane [GO:0031090]; signal peptidase complex [GO:0005787]; peptidase activity [GO:0008233]; protein targeting to ER [GO:0045047]; signal peptide processing [GO:0006465]	endoplasmic reticulum [GO:0005783]; integral component of endoplasmic reticulum membrane [GO:0030176]; organelle membrane [GO:0031090]; signal peptidase complex [GO:0005787]; peptidase activity [GO:0008233]; protein targeting to ER [GO:0045047]; signal peptide processing [GO:0006465]
Q965V4	Q965V4_CAEEL	EXPOrtin (Nuclear export receptor)	xpo-2	938	protein transport	nucleus	1														+					nucleus [GO:0005634]; Ran GTPase binding [GO:0008536]; intracellular protein transport [GO:0006886]	nucleus [GO:0005634]; Ran GTPase binding [GO:0008536]; intracellular protein transport [GO:0006886]	nucleus [GO:0005634]; Ran GTPase binding [GO:0008536]; intracellular protein transport [GO:0006886]
P90994	DJ11_CAEEL	Glutathione-independent glyoxalase DJR-1.1 (EC 4.2.1.130) (Protein DJ-1 homolog 1)	djr-1.1	187	redox homeostasis	cytosol	2								+		+									cytoplasm [GO:0005737]; nucleus [GO:0005634]; lyase activity [GO:0016829]; cellular response to glyoxal [GO:0036471]; cellular response to methylglyoxal [GO:0097238]; glycolate biosynthetic process [GO:0046295]; glyoxal metabolic process [GO:1903189]; lactate biosynthetic process [GO:0019249]; methylglyoxal metabolic process [GO:0009438]; negative regulation of neuron death [GO:1901215]; response…	cytoplasm [GO:0005737]; nucleus [GO:0005634]; lyase activity [GO:0016829]; cellular response to glyoxal [GO:0036471]; cellular response to methylglyoxal [GO:0097238]; glycolate biosynthetic process [GO:0046295]; glyoxal metabolic process [GO:1903189]; lactate biosynthetic process [GO:0019249]; methylglyoxal metabolic process [GO:0009438]; negative regulation of neuron death [GO:1901215]; response…	cytoplasm [GO:0005737]; nucleus [GO:0005634]; lyase activity [GO:0016829]; cellular response to glyoxal [GO:0036471]; cellular response to methylglyoxal [GO:0097238]; glycolate biosynthetic process [GO:0046295]; glyoxal metabolic process [GO:1903189]; lactate biosynthetic process [GO:0019249]; methylglyoxal metabolic process [GO:0009438]; negative regulation of neuron death [GO:1901215]; response…
Q22792	Q22792_CAEEL	Uncharacterized protein	CELE_T25G3.3	513	ribosome	cytosol	3								+		+						+			cytoplasm [GO:0005737]; nucleus [GO:0005634]; ribosomal large subunit binding [GO:0043023]; ribosomal large subunit export from nucleus [GO:0000055]	cytoplasm [GO:0005737]; nucleus [GO:0005634]; ribosomal large subunit binding [GO:0043023]; ribosomal large subunit export from nucleus [GO:0000055]	cytoplasm [GO:0005737]; nucleus [GO:0005634]; ribosomal large subunit binding [GO:0043023]; ribosomal large subunit export from nucleus [GO:0000055]
P34662	RL35_CAEEL	60S ribosomal protein L35	rpl-35	123	ribosome	cytosol	2								+		+									cytosolic large ribosomal subunit [GO:0022625]; mRNA binding [GO:0003729]; structural constituent of ribosome [GO:0003735]; maturation of LSU-rRNA from tricistronic rRNA transcript (SSU-rRNA, 5.8S rRNA, LSU-rRNA) [GO:0000463]; translation [GO:0006412]	cytosolic large ribosomal subunit [GO:0022625]; mRNA binding [GO:0003729]; structural constituent of ribosome [GO:0003735]; maturation of LSU-rRNA from tricistronic rRNA transcript (SSU-rRNA, 5.8S rRNA, LSU-rRNA) [GO:0000463]; translation [GO:0006412]	cytosolic large ribosomal subunit [GO:0022625]; mRNA binding [GO:0003729]; structural constituent of ribosome [GO:0003735]; maturation of LSU-rRNA from tricistronic rRNA transcript (SSU-rRNA, 5.8S rRNA, LSU-rRNA) [GO:0000463]; translation [GO:0006412]
P90983	P90983_CAEEL	Ribosomal Protein, Small subunit	rps-29	56	ribosome	cytosol	1														+					cytosolic small ribosomal subunit [GO:0022627]; structural constituent of ribosome [GO:0003735]; zinc ion binding [GO:0008270]; translation [GO:0006412]	cytosolic small ribosomal subunit [GO:0022627]; structural constituent of ribosome [GO:0003735]; zinc ion binding [GO:0008270]; translation [GO:0006412]	cytosolic small ribosomal subunit [GO:0022627]; structural constituent of ribosome [GO:0003735]; zinc ion binding [GO:0008270]; translation [GO:0006412]
Q8WTL6	Q8WTL6_CAEEL	Uncharacterized protein	hpo-29	852	ribosome binding	cytosol	1																	+		NatA complex [GO:0031415]; N-terminal peptidyl-methionine acetylation [GO:0017196]	NatA complex [GO:0031415]; N-terminal peptidyl-methionine acetylation [GO:0017196]	NatA complex [GO:0031415]; N-terminal peptidyl-methionine acetylation [GO:0017196]
Q9XVR8	NOP10_CAEEL	Putative H/ACA ribonucleoprotein complex subunit 3 (Nucleolar protein 10) (Nucleolus associated protein homolog 3)	nola-3	64	ribosome biogenesis	nucleus	1														+					box H/ACA scaRNP complex [GO:0072589]; box H/ACA snoRNP complex [GO:0031429]; box H/ACA telomerase RNP complex [GO:0090661]; box H/ACA snoRNA binding [GO:0034513]; telomerase RNA binding [GO:0070034]; positive regulation of telomerase RNA localization to Cajal body [GO:1904874]; rRNA pseudouridine synthesis [GO:0031118]; snRNA pseudouridine synthesis [GO:0031120]; telomere maintenance via telomer…	box H/ACA scaRNP complex [GO:0072589]; box H/ACA snoRNP complex [GO:0031429]; box H/ACA telomerase RNP complex [GO:0090661]; box H/ACA snoRNA binding [GO:0034513]; telomerase RNA binding [GO:0070034]; positive regulation of telomerase RNA localization to Cajal body [GO:1904874]; rRNA pseudouridine synthesis [GO:0031118]; snRNA pseudouridine synthesis [GO:0031120]; telomere maintenance via telomer…	box H/ACA scaRNP complex [GO:0072589]; box H/ACA snoRNP complex [GO:0031429]; box H/ACA telomerase RNP complex [GO:0090661]; box H/ACA snoRNA binding [GO:0034513]; telomerase RNA binding [GO:0070034]; positive regulation of telomerase RNA localization to Cajal body [GO:1904874]; rRNA pseudouridine synthesis [GO:0031118]; snRNA pseudouridine synthesis [GO:0031120]; telomere maintenance via telomer…
Q21276	YZVL_CAEEL	Uncharacterized NOP5 family protein K07C5.4	K07C5.4	486	RNA binding	nucleus	1				+															box C/D snoRNP complex [GO:0031428]; small-subunit processome [GO:0032040]; snoRNA binding [GO:0030515]; rRNA modification [GO:0000154]	box C/D snoRNP complex [GO:0031428]; small-subunit processome [GO:0032040]; snoRNA binding [GO:0030515]; rRNA modification [GO:0000154]	box C/D snoRNP complex [GO:0031428]; small-subunit processome [GO:0032040]; snoRNA binding [GO:0030515]; rRNA modification [GO:0000154]
Q20576	Q20576_CAEEL	Prion-like-(Q/N-rich)-domain-bearing protein	pqn-39	733	RNA binding		1														+					pseudouridine synthase activity [GO:0009982]; RNA binding [GO:0003723]; enzyme-directed rRNA pseudouridine synthesis [GO:0000455]	pseudouridine synthase activity [GO:0009982]; RNA binding [GO:0003723]; enzyme-directed rRNA pseudouridine synthesis [GO:0000455]	pseudouridine synthase activity [GO:0009982]; RNA binding [GO:0003723]; enzyme-directed rRNA pseudouridine synthesis [GO:0000455]
P34689	GLH1_CAEEL	ATP-dependent RNA helicase glh-1 (EC 3.6.4.13) (Germline helicase 1)	glh-1	763	RNA metabolims	cytosol	3				+	+											+			cytoplasm [GO:0005737]; P granule [GO:0043186]; perinuclear region of cytoplasm [GO:0048471]; ATP binding [GO:0005524]; ATP-dependent RNA helicase activity [GO:0004004]; DEAD/H-box RNA helicase binding [GO:0017151]; JUN kinase binding [GO:0008432]; protein self-association [GO:0043621]; RNA binding [GO:0003723]; RNA helicase activity [GO:0003724]; zinc ion binding [GO:0008270]; germ cell developm…	cytoplasm [GO:0005737]; P granule [GO:0043186]; perinuclear region of cytoplasm [GO:0048471]; ATP binding [GO:0005524]; ATP-dependent RNA helicase activity [GO:0004004]; DEAD/H-box RNA helicase binding [GO:0017151]; JUN kinase binding [GO:0008432]; protein self-association [GO:0043621]; RNA binding [GO:0003723]; RNA helicase activity [GO:0003724]; zinc ion binding [GO:0008270]; germ cell developm…	cytoplasm [GO:0005737]; P granule [GO:0043186]; perinuclear region of cytoplasm [GO:0048471]; ATP binding [GO:0005524]; ATP-dependent RNA helicase activity [GO:0004004]; DEAD/H-box RNA helicase binding [GO:0017151]; JUN kinase binding [GO:0008432]; protein self-association [GO:0043621]; RNA binding [GO:0003723]; RNA helicase activity [GO:0003724]; zinc ion binding [GO:0008270]; germ cell developm…
Q9N363	Q9N363_CAEEL	mRNA DeCAPping enzyme	dcap-1	332	RNA metabolims	cytosol	1																		+	P granule [GO:0043186]; P-body [GO:0000932]; enzyme activator activity [GO:0008047]; enzyme regulator activity [GO:0030234]; mRNA binding [GO:0003729]; deadenylation-independent decapping of nuclear-transcribed mRNA [GO:0031087]; determination of adult lifespan [GO:0008340]; nematode larval development [GO:0002119]; regulation of locomotion [GO:0040012]; reproduction [GO:0000003]; response to hea…	P granule [GO:0043186]; P-body [GO:0000932]; enzyme activator activity [GO:0008047]; enzyme regulator activity [GO:0030234]; mRNA binding [GO:0003729]; deadenylation-independent decapping of nuclear-transcribed mRNA [GO:0031087]; determination of adult lifespan [GO:0008340]; nematode larval development [GO:0002119]; regulation of locomotion [GO:0040012]; reproduction [GO:0000003]; response to hea…	P granule [GO:0043186]; P-body [GO:0000932]; enzyme activator activity [GO:0008047]; enzyme regulator activity [GO:0030234]; mRNA binding [GO:0003729]; deadenylation-independent decapping of nuclear-transcribed mRNA [GO:0031087]; determination of adult lifespan [GO:0008340]; nematode larval development [GO:0002119]; regulation of locomotion [GO:0040012]; reproduction [GO:0000003]; response to hea…
Q8ITV7	Q8ITV7_CAEEL	Uncharacterized protein	CELE_Y44E3A.6	841	RNA metabolism		1													+
Q9NA78	Q9NA78_CAEEL	Uncharacterized protein	CELE_Y57A10A.23	186	ROS homeostasis	endoplasmic reticulum	1																		+	endoplasmic reticulum [GO:0005783]; cell differentiation [GO:0030154]; cell redox homeostasis [GO:0045454]; negative regulation of cell death [GO:0060548]	endoplasmic reticulum [GO:0005783]; cell differentiation [GO:0030154]; cell redox homeostasis [GO:0045454]; negative regulation of cell death [GO:0060548]	endoplasmic reticulum [GO:0005783]; cell differentiation [GO:0030154]; cell redox homeostasis [GO:0045454]; negative regulation of cell death [GO:0060548]
Q304D5	Q304D5_CAEEL	Uncharacterized protein	C30H7.2	411	ROS homeostasis	endoplasmic reticulum	1			+																endoplasmic reticulum [GO:0005783]; protein disulfide isomerase activity [GO:0003756]; cell redox homeostasis [GO:0045454]; protein folding [GO:0006457]; response to endoplasmic reticulum stress [GO:0034976]	endoplasmic reticulum [GO:0005783]; protein disulfide isomerase activity [GO:0003756]; cell redox homeostasis [GO:0045454]; protein folding [GO:0006457]; response to endoplasmic reticulum stress [GO:0034976]	endoplasmic reticulum [GO:0005783]; protein disulfide isomerase activity [GO:0003756]; cell redox homeostasis [GO:0045454]; protein folding [GO:0006457]; response to endoplasmic reticulum stress [GO:0034976]
H2KZ06	H2KZ06_CAEEL	C-type LECtin	clec-266	212	secreated	secreated	4	+				+			+		+									carbohydrate binding [GO:0030246]	carbohydrate binding [GO:0030246]	carbohydrate binding [GO:0030246]
G5EER0	G5EER0_CAEEL	Prion-like-(Q/N-rich)-domain-bearing protein	pqn-52	244	secreated	secreated	4		+		+				+		+
O45569	O45569_CAEEL	NEPrilysin metallopeptidase family	nep-17	1589	secreated	membrane	3				+	+								+		x				integral component of membrane [GO:0016021]; membrane raft [GO:0045121]; metalloendopeptidase activity [GO:0004222]; neuropeptide signaling pathway [GO:0007218]	integral component of membrane [GO:0016021]; membrane raft [GO:0045121]; metalloendopeptidase activity [GO:0004222]; neuropeptide signaling pathway [GO:0007218]	integral component of membrane [GO:0016021]; membrane raft [GO:0045121]; metalloendopeptidase activity [GO:0004222]; neuropeptide signaling pathway [GO:0007218]
O17805	O17805_CAEEL	COLlagen	col-98	305	secreated	secreated	3								+		+				+					collagen trimer [GO:0005581]; integral component of membrane [GO:0016021]; structural constituent of cuticle [GO:0042302]	collagen trimer [GO:0005581]; integral component of membrane [GO:0016021]; structural constituent of cuticle [GO:0042302]	collagen trimer [GO:0005581]; integral component of membrane [GO:0016021]; structural constituent of cuticle [GO:0042302]
Q03755	CUT1_CAEEL	Cuticlin-1	cut-1	424	secreated	secreated	2				+	+														collagen and cuticulin-based cuticle extracellular matrix [GO:0060102]; structural constituent of cuticle [GO:0042302]	collagen and cuticulin-based cuticle extracellular matrix [GO:0060102]; structural constituent of cuticle [GO:0042302]	collagen and cuticulin-based cuticle extracellular matrix [GO:0060102]; structural constituent of cuticle [GO:0042302]
Q18302	Q18302_CAEEL	COLlagen	col-125	299	secreated	secreated	2								+		+									collagen trimer [GO:0005581]; integral component of membrane [GO:0016021]; structural constituent of cuticle [GO:0042302]	collagen trimer [GO:0005581]; integral component of membrane [GO:0016021]; structural constituent of cuticle [GO:0042302]	collagen trimer [GO:0005581]; integral component of membrane [GO:0016021]; structural constituent of cuticle [GO:0042302]
G5ECM9	G5ECM9_CAEEL	Cystatin	cpi-2	143	secreated	secreated	2								+		+									cysteine-type endopeptidase inhibitor activity [GO:0004869]	cysteine-type endopeptidase inhibitor activity [GO:0004869]	cysteine-type endopeptidase inhibitor activity [GO:0004869]
P34383	FAR2_CAEEL	Fatty-acid and retinol-binding protein 2	far-2	182	secreated	secreated	2								+		+									extracellular region [GO:0005576]; fatty acid binding [GO:0005504]; retinol binding [GO:0019841]	extracellular region [GO:0005576]; fatty acid binding [GO:0005504]; retinol binding [GO:0019841]	extracellular region [GO:0005576]; fatty acid binding [GO:0005504]; retinol binding [GO:0019841]
Q20224	FABP2_CAEEL	Fatty acid-binding protein homolog 2 (Lipid-binding protein 2)	lbp-2	161	secreated	secreated	2								+		+									extracellular region [GO:0005576]; lipid binding [GO:0008289]; transporter activity [GO:0005215]	extracellular region [GO:0005576]; lipid binding [GO:0008289]; transporter activity [GO:0005215]	extracellular region [GO:0005576]; lipid binding [GO:0008289]; transporter activity [GO:0005215]
Q19478	Q19478_CAEEL	Fatty Acid/Retinol binding protein	far-3	189	secreated	secreated	2								+		+									lipid binding [GO:0008289]	lipid binding [GO:0008289]	lipid binding [GO:0008289]
P34528	YM67_CAEEL	Putative serine protease K12H4.7 (EC 3.4.-.-)	K12H4.7	510	secreated	secreated	2				+	+														serine-type peptidase activity [GO:0008236]; innate immune response [GO:0045087]	serine-type peptidase activity [GO:0008236]; innate immune response [GO:0045087]	serine-type peptidase activity [GO:0008236]; innate immune response [GO:0045087]
O61874	O61874_CAEEL	Downstream Of DAF-16 (Regulated by DAF-16)	dod-19	406	secreated	membrane	1																+			membrane raft [GO:0045121]; innate immune response [GO:0045087]	membrane raft [GO:0045121]; innate immune response [GO:0045087]	membrane raft [GO:0045121]; innate immune response [GO:0045087]
Q10576	P4HA1_CAEEL	Prolyl 4-hydroxylase subunit alpha-1 (4-PH alpha-1) (EC 1.14.11.2) (Procollagen-proline,2-oxoglutarate-4-dioxygenase subunit alpha-1) (Protein dumpy-18)	dpy-18	559	secreated	secreated	1					+														cell [GO:0005623]; endoplasmic reticulum [GO:0005783]; endoplasmic reticulum lumen [GO:0005788]; iron ion binding [GO:0005506]; L-ascorbic acid binding [GO:0031418]; oxidoreductase activity, acting on single donors with incorporation of molecular oxygen, incorporation of two atoms of oxygen [GO:0016702]; peptidyl-proline 4-dioxygenase activity [GO:0031545]; procollagen-proline 4-dioxygenase activ…	cell [GO:0005623]; endoplasmic reticulum [GO:0005783]; endoplasmic reticulum lumen [GO:0005788]; iron ion binding [GO:0005506]; L-ascorbic acid binding [GO:0031418]; oxidoreductase activity, acting on single donors with incorporation of molecular oxygen, incorporation of two atoms of oxygen [GO:0016702]; peptidyl-proline 4-dioxygenase activity [GO:0031545]; procollagen-proline 4-dioxygenase activ…	cell [GO:0005623]; endoplasmic reticulum [GO:0005783]; endoplasmic reticulum lumen [GO:0005788]; iron ion binding [GO:0005506]; L-ascorbic acid binding [GO:0031418]; oxidoreductase activity, acting on single donors with incorporation of molecular oxygen, incorporation of two atoms of oxygen [GO:0016702]; peptidyl-proline 4-dioxygenase activity [GO:0031545]; procollagen-proline 4-dioxygenase activ…
O17038	O17038_CAEEL	COLlagen	col-143	319	secreated	secreated	1																+			collagen trimer [GO:0005581]; integral component of membrane [GO:0016021]; structural constituent of cuticle [GO:0042302]	collagen trimer [GO:0005581]; integral component of membrane [GO:0016021]; structural constituent of cuticle [GO:0042302]	collagen trimer [GO:0005581]; integral component of membrane [GO:0016021]; structural constituent of cuticle [GO:0042302]
Q17458	Q17458_CAEEL	COLlagen	col-144	294	secreated	secreated	1				+															collagen trimer [GO:0005581]; structural constituent of cuticle [GO:0042302]; structural molecule activity [GO:0005198]	collagen trimer [GO:0005581]; structural constituent of cuticle [GO:0042302]; structural molecule activity [GO:0005198]	collagen trimer [GO:0005581]; structural constituent of cuticle [GO:0042302]; structural molecule activity [GO:0005198]
Q19876	Q19876_CAEEL	THaumatiN family	thn-2	233	secreated	secreated	1	+																		extracellular region [GO:0005576]; defense response to Gram-negative bacterium [GO:0050829]; defense response to Gram-positive bacterium [GO:0050830]	extracellular region [GO:0005576]; defense response to Gram-negative bacterium [GO:0050829]; defense response to Gram-positive bacterium [GO:0050830]	extracellular region [GO:0005576]; defense response to Gram-negative bacterium [GO:0050829]; defense response to Gram-positive bacterium [GO:0050830]
O44665	NLP28_CAEEL	Neuropeptide-like protein 28 [Cleaved into: QWGYGGY-amide; GYGGYGGY-amide; GMYGGY-amide; GMYGGW-amide]	nlp-28	65	secreated	secreated	1																+			extracellular region [GO:0005576]; neuropeptide signaling pathway [GO:0007218]	extracellular region [GO:0005576]; neuropeptide signaling pathway [GO:0007218]	extracellular region [GO:0005576]; neuropeptide signaling pathway [GO:0007218]
Q20950	Q20950_CAEEL	Uncharacterized protein	CELE_F57F5.1	351	secreated	secreated	1								+											extracellular space [GO:0005615]; lysosome [GO:0005764]; cysteine-type endopeptidase activity [GO:0004197]; proteolysis involved in cellular protein catabolic process [GO:0051603]	extracellular space [GO:0005615]; lysosome [GO:0005764]; cysteine-type endopeptidase activity [GO:0004197]; proteolysis involved in cellular protein catabolic process [GO:0051603]	extracellular space [GO:0005615]; lysosome [GO:0005764]; cysteine-type endopeptidase activity [GO:0004197]; proteolysis involved in cellular protein catabolic process [GO:0051603]
H9G2T7	H9G2T7_CAEEL	Dauer Up-Regulated	dur-1	520	secreated	secreated	1														+
P34714	SPRC_CAEEL	SPARC (Basement-membrane protein 40) (BM-40) (Osteonectin) (ON) (Secreted protein acidic and rich in cysteine)	ost-1	264	secreated	secreated	1																		+	basement membrane [GO:0005604]; extracellular space [GO:0005615]; calcium ion binding [GO:0005509]; collagen binding [GO:0005518]; extracellular matrix binding [GO:0050840]; anatomical structure development [GO:0048856]; multicellular organism development [GO:0007275]; signal transduction [GO:0007165]	basement membrane [GO:0005604]; extracellular space [GO:0005615]; calcium ion binding [GO:0005509]; collagen binding [GO:0005518]; extracellular matrix binding [GO:0050840]; anatomical structure development [GO:0048856]; multicellular organism development [GO:0007275]; signal transduction [GO:0007165]	basement membrane [GO:0005604]; extracellular space [GO:0005615]; calcium ion binding [GO:0005509]; collagen binding [GO:0005518]; extracellular matrix binding [GO:0050840]; anatomical structure development [GO:0048856]; multicellular organism development [GO:0007275]; signal transduction [GO:0007165]
Q9N3B9	Q9N3B9_CAEEL	C-type LECtin	clec-83	237	secreated	secreated	1	+																		carbohydrate binding [GO:0030246]; innate immune response [GO:0045087]	carbohydrate binding [GO:0030246]; innate immune response [GO:0045087]	carbohydrate binding [GO:0030246]; innate immune response [GO:0045087]
Q19064	Q19064_CAEEL	Uncharacterized protein	CELE_E04F6.9	128	secreated	secreated	1					+
P48727	GLC7B_CAEEL	Serine/threonine-protein phosphatase PP1-beta (EC 3.1.3.16) (CeGLC-7-beta) (Glc seven-like phosphatase 2)	gsp-2	333	signaling	nucleus	3					+			+		+									chromosome [GO:0005694]; cytoplasm [GO:0005737]; nuclear membrane [GO:0031965]; nucleus [GO:0005634]; metal ion binding [GO:0046872]; protein serine/threonine phosphatase activity [GO:0004722]; cell division [GO:0051301]; covalent chromatin modification [GO:0016569]; meiotic cell cycle [GO:0051321]; mitotic nuclear division [GO:0007067]; multicellular organism development [GO:0007275]; peptidyl-s…	chromosome [GO:0005694]; cytoplasm [GO:0005737]; nuclear membrane [GO:0031965]; nucleus [GO:0005634]; metal ion binding [GO:0046872]; protein serine/threonine phosphatase activity [GO:0004722]; cell division [GO:0051301]; covalent chromatin modification [GO:0016569]; meiotic cell cycle [GO:0051321]; mitotic nuclear division [GO:0007067]; multicellular organism development [GO:0007275]; peptidyl-s…	chromosome [GO:0005694]; cytoplasm [GO:0005737]; nuclear membrane [GO:0031965]; nucleus [GO:0005634]; metal ion binding [GO:0046872]; protein serine/threonine phosphatase activity [GO:0004722]; cell division [GO:0051301]; covalent chromatin modification [GO:0016569]; meiotic cell cycle [GO:0051321]; mitotic nuclear division [GO:0007067]; multicellular organism development [GO:0007275]; peptidyl-s…
O18178	2A51_CAEEL	Serine/threonine-protein phosphatase 2A regulatory subunit pptr-1 (Serine/threonine-protein phosphatase 2A 56kDa regulatory subunit pptr-1) (Serine/threonine-protein phosphatase 2A regulatory subunit B' pptr-1)	pptr-1	542	signaling	cytosol	2								+		+									cytosol [GO:0005829]; protein phosphatase type 2A complex [GO:0000159]; protein kinase binding [GO:0019901]; protein phosphatase activator activity [GO:0072542]; dauer larval development [GO:0040024]; determination of adult lifespan [GO:0008340]; negative regulation of insulin receptor signaling pathway [GO:0046627]; P granule assembly [GO:1903863]; protein dephosphorylation [GO:0006470]; regulat…	cytosol [GO:0005829]; protein phosphatase type 2A complex [GO:0000159]; protein kinase binding [GO:0019901]; protein phosphatase activator activity [GO:0072542]; dauer larval development [GO:0040024]; determination of adult lifespan [GO:0008340]; negative regulation of insulin receptor signaling pathway [GO:0046627]; P granule assembly [GO:1903863]; protein dephosphorylation [GO:0006470]; regulat…	cytosol [GO:0005829]; protein phosphatase type 2A complex [GO:0000159]; protein kinase binding [GO:0019901]; protein phosphatase activator activity [GO:0072542]; dauer larval development [GO:0040024]; determination of adult lifespan [GO:0008340]; negative regulation of insulin receptor signaling pathway [GO:0046627]; P granule assembly [GO:1903863]; protein dephosphorylation [GO:0006470]; regulat…
P34280	YKK3_CAEEL	Uncharacterized GTP-binding protein C02F5.3	C02F5.3	366	signaling	cytosol	2								+		+									GTP binding [GO:0005525]	GTP binding [GO:0005525]	GTP binding [GO:0005525]
Q9XX57	Q9XX57_CAEEL	DAF-16/FOXO Controlled, germline Tumor affecting	dct-16	90	signaling	cytsol	2								+		+
Q19775	PPM1_CAEEL	Protein phosphatase ppm-1 (EC 3.1.3.16) (Protein phosphatase 2C 1) (Protein phosphatase Mg2+/Mn2+ dependent 1)	ppm-1	468	signaling	membrane asociated	2														+				+	cell junction [GO:0030054]; synapse [GO:0045202]; metal ion binding [GO:0046872]; protein serine/threonine phosphatase activity [GO:0004722]	cell junction [GO:0030054]; synapse [GO:0045202]; metal ion binding [GO:0046872]; protein serine/threonine phosphatase activity [GO:0004722]	cell junction [GO:0030054]; synapse [GO:0045202]; metal ion binding [GO:0046872]; protein serine/threonine phosphatase activity [GO:0004722]
Q17941	AKT1_CAEEL	Serine/threonine-protein kinase akt-1 (EC 2.7.11.1) (Protein kinase B akt-1) (PKB akt-1)	akt-1	541	signaling	membrane asociated	2																+	+		axon [GO:0030424]; cytoplasmic side of plasma membrane [GO:0009898]; dendrite [GO:0030425]; intracellular [GO:0005622]; neuronal cell body [GO:0043025]; ATP binding [GO:0005524]; calmodulin binding [GO:0005516]; metal ion binding [GO:0046872]; phosphatidylinositol-3,4,5-trisphosphate binding [GO:0005547]; protein kinase activity [GO:0004672]; protein serine/threonine kinase activity [GO:0004674];…	axon [GO:0030424]; cytoplasmic side of plasma membrane [GO:0009898]; dendrite [GO:0030425]; intracellular [GO:0005622]; neuronal cell body [GO:0043025]; ATP binding [GO:0005524]; calmodulin binding [GO:0005516]; metal ion binding [GO:0046872]; phosphatidylinositol-3,4,5-trisphosphate binding [GO:0005547]; protein kinase activity [GO:0004672]; protein serine/threonine kinase activity [GO:0004674];…	axon [GO:0030424]; cytoplasmic side of plasma membrane [GO:0009898]; dendrite [GO:0030425]; intracellular [GO:0005622]; neuronal cell body [GO:0043025]; ATP binding [GO:0005524]; calmodulin binding [GO:0005516]; metal ion binding [GO:0046872]; phosphatidylinositol-3,4,5-trisphosphate binding [GO:0005547]; protein kinase activity [GO:0004672]; protein serine/threonine kinase activity [GO:0004674];…
O18033	O18033_CAEEL	Nicalin	nra-2	557	signaling	endoplasmic reticulum	2				+	+														endoplasmic reticulum [GO:0005783]; integral component of membrane [GO:0016021]; regulation of signal transduction [GO:0009966]	endoplasmic reticulum [GO:0005783]; integral component of membrane [GO:0016021]; regulation of signal transduction [GO:0009966]	endoplasmic reticulum [GO:0005783]; integral component of membrane [GO:0016021]; regulation of signal transduction [GO:0009966]
P21137	KAPC1_CAEEL	cAMP-dependent protein kinase catalytic subunit (PKA C) (EC 2.7.11.11)	kin-1	404	signaling	cytosol	1																	+		cAMP-dependent protein kinase complex [GO:0005952]; ATP binding [GO:0005524]; cAMP-dependent protein kinase activity [GO:0004691]; positive regulation of oocyte maturation [GO:1900195]; protein phosphorylation [GO:0006468]	cAMP-dependent protein kinase complex [GO:0005952]; ATP binding [GO:0005524]; cAMP-dependent protein kinase activity [GO:0004691]; positive regulation of oocyte maturation [GO:1900195]; protein phosphorylation [GO:0006468]	cAMP-dependent protein kinase complex [GO:0005952]; ATP binding [GO:0005524]; cAMP-dependent protein kinase activity [GO:0004691]; positive regulation of oocyte maturation [GO:1900195]; protein phosphorylation [GO:0006468]
G5EDT1	G5EDT1_CAEEL	Synthetic multivulva protein LIN-35 Rb	lin-35	961	signaling	nucleus	1																	+		nucleus [GO:0005634]; protein C-terminus binding [GO:0008022]; embryo development ending in birth or egg hatching [GO:0009792]; embryonic digestive tract morphogenesis [GO:0048557]; gonad development [GO:0008406]; mitotic cell cycle arrest [GO:0071850]; negative regulation of cell cycle G1/S phase transition [GO:1902807]; negative regulation of DNA endoreduplication [GO:0032876]; negative regulat…	nucleus [GO:0005634]; protein C-terminus binding [GO:0008022]; embryo development ending in birth or egg hatching [GO:0009792]; embryonic digestive tract morphogenesis [GO:0048557]; gonad development [GO:0008406]; mitotic cell cycle arrest [GO:0071850]; negative regulation of cell cycle G1/S phase transition [GO:1902807]; negative regulation of DNA endoreduplication [GO:0032876]; negative regulat…	nucleus [GO:0005634]; protein C-terminus binding [GO:0008022]; embryo development ending in birth or egg hatching [GO:0009792]; embryonic digestive tract morphogenesis [GO:0048557]; gonad development [GO:0008406]; mitotic cell cycle arrest [GO:0071850]; negative regulation of cell cycle G1/S phase transition [GO:1902807]; negative regulation of DNA endoreduplication [GO:0032876]; negative regulat…
Q9BPN5	Q9BPN5_CAEEL	2 (Zwei) IG domain protein	zig-11	304	signaling	membrane	1																	+		integral component of membrane [GO:0016021]	integral component of membrane [GO:0016021]	integral component of membrane [GO:0016021]
O16376	O16376_CAEEL	Uncharacterized protein	CELE_M03F8.3	744	splicing	nucleus	3							+									+	+		RNA processing [GO:0006396]	RNA processing [GO:0006396]	RNA processing [GO:0006396]
P34659	RUXF_CAEEL	Probable small nuclear ribonucleoprotein F (snRNP-F) (Sm protein F) (Sm-F) (SmF)	snr-5	85	splicing	nucleus	2	+													+					small nucleolar ribonucleoprotein complex [GO:0005732]; spliceosomal complex [GO:0005681]; RNA binding [GO:0003723]; spliceosomal snRNP assembly [GO:0000387]	small nucleolar ribonucleoprotein complex [GO:0005732]; spliceosomal complex [GO:0005681]; RNA binding [GO:0003723]; spliceosomal snRNP assembly [GO:0000387]	small nucleolar ribonucleoprotein complex [GO:0005732]; spliceosomal complex [GO:0005681]; RNA binding [GO:0003723]; spliceosomal snRNP assembly [GO:0000387]
O16259	STIP1_CAEEL	Stress-induced-phosphoprotein 1 (CeSTI1) (STI1) (Hsc70/Hsp90-organizing protein) (CeHop) (Hop)	sti-1	320	stress response	cytosol	1														+					cytoplasm [GO:0005737]; ATPase inhibitor activity [GO:0042030]; Hsp70 protein binding [GO:0030544]; Hsp90 protein binding [GO:0051879]; determination of adult lifespan [GO:0008340]; negative regulation of ATPase activity [GO:0032780]; reproduction [GO:0000003]; response to heat [GO:0009408]	cytoplasm [GO:0005737]; ATPase inhibitor activity [GO:0042030]; Hsp70 protein binding [GO:0030544]; Hsp90 protein binding [GO:0051879]; determination of adult lifespan [GO:0008340]; negative regulation of ATPase activity [GO:0032780]; reproduction [GO:0000003]; response to heat [GO:0009408]	cytoplasm [GO:0005737]; ATPase inhibitor activity [GO:0042030]; Hsp70 protein binding [GO:0030544]; Hsp90 protein binding [GO:0051879]; determination of adult lifespan [GO:0008340]; negative regulation of ATPase activity [GO:0032780]; reproduction [GO:0000003]; response to heat [GO:0009408]
U4PB05	U4PB05_CAEEL	Glutathione peroxidase	gpx-2	179	stress response	cytosol	1					+														glutathione peroxidase activity [GO:0004602]; response to oxidative stress [GO:0006979]	glutathione peroxidase activity [GO:0004602]; response to oxidative stress [GO:0006979]	glutathione peroxidase activity [GO:0004602]; response to oxidative stress [GO:0006979]
Q20164	Q20164_CAEEL	Heat Shock Protein	hsp-12.3	109	stress response	cytosol	1					+														heat shock protein binding [GO:0031072]	heat shock protein binding [GO:0031072]	heat shock protein binding [GO:0031072]
Q8MQE8	Q8MQE8_CAEEL	Uncharacterized protein	C06A6.2	663	transcription	nucleus	2									+							+			nucleus [GO:0005634]; DNA binding [GO:0003677]; regulation of transcription, DNA-templated [GO:0006355]; transcription, DNA-templated [GO:0006351]	nucleus [GO:0005634]; DNA binding [GO:0003677]; regulation of transcription, DNA-templated [GO:0006355]; transcription, DNA-templated [GO:0006351]	nucleus [GO:0005634]; DNA binding [GO:0003677]; regulation of transcription, DNA-templated [GO:0006355]; transcription, DNA-templated [GO:0006351]
G5ECR7	G5ECR7_CAEEL	ELongin B (RNA polymerase II transcription factor SIII p18 subunit)	elb-1	118	transcription	nucleus	1																		+	Cul2-RING ubiquitin ligase complex [GO:0031462]; elongin complex [GO:0070449]; VCB complex [GO:0030891]; protein domain specific binding [GO:0019904]	Cul2-RING ubiquitin ligase complex [GO:0031462]; elongin complex [GO:0070449]; VCB complex [GO:0030891]; protein domain specific binding [GO:0019904]	Cul2-RING ubiquitin ligase complex [GO:0031462]; elongin complex [GO:0070449]; VCB complex [GO:0030891]; protein domain specific binding [GO:0019904]
G5EC23	G5EC23_CAEEL	HCF1 related (Host cell factor 1)	hcf-1	782	transcription	nucleus	1				+															nucleus [GO:0005634]; transcription factor binding [GO:0008134]; dauer exit [GO:0043054]; determination of adult lifespan [GO:0008340]; negative regulation of transcription by transcription factor localization [GO:0010621]; response to cadmium ion [GO:0046686]; response to oxidative stress [GO:0006979]	nucleus [GO:0005634]; transcription factor binding [GO:0008134]; dauer exit [GO:0043054]; determination of adult lifespan [GO:0008340]; negative regulation of transcription by transcription factor localization [GO:0010621]; response to cadmium ion [GO:0046686]; response to oxidative stress [GO:0006979]	nucleus [GO:0005634]; transcription factor binding [GO:0008134]; dauer exit [GO:0043054]; determination of adult lifespan [GO:0008340]; negative regulation of transcription by transcription factor localization [GO:0010621]; response to cadmium ion [GO:0046686]; response to oxidative stress [GO:0006979]
Q20306	Q20306_CAEEL	ABC transporter, class F	abcf-3	712	translation	cytosol	2	+				+														cytosol [GO:0005829]; cytosolic ribosome [GO:0022626]; ATP binding [GO:0005524]; ATPase activity [GO:0016887]; positive regulation of peptidyl-serine phosphorylation [GO:0033138]; regulation of apoptotic process [GO:0042981]; regulation of translation [GO:0006417]	cytosol [GO:0005829]; cytosolic ribosome [GO:0022626]; ATP binding [GO:0005524]; ATPase activity [GO:0016887]; positive regulation of peptidyl-serine phosphorylation [GO:0033138]; regulation of apoptotic process [GO:0042981]; regulation of translation [GO:0006417]	cytosol [GO:0005829]; cytosolic ribosome [GO:0022626]; ATP binding [GO:0005524]; ATPase activity [GO:0016887]; positive regulation of peptidyl-serine phosphorylation [GO:0033138]; regulation of apoptotic process [GO:0042981]; regulation of translation [GO:0006417]
O01974	EIF3H_CAEEL	Eukaryotic translation initiation factor 3 subunit H (eIF3h)	eif-3.H	365	translation	cytosol	2								+		+									eukaryotic translation initiation factor 3 complex [GO:0005852]; translation initiation factor activity [GO:0003743]	eukaryotic translation initiation factor 3 complex [GO:0005852]; translation initiation factor activity [GO:0003743]	eukaryotic translation initiation factor 3 complex [GO:0005852]; translation initiation factor activity [GO:0003743]
Q95QW0	EIF3L_CAEEL	Eukaryotic translation initiation factor 3 subunit L (eIF3l)	eif-3.L	537	translation	cytosol	1					+														eukaryotic translation initiation factor 3 complex [GO:0005852]; translation initiation factor activity [GO:0003743]	eukaryotic translation initiation factor 3 complex [GO:0005852]; translation initiation factor activity [GO:0003743]	eukaryotic translation initiation factor 3 complex [GO:0005852]; translation initiation factor activity [GO:0003743]
Q20898	IFET1_CAEEL	Translational repressor ifet-1 (Spindle orientation defective protein 2)	ifet-1	761	translation	cytosol	1									+										messenger ribonucleoprotein complex [GO:1990124]; P granule [GO:0043186]; negative regulation of translation [GO:0017148]	messenger ribonucleoprotein complex [GO:1990124]; P granule [GO:0043186]; negative regulation of translation [GO:0017148]	messenger ribonucleoprotein complex [GO:1990124]; P granule [GO:0043186]; negative regulation of translation [GO:0017148]
Q65ZK0	Q65ZK0_CAEEL	Arginyl(R) Amino-acyl tRNA Synthetase	rars-1	692	tRNA processing	cytosol	1																+			cytoplasm [GO:0005737]; arginine-tRNA ligase activity [GO:0004814]; ATP binding [GO:0005524]; arginyl-tRNA aminoacylation [GO:0006420]	cytoplasm [GO:0005737]; arginine-tRNA ligase activity [GO:0004814]; ATP binding [GO:0005524]; arginyl-tRNA aminoacylation [GO:0006420]	cytoplasm [GO:0005737]; arginine-tRNA ligase activity [GO:0004814]; ATP binding [GO:0005524]; arginyl-tRNA aminoacylation [GO:0006420]
O44566	O44566_CAEEL	Uncharacterized protein	CELE_W03F8.4	183	tRNA processing	nucleus	1													+						nucleus [GO:0005634]	nucleus [GO:0005634]	nucleus [GO:0005634]
G8XYY6	G8XYY6_CAEEL	tRNA (guanine-N(7)-)-methyltransferase non-catalytic subunit (WD repeat-containing protein 4 homolog)	wdr-4	391	tRNA synthesis	nucleus	2								+		+									nucleus [GO:0005634]; methyltransferase activity [GO:0008168]; RNA (guanine-N7)-methylation [GO:0036265]; tRNA methylation [GO:0030488]	nucleus [GO:0005634]; methyltransferase activity [GO:0008168]; RNA (guanine-N7)-methylation [GO:0036265]; tRNA methylation [GO:0030488]	nucleus [GO:0005634]; methyltransferase activity [GO:0008168]; RNA (guanine-N7)-methylation [GO:0036265]; tRNA methylation [GO:0030488]
G5EF77	G5EF77_CAEEL	Seryl Amino-acyl tRNA Synthetase (Seryl-tRNA synthetase)	sars-2	441	tRNA synthesis	cytosol	1																+			cytoplasm [GO:0005737]; ATP binding [GO:0005524]; serine-tRNA ligase activity [GO:0004828]; seryl-tRNA aminoacylation [GO:0006434]	cytoplasm [GO:0005737]; ATP binding [GO:0005524]; serine-tRNA ligase activity [GO:0004828]; seryl-tRNA aminoacylation [GO:0006434]	cytoplasm [GO:0005737]; ATP binding [GO:0005524]; serine-tRNA ligase activity [GO:0004828]; seryl-tRNA aminoacylation [GO:0006434]
Q95ZQ3	Q95ZQ3_CAEEL	Lysine--tRNA ligase (EC 6.1.1.6) (Lysyl-tRNA synthetase)	kars-1	596	t-rna synthesis	cytosol	1		+																	cytoplasm [GO:0005737]; ATP binding [GO:0005524]; lysine-tRNA ligase activity [GO:0004824]; nucleic acid binding [GO:0003676]; lysyl-tRNA aminoacylation [GO:0006430]	cytoplasm [GO:0005737]; ATP binding [GO:0005524]; lysine-tRNA ligase activity [GO:0004824]; nucleic acid binding [GO:0003676]; lysyl-tRNA aminoacylation [GO:0006430]	cytoplasm [GO:0005737]; ATP binding [GO:0005524]; lysine-tRNA ligase activity [GO:0004824]; nucleic acid binding [GO:0003676]; lysyl-tRNA aminoacylation [GO:0006430]
Q22240	Q22240_CAEEL	Ubiquitin carboxyl-terminal hydrolase	CELE_T05H10.1	1326	ubiquitin	cytosol	2								+		+									cytoplasm [GO:0005737]; thiol-dependent ubiquitin-specific protease activity [GO:0004843]; anterior/posterior axis specification, embryo [GO:0008595]; base-excision repair [GO:0006284]; negative regulation of transcription, DNA-templated [GO:0045892]; protein deubiquitination [GO:0016579]; regulation of apoptotic process [GO:0042981]; ubiquitin-dependent protein catabolic process [GO:0006511]	cytoplasm [GO:0005737]; thiol-dependent ubiquitin-specific protease activity [GO:0004843]; anterior/posterior axis specification, embryo [GO:0008595]; base-excision repair [GO:0006284]; negative regulation of transcription, DNA-templated [GO:0045892]; protein deubiquitination [GO:0016579]; regulation of apoptotic process [GO:0042981]; ubiquitin-dependent protein catabolic process [GO:0006511]	cytoplasm [GO:0005737]; thiol-dependent ubiquitin-specific protease activity [GO:0004843]; anterior/posterior axis specification, embryo [GO:0008595]; base-excision repair [GO:0006284]; negative regulation of transcription, DNA-templated [GO:0045892]; protein deubiquitination [GO:0016579]; regulation of apoptotic process [GO:0042981]; ubiquitin-dependent protein catabolic process [GO:0006511]
P91522	P91522_CAEEL	F-box A protein	fbxa-64	313	ubiquitin	cytosol	2								+		+
P91544	P91544_CAEEL	Uncharacterized protein	CELE_ZC204.12	252	ubiquitin	cytosol / nucleus	2								+						+
Q9U3C8	DCN1_CAEEL	Defective in cullin neddylation protein 1	dcn-1	295	ubiquitin	cytosol	1														+					cytoplasm [GO:0005737]; nucleus [GO:0005634]; ubiquitin ligase complex [GO:0000151]; cullin family protein binding [GO:0097602]; ubiquitin binding [GO:0043130]; ubiquitin conjugating enzyme binding [GO:0031624]; astral microtubule organization [GO:0030953]; establishment of mitotic spindle localization [GO:0040001]; multicellular organismal protein catabolic process [GO:0044254]; positive regulat…	cytoplasm [GO:0005737]; nucleus [GO:0005634]; ubiquitin ligase complex [GO:0000151]; cullin family protein binding [GO:0097602]; ubiquitin binding [GO:0043130]; ubiquitin conjugating enzyme binding [GO:0031624]; astral microtubule organization [GO:0030953]; establishment of mitotic spindle localization [GO:0040001]; multicellular organismal protein catabolic process [GO:0044254]; positive regulat…	cytoplasm [GO:0005737]; nucleus [GO:0005634]; ubiquitin ligase complex [GO:0000151]; cullin family protein binding [GO:0097602]; ubiquitin binding [GO:0043130]; ubiquitin conjugating enzyme binding [GO:0031624]; astral microtubule organization [GO:0030953]; establishment of mitotic spindle localization [GO:0040001]; multicellular organismal protein catabolic process [GO:0044254]; positive regulat…
Q94361	GEI17_CAEEL	E3 SUMO-protein ligase gei-17 (EC 6.3.2.-) (Gex-3-interacting protein 17)	gei-17	780	ubiquitin	cytosol / nucleus	1													+						metaphase plate [GO:0070090]; nuclear chromatin [GO:0000790]; ligase activity [GO:0016874]; RNA polymerase II transcription factor binding [GO:0001085]; SUMO ligase activity [GO:0061665]; zinc ion binding [GO:0008270]; cellular response to DNA damage stimulus [GO:0006974]; DNA repair [GO:0006281]; embryo development ending in birth or egg hatching [GO:0009792]; meiotic metaphase I plate congressi…	metaphase plate [GO:0070090]; nuclear chromatin [GO:0000790]; ligase activity [GO:0016874]; RNA polymerase II transcription factor binding [GO:0001085]; SUMO ligase activity [GO:0061665]; zinc ion binding [GO:0008270]; cellular response to DNA damage stimulus [GO:0006974]; DNA repair [GO:0006281]; embryo development ending in birth or egg hatching [GO:0009792]; meiotic metaphase I plate congressi…	metaphase plate [GO:0070090]; nuclear chromatin [GO:0000790]; ligase activity [GO:0016874]; RNA polymerase II transcription factor binding [GO:0001085]; SUMO ligase activity [GO:0061665]; zinc ion binding [GO:0008270]; cellular response to DNA damage stimulus [GO:0006974]; DNA repair [GO:0006281]; embryo development ending in birth or egg hatching [GO:0009792]; meiotic metaphase I plate congressi…
Q21554	DDB1_CAEEL	DNA damage-binding protein 1 (Damage-specific DNA-binding protein 1)	ddb-1	1134	ubiquitin	nucleus	1													+						cullin-RING ubiquitin ligase complex [GO:0031461]; cytoplasm [GO:0005737]; nucleus [GO:0005634]; damaged DNA binding [GO:0003684]; cell cycle [GO:0007049]; nucleotide-excision repair [GO:0006289]; proteasome-mediated ubiquitin-dependent protein catabolic process [GO:0043161]; protein ubiquitination [GO:0016567]	cullin-RING ubiquitin ligase complex [GO:0031461]; cytoplasm [GO:0005737]; nucleus [GO:0005634]; damaged DNA binding [GO:0003684]; cell cycle [GO:0007049]; nucleotide-excision repair [GO:0006289]; proteasome-mediated ubiquitin-dependent protein catabolic process [GO:0043161]; protein ubiquitination [GO:0016567]	cullin-RING ubiquitin ligase complex [GO:0031461]; cytoplasm [GO:0005737]; nucleus [GO:0005634]; damaged DNA binding [GO:0003684]; cell cycle [GO:0007049]; nucleotide-excision repair [GO:0006289]; proteasome-mediated ubiquitin-dependent protein catabolic process [GO:0043161]; protein ubiquitination [GO:0016567]
Q18964	WDFY2_CAEEL	WD repeat and FYVE domain-containing protein 2	wdfy-2	415	vesicular transport	vescile	2	+		+																metal ion binding [GO:0046872]; phosphatidylinositol-3-phosphate binding [GO:0032266]; endocytosis [GO:0006897]	metal ion binding [GO:0046872]; phosphatidylinositol-3-phosphate binding [GO:0032266]; endocytosis [GO:0006897]	metal ion binding [GO:0046872]; phosphatidylinositol-3-phosphate binding [GO:0032266]; endocytosis [GO:0006897]
G5EDC6	G5EDC6_CAEEL	ARF-Like (Novel small G protein indispensable for equal chromosome segregation)	arl-8	185	vesicular transport	lysosome	2														+				+	lysosome [GO:0005764]; neuron projection [GO:0043005]; presynaptic active zone [GO:0048786]; GTP binding [GO:0005525]; axo-dendritic transport [GO:0008088]; endosome to lysosome transport [GO:0008333]; small GTPase mediated signal transduction [GO:0007264]	lysosome [GO:0005764]; neuron projection [GO:0043005]; presynaptic active zone [GO:0048786]; GTP binding [GO:0005525]; axo-dendritic transport [GO:0008088]; endosome to lysosome transport [GO:0008333]; small GTPase mediated signal transduction [GO:0007264]	lysosome [GO:0005764]; neuron projection [GO:0043005]; presynaptic active zone [GO:0048786]; GTP binding [GO:0005525]; axo-dendritic transport [GO:0008088]; endosome to lysosome transport [GO:0008333]; small GTPase mediated signal transduction [GO:0007264]
Q9TYL9	Q9TYL9_CAEEL	Coatomer subunit beta (Beta-coat protein)	copb-1	971	vesicular transport	vescile	1					+														COPI vesicle coat [GO:0030126]; Golgi membrane [GO:0000139]; structural molecule activity [GO:0005198]; ER to Golgi vesicle-mediated transport [GO:0006888]; intra-Golgi vesicle-mediated transport [GO:0006891]; intracellular protein transport [GO:0006886]; retrograde vesicle-mediated transport, Golgi to ER [GO:0006890]	COPI vesicle coat [GO:0030126]; Golgi membrane [GO:0000139]; structural molecule activity [GO:0005198]; ER to Golgi vesicle-mediated transport [GO:0006888]; intra-Golgi vesicle-mediated transport [GO:0006891]; intracellular protein transport [GO:0006886]; retrograde vesicle-mediated transport, Golgi to ER [GO:0006890]	COPI vesicle coat [GO:0030126]; Golgi membrane [GO:0000139]; structural molecule activity [GO:0005198]; ER to Golgi vesicle-mediated transport [GO:0006888]; intra-Golgi vesicle-mediated transport [GO:0006891]; intracellular protein transport [GO:0006886]; retrograde vesicle-mediated transport, Golgi to ER [GO:0006890]
Q3Y3Z9	Q3Y3Z9_CAEEL	Uncharacterized protein	C01B10.11	304			4		+		+				+		+
Q19655	Q19655_CAEEL	Uncharacterized protein	CELE_F20D6.11	549		endoplasmic reticulum	3	+													+				+	endoplasmic reticulum [GO:0005783]; mitochondrial inner membrane [GO:0005743]; mitochondrion [GO:0005739]; 2 iron, 2 sulfur cluster binding [GO:0051537]; flavin adenine dinucleotide binding [GO:0050660]; oxidoreductase activity [GO:0016491]; execution phase of apoptosis [GO:0097194]	endoplasmic reticulum [GO:0005783]; mitochondrial inner membrane [GO:0005743]; mitochondrion [GO:0005739]; 2 iron, 2 sulfur cluster binding [GO:0051537]; flavin adenine dinucleotide binding [GO:0050660]; oxidoreductase activity [GO:0016491]; execution phase of apoptosis [GO:0097194]	endoplasmic reticulum [GO:0005783]; mitochondrial inner membrane [GO:0005743]; mitochondrion [GO:0005739]; 2 iron, 2 sulfur cluster binding [GO:0051537]; flavin adenine dinucleotide binding [GO:0050660]; oxidoreductase activity [GO:0016491]; execution phase of apoptosis [GO:0097194]
V6CLV2	V6CLV2_CAEEL	Prion-like-(Q/N-rich)-domain-bearing protein	pqn-22	1100			3				+	+											+
Q18032	Q18032_CAEEL	Uncharacterized protein	C15H9.9	137			2				+	+
Q18075	Q18075_CAEEL	Uncharacterized protein	C18B2.4	296			2								+		+
Q22562	Q22562_CAEEL	Uncharacterized protein	CELE_T19B10.2	368			2				+	+
Q5WRM0	Q5WRM0_CAEEL	Uncharacterized protein	CELE_K06G5.1	489			2	+				+
Q8MXJ1	Q8MXJ1_CAEEL	Uncharacterized protein	CELE_T23E7.2	908			2				+	+
Q8I4M5	GLS1_CAEEL	Germline survival defective-1	gls-1	1052		cytosol	1				+															P granule [GO:0043186]; polysome [GO:0005844]; meiotic cell cycle [GO:0051321]; multicellular organism development [GO:0007275]	P granule [GO:0043186]; polysome [GO:0005844]; meiotic cell cycle [GO:0051321]; multicellular organism development [GO:0007275]	P granule [GO:0043186]; polysome [GO:0005844]; meiotic cell cycle [GO:0051321]; multicellular organism development [GO:0007275]
A5Z2W3	A5Z2W3_CAEEL	Uncharacterized protein	CELE_R13H4.2	225			1	+
H2KZP7	H2KZP7_CAEEL	Uncharacterized protein	CELE_ZK470.2	260			1	+
H8ESF0	H8ESF0_CAEEL	Uncharacterized protein	CELE_Y11D7A.10	68			1					+
Q09936	YSE2_CAEEL	Uncharacterized protein C53C9.2	C53C9.2	397			1																+
Q17556	Q17556_CAEEL	Uncharacterized protein	C01F1.3	631			1					+
Q19853	Q19853_CAEEL	Uncharacterized protein	CELE_F28B4.3	2229			1						+
Q21616	Q21616_CAEEL	Uncharacterized protein	CELE_R01E6.5	245			1	+
Q23642	Q23642_CAEEL	Uncharacterized protein	CELE_ZK856.7	121			1					+
Q336L1	Q336L1_CAEEL	Uncharacterized protein	B0205.13	99			1																		+
