# Supplementary material for: Comprehensive list of SUMO targets in Caenorhabditis elegans and its implication for evolutionary conservation of SUMO signaling
Source: Sci Rep. 2018 Jan 18;8:1139. doi: 10.1038/s41598-018-19424-9 (PMC5773548; doi:10.1038/s41598-018-19424-9)
Supplement: Supplementary file 5 — S4 [file 41598_2018_19424_MOESM5_ESM.xlsx]

## Sheet: Caenorhabditis elegans
UNIPROT_ID	identified by MSMS / predicted	DESCRIPTION
Q09543	identified	Probable serine/threonine-protein phosphatase PP2A regulatory subunit
Q95ZQ4	identified	5'-AMP-activated protein kinase catalytic subunit alpha-2
Q17941	identified	Serine/threonine-protein kinase akt-1
P46562	identified	Putative aldehyde dehydrogenase family 7 member A1 homolog
P53489	identified	Actin-related protein 2
Q9N4I0	identified	Actin-related protein 3
Q9U2A9	identified	Ribosome biogenesis protein BOP1 homolog
O16305	identified	Calmodulin
Q05062	identified	Cell division control protein 42 homolog
P34556	identified	Cyclin-dependent kinase 1
Q9TVL3	identified	Probable cyclin-dependent kinase 9
O17901	identified	Probable coatomer subunit zeta
P18334	identified	Casein kinase II subunit alpha
Q17389	identified	Cullin-1
P52009	identified	Peptidyl-prolyl cis-trans isomerase 1
Q21929	identified	L-xylulose reductase
Q20875	identified	Pre-mRNA-splicing factor ATP-dependent RNA helicase ddx-15
Q22799	identified	Dynein light chain 1, cytoplasmic
Q22682	identified	Putative sodium-dependent excitatory amino acid transporter glt-4
P30642	identified	Eukaryotic translation initiation factor 3 subunit D
O61820	identified	Eukaryotic translation initiation factor 3 subunit E
O01814	identified	Fatty acid-binding protein homolog 5
O02323	identified	Fatty acid-binding protein homolog 7
O61397	identified	Probable N-acetylgalactosaminyltransferase 7
Q20636	identified	Guanine nucleotide-binding protein subunit beta-2
P48727	identified	Serine/threonine-protein phosphatase PP1-beta
Q27497	identified	Serine/threonine-protein phosphatase PP1-alpha
Q21086	identified	Guanine nucleotide-binding protein-like 3 homolog
Q09607	identified	Probable glutathione S-transferase gst-36
P91252	identified	Probable glutathione S-transferase 6
P91253	identified	Probable glutathione S-transferase 7
Q9N4X8	identified	Glutathione S-transferase P 10
P10299	identified	Glutathione S-transferase P
Q09580	identified	Probable GMP synthase [glutamine-hydrolyzing]
Q27511	identified	Histone H2A.V
O17695	identified	Histone deacetylase 1
P20163	identified	Heat shock 70 kDa protein D
Q86DC6	identified	Intermediate filament protein ifd-1
O02365	identified	Intermediate filament protein ifa-2
P90901	identified	Intermediate filament protein ifa-1
Q19969	identified	Importin subunit alpha-3
Q27535	identified	Probable arginine kinase ZC434.8
Q18846	identified	Putative ribosomal protein S6 kinase alpha-2
Q23223	identified	mRNA transport homolog 4
Q21568	identified	NHP2-like protein 1 homolog
O44411	identified	Nucleolar GTP-binding protein 1
Q93454	identified	mRNA export factor rae-1
O18158	identified	UDP-N-acetylglucosamine--peptide N-acetylglucosaminyltransferase
Q20065	identified	Prolyl 4-hydroxylase subunit alpha-2
Q27874	identified	Integrin beta pat-3
O02115	identified	Proliferating cell nuclear antigen
P90925	identified	Probable phenylalanine-4-hydroxylase 1
Q17446	identified	Mitogen-activated protein kinase pmk-1
O16368	identified	Probable 26S protease regulatory subunit 4
Q20938	identified	Probable 26S proteasome regulatory subunit rpn-6.1
O44156	identified	Proteasome subunit alpha type-1
Q27488	identified	Proteasome subunit alpha type-2
Q09583	identified	Proteasome subunit alpha type-3
O17586	identified	Proteasome subunit alpha type-6
Q95008	identified	Proteasome subunit alpha type-5
P91477	identified	Proteasome subunit beta type-2
Q21774	identified	Adenylosuccinate lyase
Q8MXS1	identified	Ras-related protein Rab-18
P34213	identified	Ras-related protein Rab-6.1
Q22782	identified	Ras-related protein Rab-6.2
Q18246	identified	Ras-related protein Rap-1
O01868	identified	60S ribosomal protein L24
P91914	identified	60S ribosomal protein L27
Q93572	identified	60S acidic ribosomal protein P0
P49041	identified	40S ribosomal protein S5
Q9NEW6	identified	Probable splicing factor, arginine/serine-rich 3
Q23121	identified	Probable splicing factor, arginine/serine-rich 1
P34659	identified	Probable small nuclear ribonucleoprotein F
Q9NAN1	identified	SUMO-activating enzyme subunit uba-2
O45933	identified	Nucleoporin SEH1
Q17348	identified	Small nuclear ribonucleoprotein Sm D3
Q9N5R9	identified	FACT complex subunit spt-16
Q9NAD6	identified	Signal transducer and activator of transcription 1
O16259	identified	Stress-induced-phosphoprotein 1
P12456	identified	Tubulin beta-1 chain
P47209	identified	T-complex protein 1 subunit epsilon
P47207	identified	T-complex protein 1 subunit beta
P47208	identified	T-complex protein 1 subunit delta
Q9N358	identified	T-complex protein 1 subunit theta
Q10657	identified	Triosephosphate isomerase
Q95017	identified	SUMO-conjugating enzyme UBC9
Q19584	identified	Ubiquitin fusion degradation protein 1 homolog
O02482	identified	Transcription factor unc-37
P91343	identified	Ribosome biogenesis protein WDR12 homolog
Q17963	identified	WD repeat-containing protein wdr-5.1
G5EF37	identified	Paralysed Arrest at Two-fold
G5EBH7	identified	CALUmenin (Calcium-binding protein) homolog
G5ECR7	identified	ELongin B
G5EGK8	identified	Serine/threonine-protein phosphatase 2A catalytic subunit
G5EE74	identified	Aspergillus NUclear Division related
G5EDY2	identified	Tryptophanyl(W) Amino-acyl tRNA Synthetase
G5EFH4	identified	SeRPin
G5ECU5	identified	Uncharacterized protein
G5EEA8	identified	Annexin
G5EDF7	identified	Dual specificity mitogen-activated protein kinase kinase sek-1
Q19579	identified	Polyadenylate-binding protein
Q9U296	identified	Malic enzyme
Q95XX0	identified	Ubiquitin-conjugating enzyme E2 13
Q9TZS5	identified	Chaperonin Containing TCP-1
Q18853	identified	CYtochrome C
O01854	identified	Uncharacterized protein
Q27473	identified	Annexin
Q9N341	identified	Uncharacterized protein
A9CZN9	identified	Uncharacterized protein
Q9XXI9	identified	DNA helicase
A9Z1L1	identified	SeRPin
O45246	identified	Heat Shock Protein
Q9XTT9	identified	Proteasome Regulatory Particle, ATPase-like
O17395	identified	Amino Acid Transporter
O02266	identified	ALdehyde deHydrogenase
H2KZJ5	identified	GLutaRedoXin
P91020	identified	Uncharacterized protein
P91502	identified	Ubiquitin carboxyl-terminal hydrolase
Q6EZG4	identified	GLutaRedoXin
Q23227	identified	Zinc MetalloProtease
B1V898	identified	PON (Paraoxonase) and MEC-6 Like
Q22758	identified	Uncharacterized protein
Q19211	identified	Uncharacterized protein
O16453	identified	Ferritin
Q18822	identified	ALdehyde deHydrogenase
Q21633	identified	UBiquitin Conjugating enzyme
Q23158	identified	AcTiniN
G5EBY3	identified	Non-muscle MYosin
O44782	identified	Major sperm protein
Q9BL81	identified	Uncharacterized protein
O44781	identified	Uncharacterized protein
Q9NA98	identified	Actin-Related Proteins
Q9XVU3	identified	Amino acid Transporter GlycoProtein subunit
Q21307	identified	Dual specificity mitogen-activated protein kinase kinase mek-1
Q9GZH2	identified	RuvB-like 2
P91857	identified	RAB family
Q9GYS8	identified	Phenylalanyl Amino-acyl tRNA Synthetase
G5EEQ8	identified	Splicing Factor ThreeB (3b) Subunit homolog
O45298	identified	Amino acid Transporter GlycoProtein subunit
G5EE04	identified	Hsp-70 Interacting Protein homolog
Q21854	identified	Uncharacterized protein
Q20616	identified	Peroxidase skpo-1
Q9XVU8	identified	AcTiniN
Q8MXF1	identified	Uncharacterized protein
O45418	identified	FK506-Binding protein family
O17607	identified	RuvB-like 1
E0AHA7	identified	Uncharacterized protein
O44183	identified	Uncharacterized protein
Q19102	identified	Alcohol/Ribitol Dehydrogenase family
Q9NF11	identified	Hypoxanthine PhosphoRibosylTransferase homolog
Q8I4F7	identified	SET (Trithorax/polycomb) domain containing
Q9XVR7	identified	DNA helicase
Q9TZC4	identified	Integrin-linked protein kinase homolog pat-4
Q93874	identified	RAB family
O16297	identified	DNA helicase
Q19834	identified	Amino Acid Transporter
Q9GRZ1	identified	Microtubule End Binding Protein
Q95ZQ3	identified	Lysine--tRNA ligase
Q9NAB3	identified	Glutathione S-Transferase
Q9NAI5	identified	Uncharacterized protein
Q20829	identified	Alpha-mannosidase
Q9BL15	identified	Uncharacterized protein
Q9XWH0	identified	Mitotic checkpoint protein bub-3
Q19714	identified	Calcium load-activated calcium channel homolog
O45622	identified	Eukaryotic Release FActor homolog
Q93878	identified	Yeast ERV (ER to Golgi transport Vesicle protein) homolog
B3CJ34	identified	GCN (Yeast General Control Nondrepressible) homolog
H2KYV3	identified	Uncharacterized protein
V6CLW0	identified	Prion-like-(Q/N-rich)-domain-bearing protein
Q17490	identified	Uncharacterized protein
Q20219	identified	Dietary restriction down regulated
Q21408	identified	SPeCtrin
Q17688	identified	Thioredoxin domain-containing protein C06A6.5
G5EE72	identified	Uncharacterized protein
P34466	identified	Clustered mitochondria protein homolog
Q95ZV3	identified	Uncharacterized protein
H2KZQ8	identified	Uncharacterized protein
Q304D5	identified	Uncharacterized protein
Q94246	identified	GEI-4 (Four) Interacting protein
H2KYP3	identified	Na/Ca eXchangers
G5EFD1	identified	Uncharacterized protein
O45569	identified	NEPrilysin metallopeptidase family
Q23315	identified	Glutamyl(E) Amino-acyl tRNA Synthetase
A8WHP8	identified	PeriLIpiN homolog
A7DTF0	identified	MRG (Mortality factor-Related Gene) related
O45469	identified	C-type LECtin
Q9XXU9	identified	V-type proton ATPase subunit C
Q20898	identified	Translational repressor ifet-1
Q9XUS5	identified	Uncharacterized protein
Q8WQE5	identified	Uncharacterized protein
G5ECG7	identified	Defecation Suppressor of Clk-1
Q94269	identified	Carboxypeptidase
O62486	identified	NanOS related
H2KZS3	identified	Uncharacterized protein
H2KZS2	identified	Uncharacterized protein
H2KZS4	identified	Uncharacterized protein
O61845	identified	Chromodomain and Helicase Domain protein
Q7YZT6	identified	Alpha,alpha-trehalose-phosphate synthase [UDP-forming] 1
Q9N5F6	identified	Uncharacterized protein
K8ESM2	identified	Carboxypeptidase
Q20655	identified	14-3-3-like protein 2
Q22492	identified	Beta-hexosaminidase A
Q18660	identified	Fatty Acid CoA Synthetase family
Q9TYL9	identified	Coatomer subunit beta
Q10039	identified	Glycine--tRNA ligase
Q95QW0	identified	Eukaryotic translation initiation factor 3 subunit L
Q9GUF2	identified	ACid Phosphatase family
Q8I4C9	identified	Uncharacterized protein
P52717	identified	Uncharacterized serine carboxypeptidase F41C3.5
Q9N5V3	identified	IMportin Beta family
O01302	identified	Carboxylic ester hydrolase
H2FLL1	identified	Plant Late Embryo Abundant (LEA) related
H2FLK7	identified	Plant Late Embryo Abundant (LEA) related
O76836	identified	Uncharacterized protein
O01685	identified	Uncharacterized protein
Q17994	identified	Aspartate aminotransferase
Q8MQD9	identified	Glutamate Oxaloacetate Transaminase
Q18680	identified	Probable inorganic pyrophosphatase 1
Q19746	identified	Innexin-3
Q21284	identified	Uncharacterized protein
Q21276	identified	Uncharacterized NOP5 family protein K07C5.4
H2L0G5	identified	Protein patched homolog 3
H2L0I2	identified	Lin-5 (Five) Interacting protein
Q27249	identified	Tropomyosin isoforms c/e
P91856	identified	Probable phosphoserine aminotransferase
Q22101	identified	Uncharacterized protein
Q23159	identified	Uncharacterized protein
Q21253	identified	Gelsolin-like protein 1
Q9TYX1	identified	Dipeptidyl Peptidase Four (IV) family
P91917	identified	Obg-like ATPase 1
G5ED41	identified	Cullin-associated NEDD8-dissociated protein 1
O16249	identified	Uncharacterized protein
P53585	identified	Probable ATP-citrate synthase
P91495	identified	Nuclear Pore complex Protein
O76618	identified	Cysteinyl Amino-acyl tRNA Synthetase
Q18143	identified	Chitinase-like protein C25A8.4
G5ECW7	identified	Dipeptidyl Peptidase Three
Q9GPA0	identified	UDP-Glucose Glycoprotein glucosylTransferase
Q9NLD1	identified	HnRNP A1 homolog
O44985	identified	Tumorous Enhancer of Glp-1(Gf)
Q22562	identified	Uncharacterized protein
G5EE96	identified	Oxoglutarate/malate carrier protein
Q21926	identified	Isoleucine--tRNA ligase, cytoplasmic
Q9BPN8	identified	Uncharacterized protein Y92H12BR.3
H2KYQ5	identified	Glycogenin-1
O17643	identified	Isocitrate dehydrogenase [NADP]
G5ED29	identified	ATX (Ataxin) related
D4PH96	identified	ATX (Ataxin) related
Q9N4S3	identified	Uncharacterized protein
Q17796	identified	Hepatocyte Growth factor-Regulated TK Substrate (HRS) family
Q18036	identified	Uncharacterized protein
P34542	identified	Uncharacterized protein R05D3.9
Q20762	identified	Uncharacterized protein F54D1.6
O16580	identified	Putative glucosylceramidase 1
Q21770	identified	Argonaute protein wago-1
Q19537	identified	Probable replication factor A 73 kDa subunit
Q7Z072	identified	TropoNin T
V6CJ36	identified	DEnse Body
O01542	identified	CalPoNin
Q17880	identified	NADH Ubiquinone Oxidoreductase
P54889	identified	Probable delta-1-pyrroline-5-carboxylate synthase
Q20476	identified	Uncharacterized protein
H2KZV5	identified	Uncharacterized protein
O02289	identified	Uncharacterized protein
Q9XWZ2	identified	Acyl-CoA dehydrogenase family member 11
Q19264	identified	Putative deoxyribose-phosphate aldolase
P34540	identified	Kinesin heavy chain
Q9U203	identified	Uncharacterized protein
Q9U202	identified	Uncharacterized protein
Q17556	identified	Uncharacterized protein
Q18120	identified	TWiK family of potassium channels protein 18
P90795	identified	Probable glycerol-3-phosphate dehydrogenase, mitochondrial
Q20053	identified	ATP Synthase B homolog
H2KYV9	identified	Piwi-like protein
O45380	identified	Alpha,alpha-trehalose-phosphate synthase [UDP-forming] 2
Q20992	identified	Acyl-coenzyme A oxidase
Q22531	identified	Uncharacterized protein
A9D4S6	identified	Uncharacterized protein
G5EDA8	identified	Uncharacterized protein
Q07749	identified	Actin-depolymerizing factor 2, isoform c
G5EG50	identified	Uncharacterized protein
Q18805	identified	Uncharacterized protein
P34383	identified	Fatty-acid and retinol-binding protein 2
Q27274	identified	60 kDa SS-A/Ro ribonucleoprotein homolog
P34382	identified	Fatty-acid and retinol-binding protein 1
Q19905	identified	UDP-glucose 6-dehydrogenase
Q20585	identified	26S proteasome non-ATPase regulatory subunit 6
Q21706	identified	Putative UDP-glucuronosyltransferase ugt-47
H2L0C0	identified	EMC Endoplasmic Membrane protein Complex (Yeast EMC) homolog
G5EDR3	identified	Serine/threonine-protein phosphatase 2A regulatory subunit sur-6
Q19655	identified	Uncharacterized protein
G4SF79	identified	Uncharacterized protein
O16520	identified	Eukaryotic peptide chain release factor subunit 1
O44978	identified	PaTched Related family
Q966C7	identified	Transaldolase
Q93244	identified	Cysteine synthase 1
G5EEH9	identified	Nuclear pore complex protein Nup98-Nup96
Q21955	identified	Mediator of RNA polymerase II transcription subunit 15
G5EC23	identified	HCF1 related
Q20086	identified	Putative UDP-glucuronosyltransferase ugt-58
U4PFH6	identified	Uncharacterized protein
P90731	identified	ATP-citrate synthase
Q95QA6	identified	Protein pat-12
Q18947	identified	Uncharacterized protein
P49049	identified	Intramembrane protease 2
Q19478	identified	Fatty Acid/Retinol binding protein
Q93619	identified	Uncharacterized protein
Q21966	identified	ASpartyl Protease
Q9XTI0	identified	Probable 3-hydroxyisobutyrate dehydrogenase, mitochondrial
O62146	identified	Putative phospholipase B-like 2
O44144	identified	PERMeable eggshell
Q19278	identified	3-hydroxyisobutyryl-CoA hydrolase, mitochondrial
O44750	identified	AminoPeptidase P
O62198	identified	Uncharacterized protein
P34492	identified	Putative NipSnap protein K02D10.1
Q18801	identified	GDP-mannose 4,6 dehydratase 1
Q94272	identified	FumarylAcetoacetate Hydrolase
Q9BMU4	identified	ATLastiN (Endoplasmic reticulum GTPase) related
P34308	identified	Calpain clp-1
Q9U2M4	identified	Probable hydroxyacid-oxoacid transhydrogenase, mitochondrial
Q20502	identified	Histidine ammonia-lyase
U4PRW7	identified	GLutamiNAse
F5GUA3	identified	Coatomer subunit gamma
G5EGK1	identified	TaLiN
P34629	identified	Leucine aminopeptidase 1
G5ECC3	identified	Receptor Mediated Endocytosis
Q9BPN5	identified	2 (Zwei) IG domain protein
O76512	identified	Regulator of nonsense transcripts 1
Q8ITV6	identified	Uncharacterized protein
A3QM97	identified	Metal transporter cnnm-1
Q23187	identified	Reticulon-like protein
Q7YTU0	identified	TEP (ThiolEster containing Protein)
Q09221	identified	Copine family protein 2
Q22240	identified	Ubiquitin carboxyl-terminal hydrolase
Q23188	identified	Reticulon-like protein
O45148	identified	DihydroLipoamide S-SuccinylTransferase
O01780	identified	Uncharacterized protein
A5JYX8	identified	Nicalin
S6FCZ1	identified	Uncharacterized protein
E5QCE7	identified	DNaJ domain (Prokaryotic heat shock protein)
Q20222	identified	Fatty acid-binding protein homolog 3
Q20719	identified	Probable NADH dehydrogenase [ubiquinone] flavoprotein 2, mitochondrial
Q22192	identified	TransThyretin-Related family domain
G5EBF3	identified	Protein Up-regulated in Daf-2(Gf)
P52715	identified	Uncharacterized serine carboxypeptidase F13S12.6
G5EE46	identified	Uncharacterized protein
O01974	identified	Eukaryotic translation initiation factor 3 subunit H
Q11174	identified	Probable endochitinase
Q18758	identified	KLOtho (Mammalian aging-associated protein) homolog
Q9N4Z7	identified	MeValonate Kinase
Q65XX9	identified	MeValonate Kinase
Q9XUF9	identified	Uncharacterized protein
O01634	identified	Innexin-12
O01755	identified	AdaPtin, Mu/medium chain (Clathrin associated complex)
O16517	identified	ATP synthase subunit
Q27464	identified	Glucose-6-phosphate 1-dehydrogenase
Q04833	identified	Low-density lipoprotein receptor-related protein
Q23629	identified	Probable 2-oxoglutarate dehydrogenase E1 component DHKTD1 homolog, mitochondrial
O62137	identified	Acyl-coenzyme A oxidase
Q9NA74	identified	Uncharacterized protein
H9G2U6	identified	Dauer Up-Regulated
H9G2U2	identified	Dauer Up-Regulated
H9G2T8	identified	Dauer Up-Regulated
Q95Y97	identified	Replication Protein A homolog
G5EFW3	identified	SMAll
Q8WTM0	identified	Uncharacterized protein
H8ESG1	identified	Enhancer of Glp-One (Glp-1)
O17624	identified	Putative cytochrome P450 cyp-13B1
P34460	identified	Probable elongation factor 1-beta/1-delta 1
Q4R176	identified	Uncharacterized protein
Q9XWT3	identified	Uncharacterized protein
Q9U3N5	identified	Putative selT-like protein C35C5.3
Q86S57	identified	Aldehyde dehydrogenase
P43508	identified	Cathepsin B-like cysteine proteinase 4
Q21540	identified	CUTiclin
H2KYU6	identified	NPL (Yeast Nuclear Protein Localization) homolog
P34559	identified	Probable enoyl-CoA hydratase, mitochondrial
Q95ZS5	identified	Uncharacterized protein
U4PB05	identified	Glutathione peroxidase
Q19007	identified	Nucleosome Assembly Protein
Q9N3H3	identified	Uncharacterized protein
Q18493	identified	Probable UDP-N-acetylglucosamine pyrophosphorylase
A5Z2W3	identified	Uncharacterized protein
Q93873	identified	Probable NADH dehydrogenase [ubiquinone] iron-sulfur protein 2, mitochondrial
H2KYX4	identified	Uncharacterized protein
P34528	identified	Putative serine protease K12H4.7
O16521	identified	NADH-cytochrome b5 reductase
P50093	identified	Mitochondrial prohibitin complex protein 2
Q22370	identified	Ubiquinol-Cytochrome c oxidoReductase complex
P48053	identified	Uncharacterized protein C05D11.1
Q8MP09	identified	Nematode Kynurenine AminoTransferase
Q9XTZ4	identified	Uncharacterized protein
O17892	identified	Uncharacterized protein
Q09422	identified	Serine/threonine-protein phosphatase Pgam5, mitochondrial
Q9XVZ2	identified	Uncharacterized protein
Q17410	identified	Uncharacterized protein
Q9BL34	identified	Uncharacterized protein
Q9N4A5	identified	Phosphotransferase
Q9XVS2	identified	Uncharacterized protein
Q067X2	identified	Uncharacterized protein
Q17405	identified	Aminopeptidase-like protein AC3.5
Q20675	identified	Uncharacterized protein
Q23027	identified	Innexin-5
P91175	identified	Uncharacterized protein
H2KYS1	identified	Heat Shock Protein
B0M0L8	identified	Heat Shock Protein
O17939	identified	AIP1 (Actin Interacting Protein 1) Like
P34487	identified	Uncharacterized protein F59B2.12
Q18529	identified	Uncharacterized protein
B2MZD0	identified	Vacuolar H ATPase
G5EE12	identified	CKA And Striatin Homolog
O44490	identified	Mammalian ELKS/CAST/ERC/Rab6 interacting protein homolog
Q20745	identified	Nuclear migration and anchoring protein unc-84
Q21531	identified	Initiation Factor 4G (EIF4G) family
G5EFF7	identified	UBiQuiLin
C7FZU5	identified	Uncharacterized protein
P25807	identified	Gut-specific cysteine proteinase
O62415	identified	LYSozyme
Q9XW21	identified	C-type LECtin
Q95QV3	identified	RAB family
Q9U1Q5	identified	Uncharacterized protein
A9UJN7	identified	Microtubule-Associated Protein Homolog
Q21193	identified	Profilin-3
Q22100	identified	Acetyl-CoA acetyltransferase homolog, mitochondrial
P34329	identified	Probable protein disulfide-isomerase A4
Q17698	identified	Uncharacterized protein
Q20306	identified	ABC transporter, class F
Q9XWS6	identified	Uncharacterized protein
U4PMN6	identified	COLlagen
U4PC95	identified	COLlagen
O76368	identified	Putative cuticle collagen 99
Q9TYW1	identified	Vacuolar H ATPase
Q21453	identified	Uncharacterized protein
B1Q254	identified	Uncharacterized protein
O76449	identified	Uncharacterized protein
Q03755	identified	Cuticlin-1
Q18010	identified	Uncharacterized protein
Q18967	identified	Eukaryotic translation initiation factor 3 subunit F
Q21616	identified	Uncharacterized protein
Q23044	identified	Uncharacterized protein
Q10050	identified	Uncharacterized protein
Q22288	identified	Transthyretin-like protein 15
Q23237	identified	Proteasome subunit beta type-3
P39055	identified	Dynamin
Q19876	identified	THaumatiN family
Q9XTT3	identified	SCAVenger receptor (CD36 family) related
Q9XW01	identified	Uncharacterized protein
Q19713	identified	Phenylalanine--tRNA ligase beta subunit
Q93242	identified	UDP-glucuronosyltransferase
Q9XX57	identified	DAF-16/FOXO Controlled, germline Tumor affecting
P55216	identified	Putative cystathionine gamma-lyase 2
Q18550	identified	Uncharacterized protein
Q95PZ1	identified	Uncharacterized protein
Q9N5E4	identified	Uncharacterized protein
Q9U1Q7	identified	Uncharacterized protein
G5EDW8	identified	Uncharacterized protein
G5EES6	identified	Ubiquitin Fusion Degradation (Yeast UFD homolog)
Q21153	identified	Probable calcium-binding mitochondrial carrier K02F3.2
Q95YB2	identified	Acyl CoA DeHydrogenase
O18178	identified	Serine/threonine-protein phosphatase 2A regulatory subunit pptr-1
Q9BL48	identified	SET (Trithorax/polycomb) domain containing
Q9U1X6	identified	EMC Endoplasmic Membrane protein Complex (Yeast EMC) homolog
Q9UAW8	identified	Uncharacterized protein
Q9XVI6	identified	Serine palmitoyltransferase 3
O01806	identified	Uncharacterized protein
Q22833	identified	Chloride channel protein
G5EE13	identified	PaTched Related family
G8XYY6	identified	tRNA (guanine-N(7)-)-methyltransferase non-catalytic subunit
B7FAR9	identified	Uncharacterized protein
G5EG33	identified	Hemicentin
G5EDG4	identified	High Incidence of Males (Increased X chromosome loss)
P34652	identified	Calnexin
Q09567	identified	Uncharacterized protein
Q19782	identified	Intermediate filament protein ifd-2
Q564W7	identified	Dauer or Aging adult Overexpression
Q9XVS4	identified	Dauer or Aging adult Overexpression
G5EF77	identified	Seryl Amino-acyl tRNA Synthetase
P91350	identified	Nuclear Pore complex Protein
Q09931	identified	Probable ubiquitin carboxyl-terminal hydrolase K02C4.3
Q18034	identified	Transcriptional repressor NF-X1 homolog
Q20727	identified	Uncharacterized protein
B6VQ59	identified	Uncharacterized protein
O62244	identified	MYOsin heavy chain structural genes
Q9N3F7	identified	Uncharacterized protein
G5EDB1	identified	Serine Rich Adhesion Protein-like
G5ECB4	identified	Serine Rich Adhesion Protein-like
Q8MPV0	identified	Wrapper/Rega-1/Klingon homolog
Q5WRR1	identified	Wrapper/Rega-1/Klingon homolog
Q20950	identified	Uncharacterized protein
Q9U3R0	identified	UPF0375 protein C08F11.12
O62053	identified	UPF0375 protein C08F11.11
G5EGI7	identified	Zwei Ig domain protein zig-1
Q17663	identified	Ammonium transporter
Q9GYF1	identified	Troponin I 2
O44732	identified	Uncharacterized protein
P34662	identified	60S ribosomal protein L35
Q95XT5	identified	TRanslocon-Associated Protein
Q21801	identified	GAlactosidase/N-Acetylgalactosaminidase
H2KZ07	identified	C-type LECtin
Q9N4B1	identified	CaLPain family
O45944	identified	UPF0375 protein Y45F10C.4
Q19086	identified	Dipeptidyl Peptidase Four (IV) family
Q20062	identified	Mitochondrial Associated RiBonuclease homolog
O61880	identified	Uncharacterized protein
Q19707	identified	CUTiclin
Q22037	identified	Heterogeneous nuclear ribonucleoprotein A1
Q21732	identified	Uncharacterized protein
Q9N3T5	identified	SPG (Spastic paraplegia)
O16294	identified	GMP reductase
P43509	identified	Cathepsin B-like cysteine proteinase 5
Q27GQ6	identified	Uncharacterized protein
G5EET2	identified	DeoxyUTPase
P90921	identified	Probable ATP synthase subunit g 1, mitochondrial
Q5FC67	identified	Uncharacterized protein
Q5WRS4	identified	Aminoacylase-1
G5EEG4	identified	Methylmalonyl-CoA Epimerase
O45666	identified	Nuclear hormone receptor family member nhr-49
Q22253	identified	Proteasome Regulatory Particle, Non-ATPase-like
Q9NA78	identified	Uncharacterized protein
Q9TYQ2	identified	Uncharacterized protein
Q9U1R7	identified	ARp2/3 compleX component
G5EGB3	identified	RAs-related GTP binding protein C homolog
Q18787	identified	26S protease regulatory subunit 7
Q564Q1	identified	UDP-GALactose 4-Epimerase
Q8WTL6	identified	Uncharacterized protein
B6VQ74	identified	Uncharacterized protein
H9G2R8	identified	Uncharacterized protein
H9G2R2	identified	Uncharacterized protein
G5EBF4	identified	Uncharacterized protein
G5EGU1	identified	EGL-30
P90994	identified	Glutathione-independent glyoxalase DJR-1.1
Q9N585	identified	Piwi-like protein
Q9TYL2	identified	Uncharacterized protein
G5EET8	identified	Protein Up-regulated in Daf-2(Gf)
O45495	identified	Ubiquitin-conjugating enzyme E2 variant 1
P41977	identified	Superoxide dismutase [Mn] 2, mitochondrial
Q20779	identified	Probable cytochrome c oxidase subunit 6A, mitochondrial
Q22129	identified	Uncharacterized protein
Q8T5S1	identified	Na(+)/H(+) exchanger protein 2
Q93641	identified	SAC1 PIP phosphatase (Yeast Suppressor of ACtin) homolog
Q9N4G8	identified	Receptor expression-enhancing protein
Q9U323	identified	Uncharacterized protein
G5ECJ8	identified	Dimethylaniline monooxygenase [N-oxide-forming]
G5EFH7	identified	Arf-1 Guanine nucleotide Exchange Factor homolog
O16264	identified	Phosphatidylethanolamine-binding protein homolog F40A3.3
Q11117	identified	LAMP family protein lmp-1
Q17430	identified	SART-3/p110 homolog
Q21121	identified	Calcium uniporter protein, mitochondrial
Q21554	identified	DNA damage-binding protein 1
Q94361	identified	E3 SUMO-protein ligase gei-17
Q9U300	identified	Uncharacterized protein
A8WI97	identified	Uncharacterized protein
Q8I4B8	identified	Uncharacterized protein
Q9U1T6	identified	Uncharacterized protein
O61856	identified	Acetolactate synthase-like protein
P34183	identified	Histidine--tRNA ligase
P34525	identified	Probable signal peptidase complex subunit 3
P46580	identified	Protein arginine N-methyltransferase 5
Q18074	identified	Uncharacterized protein
Q20049	identified	Isocitrate dehydrogenase [NAD] subunit, mitochondrial
Q22641	identified	LiPid Depleted
Q9GRY9	identified	Uncharacterized protein
Q9N5S0	identified	Uncharacterized protein
H1ZUX6	identified	InTestinal NeureXin-like
O45000	identified	InTestinal NeureXin-like
O01805	identified	Acyl-CoA-binding protein homolog 1
P43510	identified	Cathepsin B-like cysteine proteinase 6
P52716	identified	Uncharacterized serine carboxypeptidase F32A5.3
Q17543	identified	Uncharacterized protein
Q21569	identified	Beta-LACTamase domain containing
Q9XWW1	identified	Probable signal peptidase complex subunit 2
G5ED08	identified	Stomatin-like protein UNC-1
O17805	identified	COLlagen
O44447	identified	Uncharacterized protein
O61874	identified	Downstream Of DAF-16 (Regulated by DAF-16)
P34286	identified	Proteasome subunit beta type-1
P46576	identified	SAM50-like protein gop-3
Q20849	identified	ROD (Drosophila RoughDeal) homolog
Q20877	identified	Uncharacterized protein
Q22792	identified	Uncharacterized protein
Q27476	identified	CYtochrome P450 family
Q27477	identified	CYtochrome P450 family
Q7YWX7	identified	Protein wntless homolog
Q95QB1	identified	Uncharacterized protein
Q9BKR9	identified	Uncharacterized protein
Q9GRZ9	identified	Transmembrane and Coiled-Coil protein
P41996	identified	Chondroitin proteoglycan-2
Q09409	identified	Caffeine Induced Death (S. pombe Cid) homolog
Q18983	identified	Uncharacterized protein
Q21166	identified	Acetoacetyl-CoA synthetase
Q9XUC0	identified	Uncharacterized protein
Q9XVJ3	identified	Quinoid DihydroPteridine Reductase
G5EDZ7	identified	CaDmium Responsive
O16785	identified	Paralyzed arrest at two-fold protein 6
P91027	identified	Calponin Homology Domain containing Protein
Q20943	identified	Uncharacterized protein
Q21281	identified	Transmembrane matrix receptor MUP-4
Q23597	identified	Uncharacterized protein
F5GUH2	identified	Uncharacterized protein
O45319	identified	Mitochondrial import inner membrane translocase subunit tim-13
P36609	identified	Neuronal calcium sensor 2
Q22317	identified	Uncharacterized protein
Q27395	identified	Protein lin-15B
Q9BHK7	identified	5'-3' exoribonuclease 1
Q9XWM1	identified	One IG domain
Q9XU97	identified	Uncharacterized protein
G5EDZ9	identified	Cystatin
O01578	identified	Probable mitochondrial pyruvate carrier 2
O16202	identified	LYSozyme
Q21898	identified	V-type proton ATPase 16 kDa proteolipid subunit 1
P34496	identified	Single-stranded DNA-binding protein, mitochondrial
Q20025	identified	Profilin-2
O44953	identified	Probable signal peptidase complex subunit 1
Q09975	identified	LYSozyme
O17040	identified	Very-long-chain (3R)-3-hydroxyacyl-CoA dehydratase hpo-8
O44509	identified	Uncharacterized protein
O76367	identified	Uncharacterized protein
Q21525	identified	Uncharacterized protein
G4SL51	identified	Prion-like-(Q/N-rich)-domain-bearing protein
H2KZK9	identified	Uncharacterized protein
Q23280	identified	Co-chaperone protein daf-41
O45106	identified	Enoyl-CoA Hydratase
Q20312	identified	Uncharacterized protein
Q9XXC8	identified	Probable trans-2-enoyl-CoA reductase 2, mitochondrial
P41847	identified	Anamorsin homolog
Q09614	identified	Protein patched homolog 1
Q20164	identified	Heat Shock Protein
O16466	identified	AuTophaGy (Yeast Atg homolog)
Q18075	identified	Uncharacterized protein
Q18639	identified	DeHydrogenases, Short chain
Q20921	identified	COLlagen
Q21336	identified	Uncharacterized protein
Q22169	identified	Translocon-associated protein subunit beta
Q9U315	identified	Uncharacterized protein
Q9XXA7	identified	Neuferricin homolog
G5ED34	identified	Dynein Light Intermediate chain
P21137	identified	cAMP-dependent protein kinase catalytic subunit
P34280	identified	Uncharacterized GTP-binding protein C02F5.3
Q20157	identified	Mannose-P-dolichol utilization defect 1 protein homolog
Q8MQB5	identified	Regulator of Microtubule Dynamics
G5EGL2	identified	Uncharacterized protein
G5EGP8	identified	CathePsin Z
O45373	identified	Uncharacterized protein
O61786	identified	Innexin
O61818	identified	Mitochondrial Ribosomal Protein, Small
O62203	identified	Uncharacterized protein
O76387	identified	Probable peptidyl-tRNA hydrolase 2
P24896	identified	NADH-ubiquinone oxidoreductase chain 5
P30627	identified	Globin-like protein
P46554	identified	Probable leucine carboxyl methyltransferase 1
P90850	identified	Uncharacterized peptidase C1-like protein F26E4.3
Q18885	identified	Transcription factor BTF3 homolog
Q9XVL1	identified	Uncharacterized protein
U4PMA7	identified	PLaSTin (Actin bundling protein) homolog
O17761	identified	Enoyl-CoA Hydratase
O62220	identified	Acidic leucine-rich nuclear phosphoprotein 32-related protein 1
Q07085	identified	Esterase CM06B1
Q18938	identified	Probable maleylacetoacetate isomerase
Q20758	identified	ADP-ribosylation factor-like protein 1
Q21574	identified	Uncharacterized protein
Q3Y3Z9	identified	Uncharacterized protein
Q7YWN5	identified	Uncharacterized protein
Q95Q32	identified	Uncharacterized protein
P34346	identified	Adenylate kinase
Q18032	identified	Uncharacterized protein
Q21392	identified	Uncharacterized protein
Q23384	identified	NITrilase
Q23451	identified	Uncharacterized protein
Q9N359	identified	COP9 signalosome complex subunit 4
Q9U2K8	identified	ABC transporter, class E
H2KZW7	identified	Uncharacterized protein
O17891	identified	Uncharacterized protein
O17895	identified	HAlF transporter (PGP related)
Q18607	identified	CHItinase-Like
Q19680	identified	Uncharacterized protein
Q20448	identified	Zinc finger putative Transcription Factor family
Q86DA8	identified	Uncharacterized protein
Q93204	identified	Glutathione peroxidase
Q93759	identified	Seven WD repeats, AN11 family
Q9NF22	identified	Uncharacterized protein
Q9UAT1	identified	Uncharacterized protein
Q9XWG2	identified	Uncharacterized protein
C6KRN1	identified	Suppressor of aph-1
G5ECE7	identified	Uncharacterized protein
G5EFD8	identified	Palmitoyltransferase
O01497	identified	TYRosinase
O17687	identified	NASP (Human Nuclear Autoantigenic Sperm Protein) homolog
O17731	identified	Uncharacterized protein
P18835	identified	Cuticle collagen 19
Q17577	identified	Fatty Acid CoA Synthetase family
Q17758	identified	Peptide transporter family 2
Q18095	identified	Uncharacterized protein
Q18964	identified	WD repeat and FYVE domain-containing protein 2
Q19064	identified	Uncharacterized protein
Q19259	identified	Uncharacterized protein
Q20774	identified	DNaJ domain (Prokaryotic heat shock protein)
Q21038	identified	Tyrosine-protein kinase receptor ver-3
Q22515	identified	Uncharacterized protein
Q22541	identified	Cation Diffusion Facilitator family
Q22588	identified	Ligand-Gated ion Channel
Q23449	identified	26S proteasome non-ATPase regulatory subunit 8
G5EDT1	identified	Synthetic multivulva protein LIN-35 Rb
O01619	identified	Uncharacterized protein
O02225	identified	GLutamiNe synthetase (Glutamate-ammonia ligase)
O45936	identified	Uncharacterized protein
P34552	identified	Apoptosis-linked gene 2-interacting protein X 1
P90783	identified	RNA polymerase II-associated factor 1 homolog
Q09957	identified	Uncharacterized protein
Q19591	identified	Uncharacterized protein
Q19708	identified	Uncharacterized protein
Q21549	identified	Glutathione synthetase
Q22267	identified	Putative 1-acyl-sn-glycerol-3-phosphate acyltransferase acl-2
Q8MXQ7	identified	Threonylcarbamoyladenosine tRNA methylthiotransferase
Q95R11	identified	Uncharacterized protein
Q95ZJ1	identified	Polypeptide N-acetylgalactosaminyltransferase 5
Q9N584	identified	Uncharacterized protein
Q9TZE0	identified	MICOS complex subunit MIC13
B6VQ56	identified	PaTched Related family
G5EC31	identified	ALdehyde deHydrogenase
G5EE41	identified	CU (Copper) Chaperonin
G5EEM5	identified	Zygote defective protein 9
G5EFV4	identified	HMG
K8ESG8	identified	Uncharacterized protein
O01763	identified	Nuclear cap-binding protein subunit 1
O17983	identified	ARRestin Domain protein
O45599	identified	Chitin-Binding Domain protein
O62277	identified	DAF-16/FOXO Controlled, germline Tumor affecting
P90786	identified	Piwi-like protein
P91321	identified	Uncharacterized protein
Q09474	identified	Tryptophan 2,3-dioxygenase
Q17539	identified	Uncharacterized protein
Q19825	identified	Probable arginine--tRNA ligase, cytoplasmic
Q22619	identified	Probable NADH dehydrogenase [ubiquinone] iron-sulfur protein 8, mitochondrial
Q8MQ16	identified	Uncharacterized protein
Q8MXT6	identified	COLlagen
Q95ZW9	identified	Uncharacterized protein
Q9N357	identified	Uncharacterized protein
Q9XVJ2	identified	Probable glucosamine-6-phosphate isomerase
C0P274	identified	Uncharacterized protein
G5EBU2	identified	Uncharacterized protein
G5ED01	identified	INOsitol-3-phosphate Synthase
G5ED36	identified	Endocytosis protein RME-8
H2KYH5	identified	Uncharacterized protein
Q95QX5	identified	Uncharacterized protein
O17388	identified	Transmembrane 9 superfamily member
Q10124	identified	Putative RNA exonuclease pqe-1
Q18515	identified	Glycoprotein-N-acetylgalactosamine 3-beta-galactosyltransferase 1
Q19983	identified	Tetraspanin
Q20329	identified	Uncharacterized protein
Q20375	identified	Serine palmitoyltransferase 2
Q23087	identified	ACyLtransferase-like
Q23120	identified	Probable splicing factor, arginine/serine-rich 2
Q95XX1	identified	Nicotinate phosphoribosyltransferase
Q9U367	identified	Uncharacterized protein
A0A9S2	identified	Uncharacterized protein
D6VPA0	identified	MATH (Meprin-associated Traf homology) domain containing
G5ECY0	identified	Drosophila Discs LarGe homolog
G5EDP0	identified	Uncharacterized protein
H2KZ05	identified	Uncharacterized protein
O01686	identified	Oxysterol-binding protein
O44498	identified	SET (Trithorax/polycomb) domain containing
Q9U263	identified	SET (Trithorax/polycomb) domain containing
O61528	identified	Guanine nucleotide exchange factor UNC-73A
P91133	identified	E3 ubiquitin-protein ligase ubr-1
Q09372	identified	Uncharacterized protein ZK177.4
Q18597	identified	Peroxisomal Membrane Protein related
Q21541	identified	Uncharacterized protein
Q21962	identified	Uncharacterized protein
Q22972	identified	ASpartyl Protease
Q23179	identified	Uncharacterized protein
Q5WRT9	identified	Nuclear Pore complex Protein
Q8WTJ4	identified	UBX-containing protein in Nematodes
Q95XR3	identified	Uncharacterized protein
Q9N5G9	identified	Uncharacterized protein
H2L0G2	identified	Uncharacterized protein
Q9NAB7	identified	Uncharacterized protein
Q9TYJ7	identified	Dolichol Phosphate Mannosyltransferase
Q9U3C8	identified	Defective in cullin neddylation protein 1
Q9XUE5	identified	NOmpA Homolog (Drosophila nompA: no mechanoreceptor potential A)
Q9XVR5	identified	Uncharacterized protein
G4SRS5	identified	ABC Transporter, Mitochondrial
G5ECW0	identified	Na/Ca eXchangers
I2HA91	identified	Uncharacterized protein
P06582	identified	Heat shock protein Hsp-16.2
P49404	identified	Putative 39S ribosomal protein L3, mitochondrial
P55954	identified	Cytochrome c oxidase subunit 5A, mitochondrial
Q09936	identified	Uncharacterized protein C53C9.2
Q19048	identified	Uncharacterized protein
Q19727	identified	Vertebrate Pre-mRNA Processing Factor
Q9GYJ1	identified	Flavin-containing monooxygenase
Q9GYK2	identified	Uncharacterized integrin beta-like protein C05D9.3
Q9U2P3	identified	Poly-A Polymerase
Q9XWJ6	identified	Uncharacterized protein
Q9XWJ5	identified	Uncharacterized protein
Q11103	identified	Uncharacterized protein C02F12.8
O18687	identified	Uncharacterized protein
Q21018	identified	Conserved regulator of innate immunity protein 3
Q19967	identified	Protein transport protein Sec61 subunit gamma
Q21524	identified	Uncharacterized protein
P91491	identified	Uncharacterized protein
Q9GYI7	identified	Uncharacterized protein
O18212	identified	Protein YIPF
P24892	identified	NADH-ubiquinone oxidoreductase chain 4
P35799	identified	Cuticle collagen dpy-2
Q18966	identified	Uncharacterized protein
Q4PIW4	identified	Uncharacterized protein
H8ESF0	identified	Uncharacterized protein
Q19470	identified	COLlagen
Q20012	identified	DeHydrogenases, Short chain
Q23571	identified	Lipoamide acyltransferase component of branched-chain alpha-keto acid dehydrogenase complex, mitochondrial
Q966I7	identified	Uncharacterized protein
P34524	identified	Ribosome biogenesis protein BRX1 homolog
P52872	identified	Dolichyl-diphosphooligosaccharide--protein glycosyltransferase subunit dad-1
Q19642	identified	Caenorhabditis Zeste White 10 (Drosophila) homolog
Q19987	identified	Uncharacterized protein
Q23660	identified	Uncharacterized protein
Q9N3B9	identified	C-type LECtin
O45686	identified	Acid ceramidase
Q18926	identified	Uncharacterized protein
Q23098	identified	NADH Ubiquinone Oxidoreductase
Q6AHQ8	identified	SynDaPiN (Synaptic dynamin binding protein) homolog
Q7YX48	identified	Uncharacterized protein
Q95QR7	identified	Uncharacterized protein
G4SQY7	identified	SLC (SoLute Carrier) homolog
G5EGG0	identified	USO1 (Yeast transport protein) homolog
Q9XTU9	identified	Glutaredoxin
O02082	identified	Uncharacterized protein
O44566	identified	Uncharacterized protein
O62215	identified	Putative succinate dehydrogenase [ubiquinone] cytochrome b small subunit, mitochondrial
P24887	identified	NADH-ubiquinone oxidoreductase chain 1
P34539	identified	Putative ATP synthase subunit epsilon, mitochondrial
P52879	identified	Protein RER1 homolog
Q9XW37	identified	Uncharacterized protein
H2KYJ2	identified	TransThyretin-Related family domain
O01795	identified	DUal OXidase
O17189	identified	MATH (Meprin-associated Traf homology) domain containing
O16557	identified	MATH (Meprin-associated Traf homology) domain containing
O16556	identified	MATH (Meprin-associated Traf homology) domain containing
O16555	identified	MATH (Meprin-associated Traf homology) domain containing
O16559	identified	MATH (Meprin-associated Traf homology) domain containing
O17301	identified	MATH (Meprin-associated Traf homology) domain containing
U4PC47	identified	Uncharacterized protein
O16558	identified	MATH (Meprin-associated Traf homology) domain containing
O16551	identified	MATH (Meprin-associated Traf homology) domain containing
O76642	identified	MATH (Meprin-associated Traf homology) domain containing
O76641	identified	MATH (Meprin-associated Traf homology) domain containing
Q8MPV2	identified	MATH (Meprin-associated Traf homology) domain containing
O16553	identified	MATH (Meprin-associated Traf homology) domain containing
F3NWW3	identified	MATH (Meprin-associated Traf homology) domain containing
Q9N487	identified	MATH (Meprin-associated Traf homology) domain containing
O16561	identified	MATH (Meprin-associated Traf homology) domain containing
H2KYK5	identified	MATH (Meprin-associated Traf homology) domain containing
Q8WTL4	identified	MATH (Meprin-associated Traf homology) domain containing
Q2PJ79	identified	MATH (Meprin-associated Traf homology) domain containing
O76640	identified	MATH (Meprin-associated Traf homology) domain containing
P91300	identified	MATH (Meprin-associated Traf homology) domain containing
H2KYK6	identified	MATH (Meprin-associated Traf homology) domain containing
Q2V074	identified	MATH (Meprin-associated Traf homology) domain containing
O17386	identified	Cell death abnormality protein 8
Q9NAA5	identified	Cap-specific mRNA (nucleoside-2'-O-)-methyltransferase 1
A4F305	identified	Uncharacterized protein
H2KY55	identified	Uncharacterized protein
H2KYP1	identified	LIN-24 (Twenty-four) Like
O02268	identified	Dietary Restriction Response (WT but not eat-2 lifespan increased)
P90746	identified	WHiTe (Drosophila) related ABC transporter
Q17585	identified	Flavin-containing monooxygenase
Q18020	identified	ASpartyl Protease
Q19818	identified	NHL (Ring finger b-box coiled coil) domain containing
Q22392	identified	DeHydrogenases, Short chain
Q94261	identified	COP9/Signalosome and eIF3 complex-shared subunit 1
G5ECM9	identified	Cystatin
K8F801	identified	CaDHerin family
O44501	identified	FarNesylTransferase, Alpha subunit
Q09347	identified	Uncharacterized protein T05H10.3
Q19555	identified	Cohesin subunit scc-3
Q22262	identified	Uncharacterized protein
Q95PW9	identified	NCK (Non-Catalytic region of tyrosine Kinase) adaptor protein family
Q95XG6	identified	Uncharacterized protein
Q9N456	identified	GLutaRedoXin
Q9U368	identified	Uncharacterized protein
Q9XUP8	identified	Uncharacterized protein
O44594	identified	Uncharacterized protein
Q9XUP7	identified	Uncharacterized protein
Q9U3I0	identified	RNA Polymerase II (B) subunit
A7LPG5	identified	CDGSH Iron Sulfur Domain protein homolog
Q2YS41	identified	Carbonic anhydrase
D3NQA9	identified	Carbonic anhydrase
G5ECA0	identified	MercaptoPyruvate SulfurTransferase homolog
P91247	identified	Putative thiosulfate sulfurtransferase mpst-4
O16658	identified	Nucleotide Sugar TransPorter family
P91522	identified	F-box A protein
O45159	identified	F-box A protein
O45669	identified	Uncharacterized protein
O61708	identified	Prion-like-(Q/N-rich)-domain-bearing protein
O62432	identified	DumPY: shorter than wild-type
P24893	identified	Cytochrome c oxidase subunit 1
P34661	identified	Ubiquitin-fold modifier 1
P49713	identified	Putative alpha-L-fucosidase
P91285	identified	Cuticle collagen dpy-5
Q18594	identified	Uncharacterized protein C44B7.5
Q9U1Z4	identified	Uncharacterized protein
A4F319	identified	Uncharacterized protein
H2KZA2	identified	Uncharacterized protein
P34714	identified	SPARC
Q19766	identified	Mitochondrial import receptor subunit TOM20 homolog
Q19781	identified	Uncharacterized protein
Q21154	identified	MICOS complex subunit MIC27
Q21817	identified	Uncharacterized protein
Q22966	identified	C-type LECtin
Q23190	identified	DAF-16/FOXO Controlled, germline Tumor affecting
Q23565	identified	C-type LECtin
Q23642	identified	Uncharacterized protein
Q69ZI6	identified	Uncharacterized protein
Q966P3	identified	Uncharacterized protein
Q9TYV1	identified	Uncharacterized protein
Q9XVC6	identified	Uncharacterized protein
Q9U1X0	identified	NADPH:adrenodoxin oxidoreductase, mitochondrial
Q9XVS0	identified	Uncharacterized protein
Q9XWV5	identified	Probable 28S ribosomal protein S10, mitochondrial
A3QMC8	identified	Mannose-1-phosphate guanyltransferase beta
O44955	identified	Uncharacterized protein
O61907	identified	Uncharacterized protein
O62216	identified	Uncharacterized protein
O62336	identified	Farnesyl DiPhosphate Synthetase
Q10949	identified	Phosphatidylserine decarboxylase proenzyme, mitochondrial
Q17819	identified	Probable oligoribonuclease
Q19687	identified	Uncharacterized protein
Q20576	identified	Prion-like-(Q/N-rich)-domain-bearing protein
Q22285	identified	Transthyretin-like protein 46
Q22361	identified	Protein cornichon homolog 1
Q23068	identified	Uncharacterized protein
Q23655	identified	Non-specific lipid-transfer protein-like 1
Q8WQB3	identified	AdaPtin, Gamma chain (Clathrin associated complex)
Q95YD8	identified	Isocitrate dehydrogenase [NAD] subunit, mitochondrial
Q9U1Z6	identified	ABHydrolase Domain containing homolog
A6PVA1	identified	Uncharacterized protein
Q22190	identified	SMAll
Q7JM43	identified	SMAll
B5U8M2	identified	SMAll
B5U8M3	identified	SMAll
G5ED62	identified	SMA-9 class IIb
Q2L6U8	identified	SMAll
Q9XTQ6	identified	Tyramine beta-hydroxylase
E0R7L2	identified	Uncharacterized protein
G3MU38	identified	MIF (Macrophage migration Inhibitory Factor) related
G4SPY0	identified	Uncharacterized protein
G5EDG8	identified	Dimethylaniline monooxygenase [N-oxide-forming]
G5EDQ4	identified	CLE-1C protein
G5EF89	identified	CoLlagen with Endostatin domain
G5EGA4	identified	CoLlagen with Endostatin domain
H2KYG8	identified	Uncharacterized protein
H2KZB7	identified	Uncharacterized protein
O17038	identified	COLlagen
O17036	identified	COLlagen
O17861	identified	GILT-like protein F37H8.5
O45310	identified	Uncharacterized protein
P34604	identified	Probable translation initiation factor eIF-2B subunit alpha
P42170	identified	Ribonucleoside-diphosphate reductase small chain
P45970	identified	Spindle apparatus protein lin-5
P91341	identified	Periodic tryptophan protein 2 homolog
P91544	identified	Uncharacterized protein
Q10937	identified	Uncharacterized protein B0310.1
Q17693	identified	Probable methylenetetrahydrofolate reductase
Q19004	identified	Acid Alpha Glucosidase Relate
Q19523	identified	Adenylyl CYclase
Q20364	identified	SLY1 homolog
Q21224	identified	Acyl protein THioesterase family
Q6BEV5	identified	Uncharacterized protein R06F6.12
Q93831	identified	Uncharacterized protein
Q95Q60	identified	Peptidyl-prolyl cis-trans isomerase
Q965S3	identified	Uncharacterized protein
Q9BIB8	identified	IMportin Beta family
Q9TZL9	identified	Fatty acyl-CoA reductase
Q9U2G5	identified	Uncharacterized protein
B2D6L8	identified	Uncharacterized protein
C9IY21	identified	Uncharacterized protein
G5EBY0	identified	RNA polymerase-associated protein RTF1 homolog
G5EDB2	identified	Uncharacterized protein
G5EDC6	identified	ARF-Like
G5EEL9	identified	HMG
G5EG13	identified	DeHydrogenases, Short chain
H2KYP7	identified	PaNtothenate Kinase
H2L2D0	identified	Uncharacterized protein
O01257	identified	Uncharacterized protein
O02252	identified	Prolyl Carboxy Peptidase like
O17373	identified	Intestinal acid PHOsphatase
O18286	identified	COLlagen
O44174	identified	COLlagen
O44730	identified	Zwei Ig domain protein zig-7
P34618	identified	Chromo domain-containing protein cec-1
P34678	identified	Polypeptide N-acetylgalactosaminyltransferase 3
P34705	identified	Protein kup-1
P34804	identified	Cuticle collagen 40
P51485	identified	Probable beta-arrestin
P90983	identified	Ribosomal Protein, Small subunit
P91354	identified	Uncharacterized protein
P91423	identified	Uncharacterized protein
Q09497	identified	Ras SUppressor homolog
Q10130	identified	Uncharacterized oxidoreductase dhs-5
Q17633	identified	Uncharacterized protein
Q18093	identified	Uncharacterized protein
Q18224	identified	NOT-Like (Yeast CCR4/NOT complex component)
Q18496	identified	Acetyl-coenzyme A synthetase
Q18559	identified	Uncharacterized protein
Q20034	identified	Uncharacterized protein
Q20748	identified	ATPase family AAA domain-containing protein 3
Q21437	identified	COLlagen
Q22308	identified	DEAD boX helicase homolog
O18056	identified	DEAD boX helicase homolog
Q22437	identified	Uncharacterized protein
Q22469	identified	Uncharacterized protein
Q22570	identified	Uncharacterized protein
Q22720	identified	Ras GTPase-activating protein gap-1
Q22922	identified	CytiDine Deaminase
Q22961	identified	Uncharacterized protein
Q336L1	identified	Uncharacterized protein
Q5ZR27	identified	Galectin
Q95XR6	identified	Uncharacterized protein
Q965V4	identified	EXPOrtin (Nuclear export receptor)
Q966B0	identified	PAW domain-containing protein Y50D4B.3
Q966E7	identified	Uncharacterized protein
Q966L5	identified	Serrate RNA effector molecule homolog
Q9BL33	identified	Uncharacterized protein
Q9GPA1	identified	Uncharacterized protein
Q9TYK1	identified	Probable H/ACA ribonucleoprotein complex subunit 1-like protein
Q9U2G1	identified	CDP-diacylglycerol--inositol 3-phosphatidyltransferase
Q9XVS3	identified	C-type lectin domain-containing protein 87
U4PEX3	identified	Uncharacterized protein
A5Z2T9	identified	Uncharacterized protein
C2BR91	identified	Cystatin
D6RYE0	identified	Uncharacterized protein
G5ECA7	identified	Uncharacterized protein
G5ECF8	identified	Uncharacterized protein
G5EDZ2	identified	Uridine MonoPhosphate Synthetase
G5EFP3	identified	Uncharacterized protein
H1ZUV8	identified	Uncharacterized protein
H2KYN3	identified	Acyl CoA DeHydrogenase
O01583	identified	Serine/threonine-protein kinase mrck-1
O02086	identified	HAlF transporter (PGP related)
O02109	identified	Uncharacterized protein
O17685	identified	Uncharacterized protein
O62246	identified	Coatomer subunit epsilon
P15796	identified	Histone H1.2
P17139	identified	Collagen alpha-1(IV) chain
P90859	identified	E3 ubiquitin-protein ligase hrd-like protein 1
P90876	identified	Ligand-Gated ion Channel
P90961	identified	Clathrin LIght Chain
Q09450	identified	Probable succinyl-CoA:3-ketoacid coenzyme A transferase, mitochondrial
Q09649	identified	FiZzy Related family
Q11183	identified	Thioredoxin domain-containing protein 9
Q17449	identified	Fatty acid amide hydrolase 1
Q17802	identified	Chondroitin proteoglycan 1
Q19459	identified	Golgi apparatus protein 1 homolog
Q21012	identified	Enolase-phosphatase E1
Q21279	identified	Tubulin Tyrosine Ligase Like
Q21603	identified	UDP-glucuronosyltransferase
Q21693	identified	Eukaryotic translation initiation factor 4E-2
Q21735	identified	Probable nuclear transport factor 2
Q21827	identified	G patch domain-containing protein 1 homolog
Q22647	identified	Mitochondrial import inner membrane translocase subunit TIM50
Q22706	identified	Exocyst complex component 2
Q22743	identified	RAs-related GTP-binding protein A
Q6A573	identified	Uncharacterized protein
Q7JP80	identified	Uncharacterized protein
Q8WSL9	identified	Uncharacterized protein
Q8WTL2	identified	C-type LECtin
Q93408	identified	Uncharacterized protein D2005.3
Q93511	identified	Uncharacterized protein
Q965Q8	identified	Xylosyltransferase sqv-6
Q9BL03	identified	NADH dehydrogenase [ubiquinone] 1 alpha subcomplex subunit 8
Q9N363	identified	mRNA DeCAPping enzyme
Q9NEW7	identified	ELongator complex Protein Component
Q9U1W8	identified	LSM Sm-like protein
Q9U2M1	identified	Condensin complex subunit 1
Q9U2Z9	identified	Uncharacterized protein
Q9XUB7	identified	Fatty Acid/Retinol binding protein
Q9XWK2	identified	Uncharacterized protein
U4PRN1	identified	Uncharacterized protein
P41932	predicted	14-3-3-like protein 1
Q17761	predicted	6-phosphogluconate dehydrogenase, decarboxylating
P45894	predicted	5'-AMP-activated protein kinase catalytic subunit alpha-1
Q22067	predicted	Probable aspartate aminotransferase, cytoplasmic
Q22347	predicted	Probable medium-chain specific acyl-CoA dehydrogenase 10, mitochondrial
P38433	predicted	Acetylcholinesterase 1
Q9N587	predicted	Acetylcholine receptor subunit alpha-type unc-63
Q23500	predicted	Probable cytoplasmic aconitate hydratase
P34455	predicted	Probable aconitate hydratase, mitochondrial
P34355	predicted	Probable peroxisomal acyl-coenzyme A oxidase 5
Q23534	predicted	Putative acid phosphatase 1
P0DM41	predicted	Actin-1
P10984	predicted	Actin-2
P0DM42	predicted	Actin-3
P10986	predicted	Actin-4
Q9U9K0	predicted	Adducin-related protein 1
Q07750	predicted	Actin-depolymerizing factor 1, isoforms a/b
Q17334	predicted	Alcohol dehydrogenase 1
O45687	predicted	Alcohol dehydrogenase 2
Q17335	predicted	Alcohol dehydrogenase class-3
Q09289	predicted	Proteasomal ubiquitin receptor ADRM1 homolog
O01427	predicted	Aurora/IPL1-related protein kinase 2
Q9XTG7	predicted	Serine/threonine-protein kinase akt-2
P54216	predicted	Fructose-bisphosphate aldolase 1
P46563	predicted	Fructose-bisphosphate aldolase 2
P54145	predicted	Putative ammonium transporter 1
Q20605	predicted	Putative ammonium transporter 2
O01615	predicted	Acidic leucine-rich nuclear phosphoprotein 32-related protein 2
P35602	predicted	AP-1 complex subunit mu-1-I
P35603	predicted	AP-2 complex subunit mu
O45876	predicted	Gamma-secretase subunit aph-1
P91455	predicted	Adenine phosphoribosyltransferase
Q9TZN1	predicted	Protein archease-like
Q94231	predicted	ADP-ribosylation factor 1-like 1
Q10943	predicted	ADP-ribosylation factor 1-like 2
O45379	predicted	ADP-ribosylation factor-like protein 3
P34212	predicted	ADP-ribosylation factor-like protein 5
Q19705	predicted	ADP-ribosylation factor-like protein 2
Q18510	predicted	ADP-ribosylation factor-like protein 6
Q9N3B0	predicted	MANF/CDNF-like protein
Q09443	predicted	Actin-like protein C08B11.6
Q8WTM6	predicted	Probable actin-related protein 2/3 complex subunit 2
P91167	predicted	Probable actin-related protein 2/3 complex subunit 5
P58798	predicted	Probable actin-related protein 2/3 complex subunit 4
Q9XWV3	predicted	Probable actin-related protein 2/3 complex subunit 3
P55956	predicted	Aspartic protease 3
O01530	predicted	Aspartic protease 6
Q93235	predicted	Sodium/potassium-transporting ATPase subunit beta-1
Q9XUY5	predicted	Probable sodium/potassium-transporting ATPase subunit beta-3
Q9XXK1	predicted	ATP synthase subunit alpha, mitochondrial
P46561	predicted	ATP synthase subunit beta, mitochondrial
Q09544	predicted	ATP synthase subunit delta, mitochondrial
Q18803	predicted	Probable ATP synthase subunit g 2, mitochondrial
Q22460	predicted	Beta carbonic anhydrase 1
P54688	predicted	Branched-chain-amino-acid aminotransferase, cytosolic
Q09242	predicted	BCL7-like protein
P51559	predicted	Endoprotease bli-4
P34313	predicted	Protein BUD31 homolog
Q20932	predicted	Cell adhesion protein byn-1
Q27518	predicted	Putative cytochrome P450 CYP13A2
Q27520	predicted	Putative cytochrome P450 CYP13A1
Q27513	predicted	Putative cytochrome P450 CYP13A4
Q27516	predicted	Putative cytochrome P450 CYP13A8
Q09653	predicted	Putative cytochrome P450 CYP13A10
Q27515	predicted	Putative cytochrome P450 CYP13A6
Q27514	predicted	Putative cytochrome P450 CYP13A5
Q27517	predicted	Putative cytochrome P450 CYP13A3
Q27519	predicted	Putative cytochrome P450 CYP13A7
P90771	predicted	Probable cytochrome P450 CYP36A1
P04630	predicted	Calmodulin-like protein
P27798	predicted	Calreticulin
P34685	predicted	F-actin-capping protein subunit alpha
P34686	predicted	F-actin-capping protein subunit beta
Q27487	predicted	Peroxisomal catalase 1
O61235	predicted	Catalase-2
Q09660	predicted	Probable cytochrome P450 CYP44
O02108	predicted	Probable Hsp90 co-chaperone cdc37
Q8STE5	predicted	Cell death abnormality protein 12
Q9NHC3	predicted	Cell death abnormality protein 2
P34358	predicted	ABC transporter ced-7
Q95YF3	predicted	ATP-dependent RNA helicase cgh-1
P50140	predicted	Chaperonin homolog Hsp-60, mitochondrial
Q93833	predicted	Intraflagellar transport protein che-13
Q9XW12	predicted	Probable cytosolic iron-sulfur protein assembly protein CIAO1 homolog
P34281	predicted	CID domain-containing protein 1
P34575	predicted	Probable citrate synthase, mitochondrial
Q9U2Y2	predicted	CDK5RAP3-like protein
Q17868	predicted	Cyclin-dependent kinases regulatory subunit
P32756	predicted	Choline O-acetyltransferase
Q86NG3	predicted	C-type lectin domain-containing protein 88
Q94417	predicted	C-type lectin domain-containing protein 91
P34574	predicted	Probable clathrin heavy chain 1
Q9TXJ0	predicted	Calcium/calmodulin-dependent protein kinase type 1
Q17459	predicted	Putative cuticle collagen 145
Q21184	predicted	Putative cuticle collagen 155
P17140	predicted	Collagen alpha-2(IV) chain
Q21270	predicted	Conserved oligomeric Golgi complex subunit 6
Q17460	predicted	Cuticle collagen 10
P20630	predicted	Cuticle collagen 12
P08124	predicted	Cuticle collagen 1
P34687	predicted	Cuticle collagen 34
P20631	predicted	Cuticle collagen 13
P18832	predicted	Cuticle collagen 7
P18831	predicted	Cuticle collagen 6
Q09233	predicted	Putative cuticle collagen 79
P18833	predicted	Cuticle collagen 8
Q09578	predicted	Putative cuticle collagen 75
Q09455	predicted	Cuticle collagen 39
P34340	predicted	Putative cuticle collagen 90
Q09456	predicted	Putative cuticle collagen 80
P34391	predicted	Putative cuticle collagen 91
P34803	predicted	Cuticle collagen 36
Q20168	predicted	Probable coatomer subunit beta'
Q09236	predicted	Probable coatomer subunit delta
Q22498	predicted	Probable coatomer subunit gamma
O01884	predicted	Ubiquinone biosynthesis monooxygenase COQ6, mitochondrial
P24894	predicted	Cytochrome c oxidase subunit 2
P43507	predicted	Cathepsin B-like cysteine proteinase 3
Q9N4C2	predicted	Probable cleavage and polyadenylation specificity factor subunit 1
O17403	predicted	Probable cleavage and polyadenylation specificity factor subunit 2
P28548	predicted	Casein kinase II subunit beta
Q9GS00	predicted	COP9 signalosome complex subunit 1
O01422	predicted	COP9 signalosome complex subunit 2
P91001	predicted	COP9 signalosome complex subunit 5
Q9NB31	predicted	Serine/threonine-protein kinase cst-1
Q17391	predicted	Cullin-3
Q17390	predicted	Cullin-2
Q21346	predicted	Cullin-6
Q17392	predicted	Cullin-4
Q23639	predicted	Cullin-5
P24890	predicted	Cytochrome b
P52017	predicted	Peptidyl-prolyl cis-trans isomerase 10
P52018	predicted	Peptidyl-prolyl cis-trans isomerase 11
P52012	predicted	Peptidyl-prolyl cis-trans isomerase 4
P52010	predicted	Peptidyl-prolyl cis-trans isomerase 2
P52013	predicted	Peptidyl-prolyl cis-trans isomerase 5
P52014	predicted	Peptidyl-prolyl cis-trans isomerase 6
P52015	predicted	Peptidyl-prolyl cis-trans isomerase 7
P52011	predicted	Peptidyl-prolyl cis-trans isomerase 3
Q9N3Q8	predicted	Dauer abnormal formation protein 25
Q966M6	predicted	Lariat debranching enzyme
Q09248	predicted	Probable dynactin subunit 2
P34580	predicted	Putative ATP-dependent RNA helicase T26G10.1
O44186	predicted	Putative sphingolipid delta(4)-desaturase
G5EC63	predicted	Putative sphingolipid delta(4)-desaturase/C4-monooxygenase
Q9NAH4	predicted	Density-regulated protein homolog
Q93561	predicted	Derlin-1
Q21997	predicted	Derlin-2
P34420	predicted	ES2 similar protein 2
Q21773	predicted	Dihydropyrimidinase 1
Q18677	predicted	Dihydropyrimidinase 2
O16881	predicted	3 beta-hydroxysteroid dehydrogenase dhs-16
Q9BKQ8	predicted	Probable ATP-dependent RNA helicase DHX35 homolog
Q22307	predicted	Probable ATP-dependent RNA helicase A
Q27257	predicted	Protein dif-1
O17397	predicted	Diminuto-like protein
Q09522	predicted	Probable dimethyladenosine transferase
O17919	predicted	Putative H/ACA ribonucleoprotein complex subunit 4
Q9XUJ7	predicted	Serine/threonine-protein kinase dkf-1
O17953	predicted	Dihydrolipoyl dehydrogenase, mitochondrial
Q8MPX3	predicted	DnaJ homolog dnj-20
Q19087	predicted	Aspartyl aminopeptidase
Q09454	predicted	Diphthamide biosynthesis protein 2
P90829	predicted	DNA polymerase delta catalytic subunit
P35800	predicted	Cuticle collagen dpy-10
P17657	predicted	Cuticle collagen dpy-13
P48996	predicted	Chromosome condensation protein dpy-27
O61213	predicted	Dual oxidase 1
Q18212	predicted	Spliceosome RNA helicase DDX39B homolog
Q10660	predicted	Decapping nuclease dom-3
Q19020	predicted	Dynein heavy chain, cytoplasmic
Q21557	predicted	Probable dynein light chain 2, cytoplasmic
Q93341	predicted	Putative dihydrofolate reductase
Q10901	predicted	Excitatory amino acid transporter
Q21353	predicted	Putative sodium-dependent excitatory amino acid transporter glt-3
Q21751	predicted	Putative sodium-dependent excitatory amino acid transporter glt-6
Q27295	predicted	Innexin eat-5
P53013	predicted	Elongation factor 1-alpha
P54412	predicted	Probable elongation factor 1-gamma
O01991	predicted	Eukaryotic elongation factor 2 kinase
P29691	predicted	Elongation factor 2
Q9XV52	predicted	Elongation factor G, mitochondrial
Q19849	predicted	Transcription enhancer factor-like protein egl-44
P80361	predicted	Probable translation initiation factor eIF-2B subunit gamma
Q9XWI6	predicted	Eukaryotic translation initiation factor 3 subunit B
O02328	predicted	Eukaryotic translation initiation factor 3 subunit C
Q19706	predicted	Eukaryotic translation initiation factor 3 subunit G
Q965S8	predicted	Eukaryotic translation initiation factor 3 subunit I
Q9XUP3	predicted	Eukaryotic translation initiation factor 3 subunit K
P49191	predicted	Putative fatty acid elongation protein 3
Q27527	predicted	Enolase
Q21313	predicted	Laminin-like protein epi-1
Q09473	predicted	Putative ER lumen protein-retaining receptor C28H8.4
P48583	predicted	ER lumen protein-retaining receptor
Q22640	predicted	Enhancer of rudimentary homolog
Q7YTU4	predicted	Endoplasmic reticulum oxidoreductin-1
Q04457	predicted	Gut esterase 1
Q93615	predicted	Probable electron transfer flavoprotein subunit alpha, mitochondrial
Q8WQA4	predicted	Chloride intracellular channel exc-4
O45405	predicted	Chloride intracellular channel exl-1
O44400	predicted	Protein F37C4.5
Q20224	predicted	Fatty acid-binding protein homolog 2
Q20223	predicted	Fatty acid-binding protein homolog 1
Q23092	predicted	Fatty acid-binding protein homolog 4
O01812	predicted	Fatty acid-binding protein homolog 6
Q965W1	predicted	Fatty acid-binding protein homolog 9
Q18691	predicted	Protein FAM50 homolog
Q23221	predicted	Delta(6)-fatty-acid desaturase fat-3
G5EGN2	predicted	Delta(9)-fatty-acid desaturase fat-6
G5EGH6	predicted	Delta(9)-fatty-acid desaturase fat-7
G5EG11	predicted	Delta(5) fatty acid desaturase fat-4
G5ED44	predicted	Delta(9)-fatty-acid desaturase fat-5
P17221	predicted	Sex-determining protein fem-1
Q9N3T2	predicted	Flap endonuclease 1
O17214	predicted	Probable fumarate hydratase, mitochondrial
Q09373	predicted	WD repeat-containing protein fzy-1
P04970	predicted	Glyceraldehyde-3-phosphate dehydrogenase 1
P17329	predicted	Glyceraldehyde-3-phosphate dehydrogenase 2
P17331	predicted	Glyceraldehyde-3-phosphate dehydrogenase 4
P17330	predicted	Glyceraldehyde-3-phosphate dehydrogenase 3
O16519	predicted	Gastrulation defective protein 1
Q8I136	predicted	Polypeptide N-acetylgalactosaminyltransferase 4
Q9U2C4	predicted	Probable N-acetylgalactosaminyltransferase 9
O61394	predicted	Probable N-acetylgalactosaminyltransferase 6
P17343	predicted	Guanine nucleotide-binding protein subunit beta-1
Q21215	predicted	Guanine nucleotide-binding protein subunit beta-2-like 1
Q20772	predicted	Probable glutaryl-CoA dehydrogenase, mitochondrial
P91406	predicted	Glutamate carboxypeptidase 2 homolog
Q19426	predicted	Mannosyl-oligosaccharide glucosidase
Q20496	predicted	Probable rho GDP-dissociation inhibitor
P41992	predicted	Probable geranylgeranyl transferase type-2 subunit beta
O16581	predicted	Putative glucosylceramidase 2
Q9UB00	predicted	Putative glucosylceramidase 4
G5ECR8	predicted	Putative glucosylceramidase 3
P34497	predicted	Probable glutamine synthetase
Q21944	predicted	Probable glycerol kinase
O45947	predicted	Putative polypeptide N-acetylgalactosaminyltransferase 10
Q7K755	predicted	Putative polypeptide N-acetylgalactosaminyltransferase 11
P50432	predicted	Serine hydroxymethyltransferase
O45583	predicted	GDP-mannose 4,6 dehydratase 2
P51875	predicted	Guanine nucleotide-binding protein G(o) subunit alpha
Q19572	predicted	Guanine nucleotide-binding protein alpha-12 subunit
Q9BIG4	predicted	Guanine nucleotide-binding protein alpha-10 subunit
O76584	predicted	Guanine nucleotide-binding protein alpha-11 subunit
Q9BIG2	predicted	Guanine nucleotide-binding protein alpha-14 subunit
P91907	predicted	Guanine nucleotide-binding protein alpha-15 subunit
Q18434	predicted	Guanine nucleotide-binding protein alpha-17 subunit
Q9N2V6	predicted	Guanine nucleotide-binding protein alpha-16 subunit
P28051	predicted	Guanine nucleotide-binding protein alpha-1 subunit
P22454	predicted	Guanine nucleotide-binding protein alpha-2 subunit
Q9BIG5	predicted	Guanine nucleotide-binding protein alpha-4 subunit
Q93743	predicted	Guanine nucleotide-binding protein alpha-6 subunit
P28052	predicted	Guanine nucleotide-binding protein alpha-3 subunit
Q20907	predicted	Guanine nucleotide-binding protein alpha-8 subunit
Q21917	predicted	Guanine nucleotide-binding protein alpha-7 subunit
Q9XTB2	predicted	Guanine nucleotide-binding protein alpha-13 subunit
Q20910	predicted	Guanine nucleotide-binding protein alpha-9 subunit
Q20701	predicted	Guanine nucleotide-binding protein alpha-5 subunit
P34517	predicted	Probable glycerol-3-phosphate dehydrogenase 2
O62327	predicted	Glutathione peroxidase 2
Q95003	predicted	Glutathione peroxidase 3
O02621	predicted	Glutathione peroxidase 1
Q20117	predicted	Glutamate--cysteine ligase
P30635	predicted	Probable glutathione reductase 2
Q9U2Q9	predicted	Glycogen synthase kinase-3
O16116	predicted	Glutathione S-transferase 3
Q09596	predicted	Probable glutathione S-transferase 5
Q21743	predicted	Probable glutathione S-transferase 9
Q21355	predicted	Glutathione S-transferase 4
O16115	predicted	Glutathione S-transferase 2
P91254	predicted	Probable glutathione S-transferase 8
P34345	predicted	Glutathione transferase omega-1
P34277	predicted	Probable glutathione transferase omega-2
Q9U2D9	predicted	Glycogen [starch] synthase
O01833	predicted	Histone H1.5
P09588	predicted	Histone H2A
P04255	predicted	Histone H2B 1
Q27484	predicted	Probable histone H2B 3
Q27894	predicted	Histone H2B 2
Q27876	predicted	Probable histone H2B 4
Q9U281	predicted	Histone H3.3 type 2
Q27490	predicted	Histone H3.3-like type 1
Q10453	predicted	Histone H3.3 type 1
Q27532	predicted	Histone H3.3-like type 2
Q27489	predicted	Putative histone H3.3-like type 3
P08898	predicted	Histone H3
P62784	predicted	Histone H4
Q09254	predicted	Hemiasterlin resistant protein 1
Q09440	predicted	Putative histone deacetylase 2
P53795	predicted	Histidine triad nucleotide-binding protein 1
Q9XUC4	predicted	Histidine-rich membrane protein KE4 homolog 1
P54871	predicted	Hydroxymethylglutaryl-CoA synthase
P34328	predicted	Heat shock protein Hsp-12.2
P34696	predicted	Heat shock protein Hsp-16.1/Hsp-16.11
P11141	predicted	Heat shock 70 kDa protein F, mitochondrial
P27420	predicted	Heat shock 70 kDa protein C
P09446	predicted	Heat shock 70 kDa protein A
Q18688	predicted	Heat shock protein 90
Q7Z139	predicted	Ceramide synthase hyl-2
G5ED45	predicted	Ceramide synthase hyl-1
Q93714	predicted	Probable isocitrate dehydrogenase [NAD] subunit alpha, mitochondrial
Q93353	predicted	Probable isocitrate dehydrogenase [NAD] subunit beta, mitochondrial
P27639	predicted	Eukaryotic initiation factor 4A
O45551	predicted	Eukaryotic translation initiation factor 4E-1
O61955	predicted	Eukaryotic translation initiation factor 4E-3
Q22888	predicted	Eukaryotic translation initiation factor 4E-4
P56570	predicted	Eukaryotic translation initiation factor 4E-5
P34563	predicted	Eukaryotic translation initiation factor 5A-1
Q20751	predicted	Eukaryotic translation initiation factor 5A-2
Q22918	predicted	Eukaryotic translation initiation factor 5
O62106	predicted	Eukaryotic translation initiation factor 6
P90900	predicted	Intermediate filament protein ifa-4
Q21065	predicted	Intermediate filament protein ifa-3
Q19289	predicted	Intermediate filament protein ifb-1
O45168	predicted	Intermediate filament protein ifc-1
Q19286	predicted	Intermediate filament protein ifb-2
P91276	predicted	Importin subunit alpha-2
Q22560	predicted	Importin subunit alpha-1
Q9GZH3	predicted	Inosine-5'-monophosphate dehydrogenase
Q19420	predicted	Inositol monophosphatase ttx-7
Q03600	predicted	Integrin alpha ina-1
O61787	predicted	Innexin-16
O61715	predicted	Innexin-19
O61788	predicted	Innexin-17
Q23593	predicted	Innexin-8
Q23157	predicted	Innexin-11
Q21123	predicted	Innexin-7
Q9U3N4	predicted	Innexin-6
Q9U3K5	predicted	Innexin-2
O62136	predicted	Innexin-14
P41877	predicted	Chromatin-remodeling complex ATPase chain isw-1
P34275	predicted	Probable acyl-CoA dehydrogenase 6
Q9XUU9	predicted	Protein jagunal homolog
Q9GYI4	predicted	Bifunctional arginine demethylase and lysyl-hydroxylase psr-1
Q8WQG9	predicted	Stress-activated protein kinase jnk-1
Q27483	predicted	ATP-dependent 6-phosphofructokinase 2
Q20140	predicted	Adenylate kinase isoenzyme 1
Q09629	predicted	Probable adenylate kinase isoenzyme ZK673.2
P30625	predicted	cAMP-dependent protein kinase regulatory subunit
Q10454	predicted	Probable arginine kinase F46H5.3
P42168	predicted	Casein kinase I isoform alpha
Q09573	predicted	Sodium/chloride cotransporter 3
O17622	predicted	UMP-CMP kinase 1
Q20230	predicted	UMP-CMP kinase 2
Q23541	predicted	Lysine-specific demethylase rbr-2
P34569	predicted	Kelch repeat-containing protein kel-10
P46822	predicted	Kinesin light chain
G5ED84	predicted	Kelch-like protein 8
P90980	predicted	Protein kinase C-like 2
Q19266	predicted	Protein kinase C-like 3
Q21734	predicted	Putative ribosomal protein S6 kinase alpha-1
Q09621	predicted	Beta-lactamase domain-containing protein 2
Q18823	predicted	Laminin-like protein lam-2
Q27888	predicted	L-lactate dehydrogenase
Q09517	predicted	Very-long-chain 3-oxooacyl-coA reductase let-767
P36573	predicted	32 kDa beta-galactoside-binding lectin
Q09581	predicted	32 kDa beta-galactoside-binding lectin lec-3
P22981	predicted	Ras protein let-60
P90916	predicted	Probable histone-binding protein lin-53
Q9XTR8	predicted	Lipase ZK262.3
Q9NDC9	predicted	Lissencephaly-1 homolog
Q21443	predicted	Lamin-1
Q23628	predicted	Cuticle collagen lon-3
Q8I4E2	predicted	Sorting nexin lst-4
O02327	predicted	Protein LTV1 homolog
A0SQM0	predicted	Malignant brain tumor repeat protein 1
P34385	predicted	Probable methylcrotonoyl-CoA carboxylase beta chain, mitochondrial
Q17607	predicted	mRNA-capping enzyme
Q21902	predicted	DNA replication licensing factor mcm-5
P34647	predicted	DNA replication licensing factor mcm-6
O02640	predicted	Probable malate dehydrogenase, mitochondrial
O01811	predicted	Mechanosensory abnormality protein 6
O45903	predicted	Probable trans-2-enoyl-CoA reductase 1, mitochondrial
Q9NAL4	predicted	Mediator of RNA polymerase II transcription subunit 17
Q9U1W2	predicted	Mediator of RNA polymerase II transcription subunit 8
Q10664	predicted	Dual specificity mitogen-activated protein kinase kinase mek-2
O17680	predicted	Probable S-adenosylmethionine synthase 1
P50305	predicted	Probable S-adenosylmethionine synthase 3
P50306	predicted	Probable S-adenosylmethionine synthase 4
Q27522	predicted	Probable S-adenosylmethionine synthase 5
P49029	predicted	Protein mago nashi homolog
Q18785	predicted	MIF-like protein mif-2
Q09591	predicted	Mitotic chromosome and X-chromosome-associated protein mix-1
Q20347	predicted	MAP kinase kinase mkk-4
P53014	predicted	Myosin, essential light chain
P19625	predicted	Myosin regulatory light chain 1
Q09510	predicted	Myosin regulatory light chain
P19626	predicted	Myosin regulatory light chain 2
Q23490	predicted	Peroxidase mlt-7
P52713	predicted	Probable methylmalonate-semialdehyde dehydrogenase [acylating], mitochondrial
O18211	predicted	MO25-like protein 2
Q21657	predicted	Molybdenum cofactor sulfurase
O44510	predicted	Adenylyltransferase and sulfurtransferase MOCS3
P34498	predicted	Probable pre-mRNA-splicing factor ATP-dependent RNA helicase mog-1
Q09530	predicted	Probable pre-mRNA-splicing factor ATP-dependent RNA helicase mog-5
Q19338	predicted	Monensin-resistant homolog 2
P40614	predicted	Phosphate carrier protein, mitochondrial
Q09438	predicted	S-methyl-5'-thioadenosine phosphorylase
Q9XWE6	predicted	Probable 5-formyltetrahydrofolate cyclo-ligase
Q93169	predicted	Methylthioribose-1-phosphate isomerase
P02567	predicted	Myosin-1
P12845	predicted	Myosin-2
P12844	predicted	Myosin-3
P02566	predicted	Myosin-4
Q86S66	predicted	Nascent polypeptide-associated complex subunit alpha
P36608	predicted	Neuronal calcium sensor 1
Q9N2W7	predicted	Probable NADH dehydrogenase [ubiquinone] 1 alpha subcomplex subunit 12
Q93725	predicted	NEDD8
Q9XX15	predicted	Ribosomal RNA small subunit methyltransferase nep-1
O17611	predicted	Nuclear hormone receptor family member nhr-100
O17573	predicted	Nuclear hormone receptor family member nhr-150
O16662	predicted	Nuclear hormone receptor family member nhr-115
Q9XXD4	predicted	Putative H/ACA ribonucleoprotein complex subunit 2-like protein
Q9N4Q7	predicted	Nuclear hormone receptor family member nhr-13
O02151	predicted	Nuclear hormone receptor family member nhr-14
Q09528	predicted	Nuclear hormone receptor family member nhr-19
Q17905	predicted	Nuclear hormone receptor family member nhr-28
P41999	predicted	Nuclear hormone receptor family member nhr-10
Q22127	predicted	Nuclear hormone receptor family member nhr-40
Q21878	predicted	Nuclear hormone receptor family member nhr-1
Q09565	predicted	Nuclear hormone receptor family member nhr-20
O02279	predicted	Nuclear hormone receptor family member nhr-62
O44960	predicted	Nuclear hormone receptor family member nhr-64
O45436	predicted	Nuclear hormone receptor family member nhr-4
P91829	predicted	Nuclear hormone receptor family member nhr-69
Q9XTJ4	predicted	Nuclear hormone receptor family member nhr-3
O18141	predicted	Nuclear hormone receptor family member nhr-79
Q965W2	predicted	Nuclear hormone receptor family member nhr-86
Q9U2R6	predicted	Nuclear hormone receptor family member nhr-91
P46548	predicted	Probable glycylpeptide N-tetradecanoyltransferase
P32740	predicted	ATP-dependent (S)-NAD(P)H-hydrate dehydratase
P91136	predicted	Nucleolar complex protein 3 homolog
Q9XVR8	predicted	Putative H/ACA ribonucleoprotein complex subunit 3
Q21755	predicted	Nitric oxide synthase-interacting protein homolog
Q09638	predicted	Neuropeptide receptor 15
Q21434	predicted	NRAMP-like transporter smf-1
Q94392	predicted	Vesicle-fusing ATPase
Q9N4D9	predicted	Alpha N-terminal protein methyltransferase 1
Q93459	predicted	Cytosolic Fe-S cluster assembly factor NUBP1 homolog
Q9XVS7	predicted	Nuclear RNA export factor 1
Q9U539	predicted	Organic cation transporter 1
O45924	predicted	2-oxoisovalerate dehydrogenase subunit alpha, mitochondrial
O61199	predicted	2-oxoglutarate dehydrogenase, mitochondrial
Q19749	predicted	Dihydrolipoyllysine-residue acetyltransferase component of pyruvate dehydrogenase complex, mitochondrial
P52899	predicted	Probable pyruvate dehydrogenase E1 component subunit alpha, mitochondrial
O44451	predicted	Pyruvate dehydrogenase E1 component subunit beta, mitochondrial
P46873	predicted	Osmotic avoidance abnormal protein 3
P34669	predicted	Probable dolichyl-diphosphooligosaccharide--protein glycosyltransferase subunit 3
P45971	predicted	Dolichyl-diphosphooligosaccharide--protein glycosyltransferase 48 kDa subunit
Q9XVR6	predicted	Ubiquitin thioesterase otubain-like
Q10576	predicted	Prolyl 4-hydroxylase subunit alpha-1
Q20848	predicted	Putative pyrroline-5-carboxylate reductase
P34288	predicted	GTPase-activating protein pac-1
Q17850	predicted	Serine/threonine-protein kinase pak-1
Q19842	predicted	Propionyl-CoA carboxylase alpha chain, mitochondrial
P34610	predicted	Putative serine protease pcp-1
P34676	predicted	Prolyl carboxy peptidase like protein 5
P49583	predicted	Putative choline-phosphate cytidylyltransferase
Q17967	predicted	Protein disulfide-isomerase 1
Q17770	predicted	Protein disulfide-isomerase 2
Q11067	predicted	Probable protein disulfide-isomerase A6
Q21219	predicted	Peptide transporter family 1
O01840	predicted	Peptide transporter 3
Q95Y89	predicted	Pescadillo homolog
Q9N5M2	predicted	Prefoldin subunit 2
O18054	predicted	Probable prefoldin subunit 3
Q17435	predicted	Probable prefoldin subunit 4
P52554	predicted	Probable prefoldin subunit 6
P91427	predicted	Probable phosphoglycerate kinase
P34712	predicted	Multidrug resistance protein pgp-1
P34713	predicted	Multidrug resistance protein pgp-3
Q9BKU4	predicted	Mitochondrial prohibitin complex protein 1
Q09448	predicted	Putative acid phosphatase 10
Q09451	predicted	Putative acid phosphatase 11
Q10944	predicted	Putative acid phosphatase 5
Q19157	predicted	LIM domain-containing protein pin-2
Q9BL07	predicted	Putative phospholipase B-like 3
Q9XWV2	predicted	Putative phospholipase B-like 1
Q93841	predicted	Putative 1-acyl-sn-glycerol-3-phosphate acyltransferase acl-1
P34331	predicted	Serine/threonine-protein kinase plk-1
Q20845	predicted	Serine/threonine-protein kinase plk-3
Q9N2L7	predicted	Serine/threonine-protein kinase plk-2
O45657	predicted	Plexin-2
Q8ITY4	predicted	Splicing factor 3B subunit 6-like protein
Q09525	predicted	Poly(ADP-ribose) polymerase pme-2
Q8MXI4	predicted	Mitogen-activated protein kinase pmk-2
Q9XUE6	predicted	Probable phosphomannomutase
P49596	predicted	Probable protein phosphatase 2C T23F11.1
Q9XW79	predicted	Serine/threonine-protein phosphatase 4 catalytic subunit 1
Q9XTT8	predicted	Serine/threonine-protein phosphatase 4 catalytic subunit 2
Q09549	predicted	Putative acid phosphatase F26C11.1
Q09496	predicted	Putative serine/threonine-protein phosphatase pph-6
P34471	predicted	DNA primase small subunit
O45228	predicted	Proline dehydrogenase 1, mitochondrial
Q9XW16	predicted	Profilin-1
Q10051	predicted	Pre-mRNA-processing factor 19
P34369	predicted	Pre-mRNA-splicing factor 8 homolog
O17071	predicted	Probable 26S protease regulatory subunit 10B
P46502	predicted	Probable 26S protease regulatory subunit 6B
P34481	predicted	Probable 26S proteasome regulatory subunit rpn-6.2
Q9N599	predicted	Proteasome subunit alpha type-4
Q95005	predicted	Proteasome subunit alpha type-7
O76577	predicted	26S proteasome non-ATPase regulatory subunit 14
O62193	predicted	Probable DNA replication complex GINS protein PSF2
Q18115	predicted	26S proteasome non-ATPase regulatory subunit 1
Q04908	predicted	26S proteasome non-ATPase regulatory subunit 3
Q10920	predicted	Probable 26S proteasome non-ATPase regulatory subunit 9
Q03602	predicted	Patched-related protein 9
Q19311	predicted	Probable phosphoribosylformylglycinamidine synthase
Q10457	predicted	Probable multifunctional protein ADE2
P91134	predicted	Adenylosuccinate synthetase
O17732	predicted	Pyruvate carboxylase 1
Q9NEU3	predicted	Queuine tRNA-ribosyltransferase accessory subunit 2
Q94986	predicted	Ras-related protein Rab-3
Q03206	predicted	Ras-related protein ced-10
Q94124	predicted	Ras-related protein rac-2
O17915	predicted	GTP-binding nuclear protein ran-1
P90917	predicted	Probable histone-binding protein rba-1
Q18211	predicted	Regulator of chromosome condensation
Q9TXJ8	predicted	Putative ATP-dependent DNA helicase Q1
P53016	predicted	Replication factor C subunit 4
P34429	predicted	Probable replication factor C subunit 5
P34443	predicted	GTP-binding protein Rheb homolog 1
Q22038	predicted	Ras-like GTP-binding protein rhoA
Q03604	predicted	Ribonucleoside-diphosphate reductase large subunit
Q9N4I4	predicted	60S ribosomal protein L10a
Q09533	predicted	60S ribosomal protein L10
Q94300	predicted	60S ribosomal protein L11-1
P61866	predicted	60S ribosomal protein L12
Q27389	predicted	60S ribosomal protein L13a
P91128	predicted	60S ribosomal protein L13
P91374	predicted	60S ribosomal protein L15
Q9BL19	predicted	60S ribosomal protein L17
O44480	predicted	60S ribosomal protein L18a
O45946	predicted	60S ribosomal protein L18
O02639	predicted	60S ribosomal protein L19
P34334	predicted	60S ribosomal protein L21
P48158	predicted	60S ribosomal protein L23
Q19869	predicted	60S ribosomal protein L26
Q21930	predicted	60S ribosomal protein L28
P49180	predicted	60S ribosomal protein L35a
P49181	predicted	60S ribosomal protein L36
Q9U2A8	predicted	60S ribosomal protein L37a
P49622	predicted	60S ribosomal protein L37
O17570	predicted	60S ribosomal protein L38
P50880	predicted	60S ribosomal protein L3
P49632	predicted	Ubiquitin-60S ribosomal protein L40
P49405	predicted	60S ribosomal protein L5
Q966C6	predicted	60S ribosomal protein L7a
O01802	predicted	60S ribosomal protein L7
Q9XVF7	predicted	60S ribosomal protein L8
Q95Y90	predicted	60S ribosomal protein L9
P91913	predicted	60S acidic ribosomal protein P1
O01504	predicted	60S acidic ribosomal protein P2
Q17606	predicted	Probable ribosome biogenesis protein RLP24
Q9U6P6	predicted	Ribonuclease H2 subunit A
O44476	predicted	Ribonuclease Z
P20784	predicted	Cuticle collagen rol-6
Q19826	predicted	Probable DNA-directed RNA polymerases I, II, and III subunit RPABC3
Q9XVH6	predicted	Probable DNA-directed RNA polymerase II subunit RPB11
P16356	predicted	DNA-directed RNA polymerase II subunit RPB1
P91529	predicted	Probable DNA-directed RNA polymerase III subunit RPC6
Q9N3F0	predicted	Ribosome production factor 2 homolog
P41994	predicted	Probable-ribose 5-phosphate isomerase
Q17632	predicted	Probable exosome complex exonuclease RRP44
Q23314	predicted	Ribosomal RNA-processing protein 7 homolog
P49196	predicted	40S ribosomal protein S12
P51404	predicted	40S ribosomal protein S13
P48150	predicted	40S ribosomal protein S14
Q9XVP0	predicted	40S ribosomal protein S15
Q22054	predicted	40S ribosomal protein S16
O01692	predicted	40S ribosomal protein S17
O18650	predicted	40S ribosomal protein S19
P49197	predicted	40S ribosomal protein S21
Q19877	predicted	40S ribosomal protein S23
P52821	predicted	40S ribosomal protein S25
O45499	predicted	40S ribosomal protein S26
P37165	predicted	Ubiquitin-like protein 1-40S ribosomal protein S27a
Q9TXP0	predicted	40S ribosomal protein S27
Q95Y04	predicted	40S ribosomal protein S28
P48154	predicted	40S ribosomal protein S3a
P48152	predicted	40S ribosomal protein S3
Q9N3X2	predicted	40S ribosomal protein S4
Q9NEN6	predicted	40S ribosomal protein S6
Q23312	predicted	40S ribosomal protein S7
P48156	predicted	40S ribosomal protein S8
Q20228	predicted	40S ribosomal protein S9
P46769	predicted	40S ribosomal protein SA
P34388	predicted	Probable 40S ribosomal protein S9, mitochondrial
Q9N361	predicted	Probable 28S ribosomal protein S25, mitochondrial
Q9XTU6	predicted	Probable small nuclear ribonucleoprotein E
Q9N4G9	predicted	Probable small nuclear ribonucleoprotein G
Q20787	predicted	Adenosine 3'-phospho 5'-phosphosulfate transporter 2
Q17820	predicted	SUMO-activating enzyme subunit aos-1
P27604	predicted	Adenosylhomocysteinase
Q09250	predicted	Probable histone deacetylase complex subunit SAP18
Q23445	predicted	GTP-binding protein SAR1
Q2L6W9	predicted	Serine/threonine-protein kinase sax-1
Q23202	predicted	Ribosome maturation protein SBDS
Q21950	predicted	Putative selenium-binding protein
Q09545	predicted	Succinate dehydrogenase [ubiquinone] iron-sulfur subunit, mitochondrial
Q9N4A7	predicted	Protein SEC13 homolog
O62461	predicted	Probable selenide, water dikinase
Q19892	predicted	Putative selT-like protein F28H7.4
Q2PJ68	predicted	Serine/threonine-protein kinase sgk-1
Q9Y194	predicted	Sphingosine-1-phosphate lyase
Q20363	predicted	Stress-induced protein 1
Q02330	predicted	Dwarfin sma-2
P45897	predicted	Dwarfin sma-4
P45896	predicted	Dwarfin sma-3
Q20060	predicted	Structural maintenance of chromosomes protein 4
Q18786	predicted	Probable small nuclear ribonucleoprotein Sm D2
P34697	predicted	Superoxide dismutase [Cu-Zn]
P31161	predicted	Superoxide dismutase [Mn] 1, mitochondrial
Q9TZ93	predicted	Transcription elongation factor SPT4
Q21338	predicted	Transcription elongation factor SPT5
P34703	predicted	Suppressor of Ty 6 homolog
P91079	predicted	Serine palmitoyltransferase 1
P12114	predicted	Cuticle collagen sqt-1
Q93890	predicted	UDP-galactose/UDP-N-acetylglucosamine transporter srf-3
Q20822	predicted	Probable signal recognition particle subunit SRP68
P91240	predicted	Signal recognition particle subunit SRP72
P41848	predicted	FACT complex subunit SSRP1-A
O01683	predicted	FACT complex subunit ssrp1-B
Q17703	predicted	Putative steroid dehydrogenase 1
O17795	predicted	Putative steroid dehydrogenase 2
Q17704	predicted	Putative steroid dehydrogenase 3
Q20657	predicted	Stomatin-3
Q22165	predicted	Stomatin-4
P46975	predicted	Dolichyl-diphosphooligosaccharide--protein glycosyltransferase subunit stt-3
P53588	predicted	Succinate--CoA ligase [ADP-forming] subunit beta, mitochondrial
P53589	predicted	Succinate--CoA ligase [GDP-forming] subunit beta, mitochondrial
P55853	predicted	Small ubiquitin-related modifier
P39745	predicted	Mitogen-activated protein kinase mpk-1
O17185	predicted	Two pore potassium channel protein sup-9
Q18864	predicted	Surfeit locus protein 4 homolog
O01541	predicted	Alanine--tRNA ligase, cytoplasmic
Q03577	predicted	Aspartate--tRNA ligase, cytoplasmic
Q09385	predicted	Pre-mRNA-splicing factor syf-2
Q22099	predicted	Lysine--tRNA ligase
Q19722	predicted	Asparagine--tRNA ligase, cytoplasmic
O62431	predicted	Probable glutamine--tRNA ligase
P52709	predicted	Threonine--tRNA ligase, cytoplasmic
Q9U1Q4	predicted	Valine--tRNA ligase
P34690	predicted	Tubulin alpha-2 chain
P91910	predicted	Tubulin alpha-3 chain
P52274	predicted	Tubulin alpha-8 chain
P52275	predicted	Tubulin beta-2 chain
P41937	predicted	Tubulin beta-4 chain
Q20728	predicted	Tubulin-specific chaperone B
P34475	predicted	Tubulin gamma chain
P41988	predicted	T-complex protein 1 subunit alpha
P46550	predicted	T-complex protein 1 subunit zeta
Q93573	predicted	Translationally-controlled tumor protein homolog
Q21824	predicted	Probable peroxiredoxin prdx-3
Q9N5Y2	predicted	Probable very-long-chain enoyl-CoA reductase art-1
P54811	predicted	Transitional endoplasmic reticulum ATPase homolog 1
P54812	predicted	Transitional endoplasmic reticulum ATPase homolog 2
O16991	predicted	Transcription initiation factor IIB
P34567	predicted	General transcription factor IIH subunit 2
P91424	predicted	Dimethyladenosine transferase 1, mitochondrial
P52652	predicted	Putative transcription elongation factor S-II
Q09433	predicted	Thioredoxin-1
O17730	predicted	Putative thiosulfate sulfurtransferase mpst-1
O44477	predicted	Probable mitochondrial import inner membrane translocase subunit Tim17
P34274	predicted	TIP41-like protein
O17528	predicted	Suppressor/enhancer of lin-12 protein 9
O01479	predicted	Tropomodulin
Q09665	predicted	Troponin C, isoform 2
Q27371	predicted	Troponin T
Q18090	predicted	Mitochondrial import receptor subunit TOM40 homolog
P34534	predicted	Putative DNA topoisomerase 2, mitochondrial
Q23670	predicted	Probable DNA topoisomerase 2
Q95NU5	predicted	Torsin-like protein
Q22866	predicted	Tropomyosin isoforms a/b/d/f
O45241	predicted	Multifunctional methyltransferase subunit TRM112-like protein
Q23270	predicted	tRNA (guanine(26)-N(2))-dimethyltransferase
A8WHT1	predicted	tRNA (guanine(37)-N1)-methyltransferase
Q17745	predicted	Thioredoxin reductase 1
Q19329	predicted	Pre-rRNA-processing protein TSR1 homolog
Q09512	predicted	Tubulin--tyrosine ligase-like protein 12
P34500	predicted	Transthyretin-like protein 2
P55955	predicted	Transthyretin-like protein 16
P34499	predicted	Transthyretin-like protein 3
Q03575	predicted	Transthyretin-like protein 5
P34519	predicted	Putative tricarboxylate transport protein, mitochondrial
Q9XWG3	predicted	5'-tyrosyl-DNA phosphodiesterase
Q19673	predicted	Putative tyrosinase-like protein tyr-3
P90978	predicted	Splicing factor U2AF 65 kDa subunit
O45941	predicted	UPF0375 protein Y45F10C.2
Q9XW78	predicted	UPF0528 protein Y75B8A.31
Q9U2G0	predicted	Putative U5 small nuclear ribonucleoprotein 200 kDa helicase
Q9BI88	predicted	UPF0587 protein F46B6.12
P91430	predicted	Ubiquitin-like modifier-activating enzyme 5
Q9XVK5	predicted	NEDD8-conjugating enzyme ubc-12
P52484	predicted	Probable ubiquitin-conjugating enzyme E2 21
P35129	predicted	Ubiquitin-conjugating enzyme E2 2
P34477	predicted	Probable ubiquitin-conjugating enzyme E2 7
Q09444	predicted	Probable ubiquitin carboxyl-terminal hydrolase ubh-4
P0CG71	predicted	Polyubiquitin-A
P91302	predicted	Ubiquitin-like protein 5
Q7JKC3	predicted	Ubiquitin carboxyl-terminal hydrolase 7
P98080	predicted	Cytochrome b-c1 complex subunit 1, mitochondrial
Q17413	predicted	Probable uridine-cytidine kinase
Q17750	predicted	E3 UFM1-protein ligase 1 homolog
Q22295	predicted	Putative UDP-glucuronosyltransferase ugt-50
Q22180	predicted	Putative UDP-glucuronosyltransferase ugt-55
Q10941	predicted	Putative UDP-glucuronosyltransferase ugt-46
Q22181	predicted	Putative UDP-glucuronosyltransferase ugt-56
P34317	predicted	Putative UDP-glucuronosyltransferase ugt-60
Q18081	predicted	Putative UDP-glucuronosyltransferase ugt-48
Q02334	predicted	UDP-galactose translocator 1
Q18685	predicted	Protein unc-112
P34815	predicted	Putative acetylcholine regulator unc-18
P34579	predicted	Vesicular GABA transporter
Q21190	predicted	Protein unc-1
Q10045	predicted	Protein unc-50
P50464	predicted	LIM domain-containing protein unc-97
O01393	predicted	Innexin unc-9
Q09462	predicted	Probable U3 small nucleolar RNA-associated protein 11
Q9XW92	predicted	V-type proton ATPase catalytic subunit A
P34462	predicted	V-type proton ATPase subunit D
Q23680	predicted	Probable V-type proton ATPase subunit F
P91303	predicted	Probable V-type proton ATPase subunit G
P34546	predicted	V-type proton ATPase 16 kDa proteolipid subunit 2/3
Q21752	predicted	Probable voltage-dependent anion-selective channel
P19826	predicted	Vinculin
P30628	predicted	Probable V-type proton ATPase 116 kDa subunit a
Q9NA26	predicted	Vacuolar protein sorting-associated protein 28 homolog
P34561	predicted	Vacuolar protein sorting-associated protein 53 homolog
Q11176	predicted	Actin-interacting protein 1
Q23232	predicted	tRNA (guanine-N(7)-)-methyltransferase non-catalytic subunit
Q09466	predicted	ABC transporter ATP-binding protein/permease wht-3
Q11180	predicted	ABC transporter ATP-binding protein/permease wht-1
Q9U299	predicted	5'-3' exoribonuclease 2 homolog
Q21286	predicted	Probable cation-transporting ATPase K07E3.7
O02485	predicted	Uncharacterized protein ZK1073.1
P90747	predicted	Probable manganese-transporting ATPase catp-8
Q21874	predicted	Uncharacterized protein R09E10.5
O45731	predicted	Uncharacterized protein T02E1.7
Q22836	predicted	Uncharacterized protein T27F2.1
O62518	predicted	Brix domain-containing protein ZK795.3
O01757	predicted	RNA cytidine acetyltransferase
O17606	predicted	UPF0160 protein C27H6.8
P34255	predicted	Uncharacterized protein B0303.3
P41942	predicted	Uncharacterized protein B0272.4
P34430	predicted	Uncharacterized protein F44B9.9
Q05036	predicted	Heat shock protein 110
Q8WQG1	predicted	ER membrane protein complex subunit 7 homolog
Q03567	predicted	Uncharacterized transporter slc-17.2
P46499	predicted	Uncharacterized protein F23F12.3
P90893	predicted	Putative serine protease F56F10.1
P34479	predicted	Probable amino acid transporter skat-1
P53993	predicted	GDP-Man:Man(3)GlcNAc(2)-PP-Dol alpha-1,2-mannosyltransferase
Q7Z118	predicted	Putative transporter B0361.11
P34516	predicted	Putative serine/threonine-protein kinase K06H7.1
Q03615	predicted	Suppressor of activated egl-4 protein 2
P30644	predicted	Uncharacterized calcium-binding protein R08D7.5
P34558	predicted	Uncharacterized protein T05G5.5
P50444	predicted	Protein pelota homolog
P45969	predicted	Protein phosphatase 1 regulatory subunit SDS22 homolog
Q09632	predicted	Uncharacterized oxidoreductase ZK1290.5
Q09477	predicted	Zinc finger protein dpff-1
P41879	predicted	Uncharacterized protein F37A4.1
P41883	predicted	Uncharacterized protein F37A4.5
Q17426	predicted	Putative pseudouridine synthase B0024.11
Q09461	predicted	Uncharacterized mitochondrial carrier C16C10.1
Q09506	predicted	Uncharacterized protein C45G9.7
Q95QN6	predicted	BRCA1-associated protein homolog 2
Q09551	predicted	Uncharacterized protein F27E5.1
Q09309	predicted	Retinoblastoma-binding protein homolog 5
Q09563	predicted	Kelch repeat and BTB domain-containing protein F47D12.7
Q09595	predicted	Putative serine/threonine-protein kinase R03D7.5
P48459	predicted	Putative serine/threonine-protein phosphatase C23G10.1
Q09991	predicted	Uncharacterized serine carboxypeptidase K10B2.2
Q20680	predicted	Protein MTO1 homolog, mitochondrial
Q22230	predicted	Probable 2,4-dienoyl-CoA reductase 3
Q23116	predicted	Probable 2,4-dienoyl-CoA reductase decr-1.2
Q11112	predicted	Putative tyrosine-protein kinase C03B1.5
Q11124	predicted	Uncharacterized protein C03F11.3
P52714	predicted	Uncharacterized serine carboxypeptidase C08H9.1
Q93761	predicted	Uncharacterized oxidoreductase F53C11.3
Q18610	predicted	Protein abhd-3.2
Q19191	predicted	Uncharacterized protein F08B12.4
Q93847	predicted	WD repeat-containing protein wdr-5.2
Q93618	predicted	Zinc finger CCCH domain-containing protein 15 homolog
O16999	predicted	Zinc finger protein ZPR1 homolog
Q86PJ4	predicted	Nuclear Hormone Receptor family
G5EBF0	predicted	Gut granule LOss
G5EBE7	predicted	Cation transporting ATPase
G5EBK3	predicted	ERM-1B
G5EBJ9	predicted	Dimethylaniline monooxygenase [N-oxide-forming]
G5EGT9	predicted	Inactive tyrosine-protein kinase RYK
G5EES2	predicted	ERM-1A
G5EF08	predicted	Na/Ca eXchangers
G5EDN6	predicted	Protein phosphatase 2B regulatory subunit cnb-1
G5EEV6	predicted	Laminin alpha
G5EGC7	predicted	Cadmium-inducible lysosomal protein CDR-5
G5EGD5	predicted	SKR-12
G5EDQ0	predicted	Chloride channel protein
G5ECB5	predicted	Uncharacterized protein
G5ECB6	predicted	Glycosyltransferase
Q9UAT3	predicted	MonoCarboxylate Transporter family
G5EGT4	predicted	Chloride channel protein
G5EEU7	predicted	Receptor Mediated Endocytosis
G5ECR9	predicted	UNC-55a isoform
G5EEN3	predicted	CED-5
G5EGM1	predicted	Matrix metalloproteinase
G5EEK8	predicted	Calcium-transporting ATPase
G5EEV5	predicted	5C820
G5EF53	predicted	SWI/SNF nucleosome remodeling complex component
G5EEX4	predicted	SKR-13
G5EEX5	predicted	Feminization Of Germline
G5EC35	predicted	Beta chain spectrin homolog Sma1
H2FLJ1	predicted	STomatin-Like
G5EG26	predicted	R151.8A protein
G5EG62	predicted	UNC-45
G5EBH4	predicted	CaDmium Responsive
G5EEK9	predicted	V-type proton ATPase subunit a
G5EG61	predicted	P-GlycoProtein related
G5EBT3	predicted	SeRPin
Q9U9J8	predicted	Beta-G spectrin
G5EGG8	predicted	RAD51 short isoform
G5ED65	predicted	Protein ver-1
G5EGH9	predicted	NADPH-dependent diflavin oxidoreductase 1
G5EEM0	predicted	Nuclear Hormone Receptor family
G5EES9	predicted	ThioredoXin-Like
G5ECE3	predicted	LAMinin related. See also lmb
G5EET3	predicted	CaDmium Responsive
G5EET5	predicted	HP1 Like (Heterochromatin protein)
G5EGS4	predicted	KELch-repeat containing protein
G5EBN5	predicted	Enhancer of Glp-One (Glp-1)
G5EBK8	predicted	GTP binding protein
G5EBK5	predicted	F44C8.7-like protein
G5EDH1	predicted	V-type proton ATPase subunit a
G5ECZ0	predicted	Heavy chain, Unconventional Myosin
G5EDT8	predicted	SMG-3
G5EDB6	predicted	ParaPleGiN AAA protease family
G5EFB5	predicted	CPN-1
G5ECY6	predicted	C-term of Hsp70-iNteracting protein (CHIP family)
G5EDB5	predicted	Uncharacterized protein
G5EFC1	predicted	RAB family
G5EDG6	predicted	COLlagen
G5EC36	predicted	CeLIM-7 (Fragment)
G5EFP1	predicted	Receptor Mediated Endocytosis
G5EBV3	predicted	Rac-like GTPase
G5EC38	predicted	Cation transporting ATPase
G5EBI0	predicted	4D656
G5EFK4	predicted	ADP-Ribosylation Factor related
G5EEB6	predicted	COLlagen structural
Q9BMK9	predicted	Chloride channel protein clh-3
G5EFU2	predicted	Adenine Nucleotide Translocator
G5EFV5	predicted	Cyclin-dependent kinase 7
G5EFU0	predicted	Serine/threonine-protein kinase pak-2
G5EFK9	predicted	Calcium-transporting ATPase
G5EDD8	predicted	SKR-2
G5EEG0	predicted	CALmodulin related genes
G5EDE8	predicted	ERGIC-53-like protein
G5EDE2	predicted	Chromo-domain protein
G5EEG7	predicted	SMU-1
G5EDN1	predicted	Carboxylic ester hydrolase
C0KDV0	predicted	K+/Cl-Cotransporter
Q6QUQ6	predicted	SeRPin
G5EDP6	predicted	Dimethylaniline monooxygenase [N-oxide-forming]
G5EDP2	predicted	Non-specific lipid-transfer protein-like 2
G5EDL5	predicted	Epoxide hydrolase 2
G5EDL3	predicted	Aurora/Ipl1 Related kinase
G5EDM1	predicted	Four domain-type voltage-gated ion channel alpha-1 subunit
G5EGB1	predicted	Galectin
Q17394	predicted	Innexin
G5ED38	predicted	COLlagen
G5EDI5	predicted	UNC-55b isoform
G5EFM9	predicted	Serine/threonine-protein kinase nekl-3
G5EFT4	predicted	Aminopeptidase-1
G5EFG3	predicted	SPermiDine Synthase
G5EFW8	predicted	Adenine Nucleotide Translocator
G5EDY8	predicted	Dynamin-Related Protein
G5EE88	predicted	SKR-15
G5EF26	predicted	Putative low density lipoprotein receptor associated protein (37.4 kD)
G5ECH7	predicted	Cyclin-dependent-like kinase 5
A7KQE9	predicted	ELAV-Type RNA binding-protein family
G5EBS5	predicted	Rab27
G5EBR1	predicted	GDI (RabGDP Dissociation Inhibitor) family
G5EFP5	predicted	Alpha-(1,3)-fucosyltransferase fut-3
G5EBR7	predicted	DNA-(apurinic or apyrimidinic site) lyase
G5EFI4	predicted	Galectin
G5EFQ8	predicted	SMN (Human Survival Motor Neuron gene) homolog
Q6QUQ5	predicted	SeRPin
G5EFH6	predicted	Uncharacterized protein
G5EFQ1	predicted	Isopentenyl Diphosphate Isomerase
G5EFQ9	predicted	MEC-5
G5EG32	predicted	Four domain-type voltage-gated ion channel alpha-1 subunit
G5EC75	predicted	Chloride channel protein
G5EG85	predicted	Beta-G spectrin
G5ECM6	predicted	Elongation factor Tu homologue
G5EE98	predicted	SKR-20
G5EE89	predicted	CaDmium Responsive
G5ECX9	predicted	CaDmium Responsive
G5ECY2	predicted	SeRPin
Q49HI3	predicted	TOMosyn synaptic protein
G5EEH6	predicted	IsoValeryl-CoA Dehydrogenase
G5EE40	predicted	SeRPin
Q95Y96	predicted	Uncharacterized protein
G5EC16	predicted	SMN (Human Survival Motor Neuron gene) homolog
G5EC92	predicted	SKR-19
G5EFU8	predicted	COLlagen
G5EDF8	predicted	F-box A protein
G5EDF5	predicted	Mitochondrial elongation factor Tu homologue
G5EDF9	predicted	ABC transporter PGP-2
G5EE06	predicted	Alpha-(1,3)-fucosyltransferase fut-5
G5ED43	predicted	Dimethylaniline monooxygenase [N-oxide-forming]
G5EE09	predicted	CCR (Yeast CCR4/NOT complex component) homolog
G5ED07	predicted	Protein disulfide-isomerase
G5EDU0	predicted	Multispecific organic anion transporter
G5EEC9	predicted	K+/Cl-Cotransporter
G5EEI8	predicted	CHORD Protein
G5EEI4	predicted	ASpartyl Protease
G5EEI1	predicted	LGL-1
G5EG94	predicted	CaSPase
G5EG93	predicted	Chloride channel protein
G5EGA7	predicted	GTP binding protein
[truncated: 2,736 more rows]

## Sheet: Homo sapiens
UNIPROT_ID	identified by MSMS / predicted	DESCRIPTION
P31749	identified	RAC-alpha serine/threonine-protein kinase
Q9H0E9	identified	Bromodomain-containing protein 8
Q5H9L4	identified	Transcription initiation factor TFIID subunit 7-like
Q9H0E3	identified	Histone deacetylase complex subunit SAP130
O00629	identified	Importin subunit alpha-3
P40227	identified	T-complex protein 1 subunit zeta
Q96NU1	identified	Sterile alpha motif domain-containing protein 11
O15078	identified	Centrosomal protein of 290 kDa
Q9NQT5	identified	Exosome complex component RRP40
Q49A88	identified	Coiled-coil domain-containing protein 14
Q9HC78	identified	Zinc finger and BTB domain-containing protein 20
Q9NZL3	identified	Zinc finger protein 224
Q8TAQ2	identified	SWI/SNF complex subunit SMARCC2
Q8N5F7	identified	NF-kappa-B-activating protein
A0A0C4DGB5	identified	Calpastatin
Q9NXR8	identified	Inhibitor of growth protein 3
Q9P2E9	identified	Ribosome-binding protein 1
Q00535	identified	Cyclin-dependent-like kinase 5
Q9HBM1	identified	Kinetochore protein Spc25
Q96N64	identified	PWWP domain-containing protein 2A
P0C0S8	identified	Histone H2A type 1
P21675	identified	Transcription initiation factor TFIID subunit 1
O95251	identified	Histone acetyltransferase KAT7
P30291	identified	Wee1-like protein kinase
Q96IT1	identified	Zinc finger protein 496
P02545	identified	Prelamin-A/C
P40429	identified	60S ribosomal protein L13a
Q12830	identified	Nucleosome-remodeling factor subunit BPTF
Q13838	identified	Spliceosome RNA helicase DDX39B
Q12834	identified	Cell division cycle protein 20 homolog
P13747	identified	HLA class I histocompatibility antigen, alpha chain E
Q9UKJ3	identified	G patch domain-containing protein 8
Q53ET0	identified	CREB-regulated transcription coactivator 2
P05387	identified	60S acidic ribosomal protein P2
P78346	identified	Ribonuclease P protein subunit p30
P78347	identified	General transcription factor II-I
P05388	identified	60S acidic ribosomal protein P0
P62979	identified	Ubiquitin-40S ribosomal protein S27a
Q9NTZ6	identified	RNA-binding protein 12
Q2M218	identified	Zinc finger protein 630
Q9BRT6	identified	Protein LLP homolog
Q9BYG3	identified	MKI67 FHA domain-interacting nucleolar phosphoprotein
O76021	identified	Ribosomal L1 domain-containing protein 1
P52272	identified	Heterogeneous nuclear ribonucleoprotein M
Q5T7W0	identified	Zinc finger protein 618
Q96T60	identified	Bifunctional polynucleotide phosphatase/kinase
Q5SV95	identified	Sterile alpha motif domain-containing protein 11 (Fragment)
Q15369	identified	Transcription elongation factor B polypeptide 1
Q15366	identified	Poly(rC)-binding protein 2
Q15365	identified	Poly(rC)-binding protein 1
Q13901	identified	Nuclear nucleic acid-binding protein C1D
P29401	identified	Transketolase
Q56P03	identified	E2F-associated phosphoprotein
Q9H0S4	identified	Probable ATP-dependent RNA helicase DDX47
Q5JX56	identified	Copine-1 (Fragment)
P39023	identified	60S ribosomal protein L3
P35240	identified	Merlin
Q5VWQ0	identified	Round spermatid basic protein 1
Q8IY22	identified	C-Maf-inducing protein
Q7Z7J5	identified	Developmental pluripotency-associated protein 2
Q9H788	identified	SH2 domain-containing protein 4A
P35249	identified	Replication factor C subunit 4
Q9NVP1	identified	ATP-dependent RNA helicase DDX18
Q9NVP2	identified	Histone chaperone ASF1B
Q86UQ0	identified	Zinc finger protein 589
Q9P215	identified	Pogo transposable element with KRAB domain
P62807	identified	Histone H2B type 1-C/E/F/G/I
Q9P217	identified	Zinc finger SWIM domain-containing protein 5
C4AMC7	identified	Putative WAS protein family homolog 3
Q9BVC3	identified	Sister chromatid cohesion protein DCC1
Q9UKL0	identified	REST corepressor 1
O43852	identified	Calumenin
Q9BXW9	identified	Fanconi anemia group D2 protein
Q9UBQ0	identified	Vacuolar protein sorting-associated protein 29
C9JJV4	identified	Protein transport protein Sec61 subunit alpha isoform 2 (Fragment)
P14373	identified	Zinc finger protein RFP
Q9H3M7	identified	Thioredoxin-interacting protein
Q8WYA6	identified	Beta-catenin-like protein 1
Q8IYW5	identified	E3 ubiquitin-protein ligase RNF168
Q5VYK3	identified	Proteasome-associated protein ECM29 homolog
Q9BZE4	identified	Nucleolar GTP-binding protein 1
Q71DI3	identified	Histone H3.2
Q9Y4E5	identified	E3 SUMO-protein ligase ZNF451
Q8NEM0	identified	Microcephalin
Q8NEM7	identified	Transcription factor SPT20 homolog
Q6NX49	identified	Zinc finger protein 544
Q99081	identified	Transcription factor 12
Q9UKX7	identified	Nuclear pore complex protein Nup50
P78563	identified	Double-stranded RNA-specific editase 1
P04035	identified	3-hydroxy-3-methylglutaryl-coenzyme A reductase
O75897	identified	Sulfotransferase 1C4
Q13887	identified	Krueppel-like factor 5
Q5SQL3	identified	Homeodomain-interacting protein kinase 1
Q92616	identified	eIF-2-alpha kinase activator GCN1
Q9HCM7	identified	Fibrosin-1-like protein
Q9H967	identified	WD repeat-containing protein 76
Q9BSK4	identified	Protein fem-1 homolog A
Q14562	identified	ATP-dependent RNA helicase DHX8
Q8WYB5	identified	Histone acetyltransferase KAT6B
Q99848	identified	Probable rRNA-processing protein EBP2
P18077	identified	60S ribosomal protein L35a
P24001	identified	Interleukin-32
Q15185	identified	Prostaglandin E synthase 3
Q9H147	identified	Deoxynucleotidyltransferase terminal-interacting protein 1
Q15181	identified	Inorganic pyrophosphatase
P17844	identified	Probable ATP-dependent RNA helicase DDX5
Q14585	identified	Zinc finger protein 345
Q14584	identified	Zinc finger protein 266
Q14586	identified	Zinc finger protein 267
Q9UHF7	identified	Zinc finger transcription factor Trps1
O94906	identified	Pre-mRNA-processing factor 6
Q9BYE7	identified	Polycomb group RING finger protein 6
Q14588	identified	Zinc finger protein 234
O94901	identified	SUN domain-containing protein 1
O43248	identified	Homeobox protein Hox-C11
P04908	identified	Histone H2A type 1-B/E
Q8NFC6	identified	Biorientation of chromosomes in cell division protein 1-like 1
Q13129	identified	Zinc finger protein Rlf
O43242	identified	26S proteasome non-ATPase regulatory subunit 3
Q13123	identified	Protein Red
O43795	identified	Unconventional myosin-Ib
Q8WU90	identified	Zinc finger CCCH domain-containing protein 15
Q9NV72	identified	Zinc finger protein 701
Q9UHH9	identified	Inositol hexakisphosphate kinase 2
Q9UPN6	identified	Protein SCAF8
Q9UPN9	identified	E3 ubiquitin-protein ligase TRIM33
Q8N684	identified	Cleavage and polyadenylation specificity factor subunit 7
Q8N680	identified	Zinc finger and BTB domain-containing protein 2
Q562R1	identified	Beta-actin-like protein 2
Q2QGD7	identified	Zinc finger protein ZXDC
Q9Y3Y2	identified	Chromatin target of PRMT1 protein
Q14103	identified	Heterogeneous nuclear ribonucleoprotein D0
Q9HAP2	identified	MLX-interacting protein
Q9UNX3	identified	60S ribosomal protein L26-like 1
Q3BDU3	identified	PMS1 protein homolog 1
Q9UNX4	identified	WD repeat-containing protein 3
O75164	identified	Lysine-specific demethylase 4A
Q96G28	identified	Cilia- and flagella-associated protein 36
Q9H211	identified	DNA replication factor Cdt1
Q5VZL5	identified	Zinc finger MYM-type protein 4
Q96G25	identified	Mediator of RNA polymerase II transcription subunit 8
O75367	identified	Core histone macro-H2A.1
P26641	identified	Elongation factor 1-gamma
Q16527	identified	Cysteine and glycine-rich protein 2
Q9HCE5	identified	N6-adenosine-methyltransferase subunit METTL14
F5H825	identified	Protoporphyrinogen oxidase
P60709	identified	Actin, cytoplasmic 1
Q8N1F7	identified	Nuclear pore complex protein Nup93
P10914	identified	Interferon regulatory factor 1
Q6NWY9	identified	Pre-mRNA-processing factor 40 homolog B
P21854	identified	B-cell differentiation antigen CD72
Q8WUF8	identified	Protein FAM172A
Q9NUU7	identified	ATP-dependent RNA helicase DDX19A
P67870	identified	Casein kinase II subunit beta
Q13347	identified	Eukaryotic translation initiation factor 3 subunit I
O15417	identified	Trinucleotide repeat-containing gene 18 protein
Q9BQG0	identified	Myb-binding protein 1A
P49419	identified	Alpha-aminoadipic semialdehyde dehydrogenase
Q9P1Y6	identified	PHD and RING finger domain-containing protein 1
Q7Z7G8	identified	Vacuolar protein sorting-associated protein 13B
Q6VMQ6	identified	Activating transcription factor 7-interacting protein 1
P62495	identified	Eukaryotic peptide chain release factor subunit 1
Q9Y5Q8	identified	General transcription factor 3C polypeptide 5
Q14966	identified	Zinc finger protein 638
A8MU27	identified	Small ubiquitin-related modifier 3
P20585	identified	DNA mismatch repair protein Msh3
P35789	identified	Zinc finger protein 93
P50395	identified	Rab GDP dissociation inhibitor beta
Q9NWS9	identified	Zinc finger protein 446
Q9ULJ3	identified	Zinc finger and BTB domain-containing protein 21
Q9NUA8	identified	Zinc finger and BTB domain-containing protein 40
Q96FZ2	identified	Embryonic stem cell-specific 5-hydroxymethylcytosine-binding protein
Q96GY3	identified	Protein lin-37 homolog
P49773	identified	Histidine triad nucleotide-binding protein 1
Q9BQ52	identified	Zinc phosphodiesterase ELAC protein 2
P25205	identified	DNA replication licensing factor MCM3
O15525	identified	Transcription factor MafG
Q9ULV3	identified	Cip1-interacting zinc finger protein
O95630	identified	STAM-binding protein
P21217	identified	Galactoside 3(4)-L-fucosyltransferase
Q96MU6	identified	Zinc finger protein 778
Q96MU7	identified	YTH domain-containing protein 1
Q6P6C2	identified	RNA demethylase ALKBH5
Q8IWI9	identified	MAX gene-associated protein
Q16670	identified	Zinc finger and SCAN domain-containing protein 26
Q9NVM9	identified	Protein asunder homolog
Q8N8K9	identified	Uncharacterized protein KIAA1958
Q9BS31	identified	Zinc finger protein 649
Q9HAZ1	identified	Dual specificity protein kinase CLK4
Q96KM6	identified	Zinc finger protein 512B
Q0VFZ6	identified	Coiled-coil domain-containing protein 173
P06703	identified	Protein S100-A6
O15062	identified	Zinc finger and BTB domain-containing protein 5
P48556	identified	26S proteasome non-ATPase regulatory subunit 8
P10646	identified	Tissue factor pathway inhibitor
P48552	identified	Nuclear receptor-interacting protein 1
Q9UBZ9	identified	DNA repair protein REV1
Q8NAP3	identified	Zinc finger and BTB domain-containing protein 38
Q96GN5	identified	Cell division cycle-associated 7-like protein
Q9NZM4	identified	Glioma tumor suppressor candidate region gene 1 protein
Q96QT6	identified	PHD finger protein 12
Q9NW64	identified	Pre-mRNA-splicing factor RBM22
Q8NCD3	identified	Holliday junction recognition protein
P05067	identified	Amyloid beta A4 protein
Q9Y6R6	identified	Zinc finger protein 780B
Q9BZV1	identified	UBX domain-containing protein 6
Q03989	identified	AT-rich interactive domain-containing protein 5A
Q9C0K0	identified	B-cell lymphoma/leukemia 11B
Q8NCJ5	identified	SPRY domain-containing protein 3
I3L107	identified	Pigment epithelium-derived factor (Fragment)
O95243	identified	Methyl-CpG-binding domain protein 4
Q96GX5	identified	Serine/threonine-protein kinase greatwall
Q8TAA3	identified	Proteasome subunit alpha type-7-like
Q13823	identified	Nucleolar GTP-binding protein 2
Q08623	identified	Pseudouridine-5'-phosphatase
P49959	identified	Double-strand break repair protein MRE11A
Q9HB19	identified	Pleckstrin homology domain-containing family A member 2
P49790	identified	Nuclear pore complex protein Nup153
P49792	identified	E3 SUMO-protein ligase RanBP2
P56545	identified	C-terminal-binding protein 2
Q9NX38	identified	Protein Simiate
A0A0A0MRP6	identified	Probable global transcription activator SNF2L1
Q07352	identified	mRNA decay activator protein ZFP36L1
Q93009	identified	Ubiquitin carboxyl-terminal hydrolase 7
P51114	identified	Fragile X mental retardation syndrome-related protein 1
Q00610	identified	Clathrin heavy chain 1
Q9H7L9	identified	Sin3 histone deacetylase corepressor complex component SDS3
Q00613	identified	Heat shock factor protein 1
Q5T1V5	identified	Probable ATP-dependent RNA helicase DDX59 (Fragment)
O60814	identified	Histone H2B type 1-K
Q15170	identified	Transcription elongation factor A protein-like 1
Q9NVC6	identified	Mediator of RNA polymerase II transcription subunit 17
Q15370	identified	Transcription elongation factor B polypeptide 2
Q9P0L0	identified	Vesicle-associated membrane protein-associated protein A
Q9Y618	identified	Nuclear receptor corepressor 2
Q08752	identified	Peptidyl-prolyl cis-trans isomerase D
Q01105	identified	Protein SET
Q8IY18	identified	Structural maintenance of chromosomes protein 5
P01137	identified	Transforming growth factor beta-1
P18669	identified	Phosphoglycerate mutase 1
P32455	identified	Guanylate-binding protein 1
P32456	identified	Guanylate-binding protein 2
Q9P227	identified	Rho GTPase-activating protein 23
Q9UKM9	identified	RNA-binding protein Raly
Q8IYB9	identified	Zinc finger protein 595
Q9UMN6	identified	Histone-lysine N-methyltransferase 2B
Q969J2	identified	Zinc finger protein with KRAB and SCAN domains 4
O43927	identified	C-X-C motif chemokine 13
O43920	identified	NADH dehydrogenase [ubiquinone] iron-sulfur protein 5
Q9Y6D9	identified	Mitotic spindle assembly checkpoint protein MAD1
P08708	identified	40S ribosomal protein S17
Q01581	identified	Hydroxymethylglutaryl-CoA synthase, cytoplasmic
Q96JM7	identified	Lethal(3)malignant brain tumor-like protein 3
Q9NRZ9	identified	Lymphoid-specific helicase
Q8N9M1	identified	Uncharacterized protein C19orf47
Q99856	identified	AT-rich interactive domain-containing protein 3A
P52292	identified	Importin subunit alpha-1
Q92608	identified	Dedicator of cytokinesis protein 2
O75396	identified	Vesicle-trafficking protein SEC22b
Q6NYC1	identified	Bifunctional arginine demethylase and lysyl-hydroxylase JMJD6
P10073	identified	Zinc finger and SCAN domain-containing protein 22
Q9BRD0	identified	BUD13 homolog
P10074	identified	Zinc finger and BTB domain-containing protein 48
P09038	identified	Fibroblast growth factor 2
Q96JM3	identified	Chromosome alignment-maintaining phosphoprotein 1
O75553	identified	Disabled homolog 1
Q96JM2	identified	Zinc finger protein 462
Q99986	identified	Serine/threonine-protein kinase VRK1
P35659	identified	Protein DEK
P35658	identified	Nuclear pore complex protein Nup214
P62701	identified	40S ribosomal protein S4, X isoform
Q9H992	identified	E3 ubiquitin-protein ligase MARCH7
P27694	identified	Replication protein A 70 kDa DNA-binding subunit
P27695	identified	DNA-(apurinic or apyrimidinic site) lyase
Q5T0B9	identified	Zinc finger protein 362
P46013	identified	Proliferation marker protein Ki-67
P17858	identified	ATP-dependent 6-phosphofructokinase, liver type
Q66K89	identified	Transcription factor E4F1
Q9H175	identified	Cysteine/serine-rich nuclear protein 2
Q7Z5J4	identified	Retinoic acid-induced protein 1
Q9NPG3	identified	Ubinuclein-1
Q8NI77	identified	Kinesin-like protein KIF18A
Q9BSD7	identified	Cancer-related nucleoside-triphosphatase
Q9H422	identified	Homeodomain-interacting protein kinase 3
O43252	identified	Bifunctional 3'-phosphoadenosine 5'-phosphosulfate synthase 1
Q09028	identified	Histone-binding protein RBBP4
Q9NYF8	identified	Bcl-2-associated transcription factor 1
Q9UJQ4	identified	Sal-like protein 4
Q5T3J3	identified	Ligand-dependent nuclear receptor-interacting factor 1
P52747	identified	Zinc finger protein 143
P58876	identified	Histone H2B type 1-D
Q96RD9	identified	Fc receptor-like protein 5
P30154	identified	Serine/threonine-protein phosphatase 2A 65 kDa regulatory subunit A beta isoform
Q5TA45	identified	Integrator complex subunit 11
P53350	identified	Serine/threonine-protein kinase PLK1
Q15165	identified	Serum paraoxonase/arylesterase 2
P41970	identified	ETS domain-containing protein Elk-3
Q14137	identified	Ribosome biogenesis protein BOP1
P17097	identified	Zinc finger protein 7
P52739	identified	Zinc finger protein 131
P52736	identified	Zinc finger protein 133
P46783	identified	40S ribosomal protein S10
P46782	identified	40S ribosomal protein S5
P46781	identified	40S ribosomal protein S9
Q9Y2U8	identified	Inner nuclear membrane protein Man1
Q9UIS9	identified	Methyl-CpG-binding domain protein 1
P61956	identified	Small ubiquitin-related modifier 2
Q68D10	identified	Protein SPT2 homolog
O95400	identified	CD2 antigen cytoplasmic tail-binding protein 2
Q9UEE9	identified	Craniofacial development protein 1
O95409	identified	Zinc finger protein ZIC 2
Q8TD17	identified	Zinc finger protein 398
P04637	identified	Cellular tumor antigen p53
O75179	identified	Ankyrin repeat domain-containing protein 17
Q99459	identified	Cell division cycle 5-like protein
Q05481	identified	Zinc finger protein 91
Q9BWT1	identified	Cell division cycle-associated protein 7
Q5TBB1	identified	Ribonuclease H2 subunit B
Q9BWT3	identified	Poly(A) polymerase gamma
O75376	identified	Nuclear receptor corepressor 1
Q8TCU4	identified	Alstrom syndrome protein 1
Q14004	identified	Cyclin-dependent kinase 13
O77932	identified	Decapping and exoribonuclease protein
Q9H3P2	identified	Negative elongation factor A
Q15776	identified	Zinc finger protein with KRAB and SCAN domains 8
P40937	identified	Replication factor C subunit 5
Q02040	identified	A-kinase anchor protein 17A
Q9NY74	identified	Ewing's tumor-associated antigen 1
Q8WUA2	identified	Peptidyl-prolyl cis-trans isomerase-like 4
Q9BWF2	identified	E3 ubiquitin-protein ligase TRAIP
Q8WUA4	identified	General transcription factor 3C polypeptide 2
P31943	identified	Heterogeneous nuclear ribonucleoprotein H
P31942	identified	Heterogeneous nuclear ribonucleoprotein H3
Q13356	identified	Peptidyl-prolyl cis-trans isomerase-like 2
Q13351	identified	Krueppel-like factor 1
Q9UHK0	identified	Nuclear fragile X mental retardation-interacting protein 1
Q13352	identified	Centromere protein R
P31948	identified	Stress-induced-phosphoprotein 1
Q6PL18	identified	ATPase family AAA domain-containing protein 2
Q4VC05	identified	B-cell CLL/lymphoma 7 protein family member A
Q96MF7	identified	E3 SUMO-protein ligase NSE2
Q9NYT0	identified	Pleckstrin-2
Q6JEL2	identified	Kelch-like protein 10
P40337	identified	Von Hippel-Lindau disease tumor suppressor
A7E2Y1	identified	Myosin-7B
Q9UJU3	identified	Zinc finger protein 112
Q7L4I2	identified	Arginine/serine-rich coiled-coil protein 2
Q9Y2K1	identified	Zinc finger and BTB domain-containing protein 1
Q9NYZ3	identified	G2 and S phase-expressed protein 1
P06454	identified	Prothymosin alpha
Q9Y5B9	identified	FACT complex subunit SPT16
Q9UN86	identified	Ras GTPase-activating protein-binding protein 2
O14686	identified	Histone-lysine N-methyltransferase 2D
Q5FWF5	identified	N-acetyltransferase ESCO1
Q9NS75	identified	Cysteinyl leukotriene receptor 2
O95625	identified	Zinc finger and BTB domain-containing protein 11
Q16649	identified	Nuclear factor interleukin-3-regulated protein
O95626	identified	Acidic leucine-rich nuclear phosphoprotein 32 family member D
Q8WYQ5	identified	Microprocessor complex subunit DGCR8
Q9UPQ4	identified	Tripartite motif-containing protein 35
Q16881	identified	Thioredoxin reductase 1, cytoplasmic
Q9HCG1	identified	Zinc finger protein 160
Q5TB19	identified	Acidic (Leucine-rich) nuclear phosphoprotein 32 family, member E
P09936	identified	Ubiquitin carboxyl-terminal hydrolase isozyme L1
Q9NPA3	identified	Mid1-interacting protein 1
Q9NS91	identified	E3 ubiquitin-protein ligase RAD18
Q9HD26	identified	Golgi-associated PDZ and coiled-coil motif-containing protein
Q9UN79	identified	Transcription factor SOX-13
G3V2Q1	identified	Heterogeneous nuclear ribonucleoproteins C1/C2
Q9C086	identified	INO80 complex subunit B
Q8IXZ2	identified	Zinc finger CCCH domain-containing protein 3
Q9NQZ2	identified	Something about silencing protein 10
Q13586	identified	Stromal interaction molecule 1
Q6NUN9	identified	Zinc finger protein 746
Q8IVH2	identified	Forkhead box protein P4
P21333	identified	Filamin-A
Q9NZJ0	identified	Denticleless protein homolog
G5E972	identified	Lamina-associated polypeptide 2, isoforms beta/gamma
O95758	identified	Polypyrimidine tract-binding protein 3
P30566	identified	Adenylosuccinate lyase
Q9NW13	identified	RNA-binding protein 28
Q9C0J9	identified	Class E basic helix-loop-helix protein 41
Q9C0J8	identified	pre-mRNA 3' end processing protein WDR33
P38159	identified	RNA-binding motif protein, X chromosome
Q10586	identified	D site-binding protein
Q10589	identified	Bone marrow stromal antigen 2
P51610	identified	Host cell factor 1
Q9UGL1	identified	Lysine-specific demethylase 5B
Q9Y282	identified	Endoplasmic reticulum-Golgi intermediate compartment protein 3
Q9Y285	identified	Phenylalanine--tRNA ligase alpha subunit
Q9Y287	identified	Integral membrane protein 2B
O00267	identified	Transcription elongation factor SPT5
O75534	identified	Cold shock domain-containing protein E1
Q8WWQ0	identified	PH-interacting protein
P08865	identified	40S ribosomal protein SA
Q96IZ5	identified	RNA-binding protein 41
Q9NQ50	identified	39S ribosomal protein L40, mitochondrial
Q01826	identified	DNA-binding protein SATB1
Q9ULG1	identified	DNA helicase INO80
Q9BWM5	identified	Zinc finger protein 416
A5PL33	identified	Protein KRBA1
P13010	identified	X-ray repair cross-complementing protein 5
Q5T200	identified	Zinc finger CCCH domain-containing protein 13
P78362	identified	SRSF protein kinase 2
P78364	identified	Polyhomeotic-like protein 1
P23025	identified	DNA repair protein complementing XP-A cells
P09488	identified	Glutathione S-transferase Mu 1
Q9BVJ6	identified	U3 small nucleolar RNA-associated protein 14 homolog A
O95347	identified	Structural maintenance of chromosomes protein 2
Q719H9	identified	BTB/POZ domain-containing protein KCTD1
Q5T7U0	identified	General transcription factor 3C polypeptide 5 (Fragment)
Q6PK81	identified	Zinc finger protein 773
Q8WYK2	identified	Jun dimerization protein 2
Q15349	identified	Ribosomal protein S6 kinase alpha-2
P62805	identified	Histone H4
P60174	identified	Triosephosphate isomerase
O00232	identified	26S proteasome non-ATPase regulatory subunit 12
O00461	identified	Golgi integral membrane protein 4
Q9UL59	identified	Zinc finger protein 214
Q15345	identified	Leucine-rich repeat-containing protein 41
Q9NXT0	identified	Zinc finger protein 586
P38398	identified	Breast cancer type 1 susceptibility protein
P42167	identified	Lamina-associated polypeptide 2, isoforms beta/gamma
O75419	identified	Cell division control protein 45 homolog
Q9NVV9	identified	THAP domain-containing protein 1
Q6ZW49	identified	PAX-interacting protein 1
Q5JXI0	identified	Four and a half LIM domains protein 1 (Fragment)
P62826	identified	GTP-binding nuclear protein Ran
P18615	identified	Negative elongation factor E
Q6ZU80	identified	Centrosomal protein of 128 kDa
P51858	identified	Hepatoma-derived growth factor
Q9Y4W2	identified	Ribosomal biogenesis protein LAS1L
P18583	identified	Protein SON
Q8N2M8	identified	CLK4-associating serine/arginine rich protein
O95983	identified	Methyl-CpG-binding domain protein 3
Q93034	identified	Cullin-5
O95292	identified	Vesicle-associated membrane protein-associated protein B/C
O95297	identified	Myelin protein zero-like protein 1
Q96JN0	identified	Ligand-dependent corepressor
Q86T75	identified	Neuroblastoma breakpoint family member 11
Q7Z6I8	identified	UPF0461 protein C5orf24
O95965	identified	Integrin beta-like protein 1
P08047	identified	Transcription factor Sp1
Q92614	identified	Unconventional myosin-XVIIIa
Q9H501	identified	ESF1 homolog
Q9BUX1	identified	Glutathione-specific gamma-glutamylcyclotransferase 1
P08048	identified	Zinc finger Y-chromosomal protein
Q92618	identified	Zinc finger protein 516
Q96LI5	identified	CCR4-NOT transcription complex subunit 6-like
O95969	identified	Secretoglobin family 1D member 2
Q86TE4	identified	Leucine zipper protein 2
Q9BZK7	identified	F-box-like/WD repeat-containing protein TBL1XR1
P15531	identified	Nucleoside diphosphate kinase A
Q9BZK3	identified	Putative nascent polypeptide-associated complex subunit alpha-like protein
Q8TE77	identified	Protein phosphatase Slingshot homolog 3
Q8TE76	identified	MORC family CW-type zinc finger protein 4
Q8TE73	identified	Dynein heavy chain 5, axonemal
Q99996	identified	A-kinase anchor protein 9
Q6UB99	identified	Ankyrin repeat domain-containing protein 11
E7ET34	identified	Membrane-spanning 4-domains subfamily A member 15
Q96R72	identified	Olfactory receptor 4K3
Q86U06	identified	Probable RNA-binding protein 23
P46063	identified	ATP-dependent DNA helicase Q1
P46060	identified	Ran GTPase-activating protein 1
P01100	identified	Proto-oncogene c-Fos
P68400	identified	Casein kinase II subunit alpha
Q9H165	identified	B-cell lymphoma/leukemia 11A
Q96RE7	identified	Nucleus accumbens-associated protein 1
Q5JP53	identified	Tubulin beta chain
P22087	identified	rRNA 2'-O-methyltransferase fibrillarin
P68371	identified	Tubulin beta-4B chain
Q5T3I0	identified	G patch domain-containing protein 4
Q9UHD1	identified	Cysteine and histidine-rich domain-containing protein 1
Q9H869	identified	YY1-associated protein 1
Q96RE9	identified	Zinc finger protein 300
Q8N3A8	identified	Poly [ADP-ribose] polymerase 8
Q9H714	identified	Uncharacterized protein KIAA0226-like
P53611	identified	Geranylgeranyl transferase type-2 subunit beta
Q5JR95	identified	40S ribosomal protein S8
Q6SJ93	identified	Protein FAM111B
P61964	identified	WD repeat-containing protein 5
P18124	identified	60S ribosomal protein L7
P08195	identified	4F2 cell-surface antigen heavy chain
P15408	identified	Fos-related antigen 2
P52741	identified	Zinc finger protein 134
P52746	identified	Zinc finger protein 142
Q5W0H4	identified	Translationally-controlled tumor protein
Q76L83	identified	Putative Polycomb group protein ASXL2
P24666	identified	Low molecular weight phosphotyrosine protein phosphatase
P17482	identified	Homeobox protein Hox-B9
P17480	identified	Nucleolar transcription factor 1
P17481	identified	Homeobox protein Hox-B8
Q8WV22	identified	Non-structural maintenance of chromosomes element 1 homolog
Q9GZS3	identified	WD repeat-containing protein 61
Q6IE81	identified	Protein Jade-1
Q8IWY8	identified	Zinc finger and SCAN domain-containing protein 29
Q96HC4	identified	PDZ and LIM domain protein 5
O95433	identified	Activator of 90 kDa heat shock protein ATPase homolog 1
P49327	identified	Fatty acid synthase
O43684	identified	Mitotic checkpoint protein BUB3
P49321	identified	Nuclear autoantigenic sperm protein
Q14166	identified	Tubulin--tyrosine ligase-like protein 12
Q0JRZ9	identified	F-BAR domain only protein 2
Q5VTB9	identified	E3 ubiquitin-protein ligase RNF220
P14618	identified	Pyruvate kinase PKM
Q3L8U1	identified	Chromodomain-helicase-DNA-binding protein 9
P42166	identified	Lamina-associated polypeptide 2, isoform alpha
Q14019	identified	Coactosin-like protein
Q5VVJ2	identified	Histone H2A deubiquitinase MYSM1
Q86X95	identified	Corepressor interacting with RBPJ 1
Q96BR9	identified	Zinc finger and BTB domain-containing protein 8A
Q15742	identified	NGFI-A-binding protein 2
Q9NY61	identified	Protein AATF
O14929	identified	Histone acetyltransferase type B catalytic subunit
P23769	identified	Endothelial transcription factor GATA-2
H7C316	identified	Transcription termination factor 4, mitochondrial (Fragment)
P23763	identified	Vesicle-associated membrane protein 1
Q9BQE9	identified	B-cell CLL/lymphoma 7 protein family member B
P80723	identified	Brain acid soluble protein 1
Q96PK6	identified	RNA-binding protein 14
Q5QPL9	identified	RNA-binding protein Raly (Fragment)
Q9UPX8	identified	SH3 and multiple ankyrin repeat domains protein 2
Q8IXS2	identified	Coiled-coil domain-containing protein 65
Q8N1G0	identified	Zinc finger protein 687
Q8NCA9	identified	Zinc finger protein 784
Q6PEW1	identified	Zinc finger CCHC domain-containing protein 12
Q96ME7	identified	Zinc finger protein 512
P11717	identified	Cation-independent mannose-6-phosphate receptor
Q9BQ39	identified	ATP-dependent RNA helicase DDX50
Q9Y2J4	identified	Angiomotin-like protein 2
Q12766	identified	HMG domain-containing protein 3
Q7Z406	identified	Myosin-14
Q9NYY8	identified	FAST kinase domain-containing protein 2, mitochondrial
Q9ULH7	identified	MKL/myocardin-like protein 2
Q9UHX1	identified	Poly(U)-binding-splicing factor PUF60
Q15699	identified	ALX homeobox protein 1
Q9H6B9	identified	Epoxide hydrolase 3
Q2M3W8	identified	Zinc finger protein 181
Q16658	identified	Fascin
P48059	identified	LIM and senescent cell antigen-like-containing domain protein 1
Q15697	identified	Zinc finger protein 174
O15042	identified	U2 snRNP-associated SURP motif-containing protein
E7EQT4	identified	Apoptotic chromatin condensation inducer in the nucleus
P12757	identified	Ski-like protein
Q92636	identified	Protein FAN
Q9UPP1	identified	Histone lysine demethylase PHF8
Q9UII5	identified	Zinc finger protein 107
Q14203	identified	Dynactin subunit 1
P55769	identified	NHP2-like protein 1
K7EL42	identified	Zinc finger protein 565 (Fragment)
Q9BV86	identified	N-terminal Xaa-Pro-Lys N-methyltransferase 1
Q63HN8	identified	E3 ubiquitin-protein ligase RNF213
Q14839	identified	Chromodomain-helicase-DNA-binding protein 4
O60942	identified	mRNA-capping enzyme
Q8ND82	identified	Zinc finger protein 280C
Q7L2J0	identified	7SK snRNA methylphosphate capping enzyme
Q9UQL6	identified	Histone deacetylase 5
P22415	identified	Upstream stimulatory factor 1
Q3MIT2	identified	Putative tRNA pseudouridine synthase Pus10
P15259	identified	Phosphoglycerate mutase 2
Q96L73	identified	Histone-lysine N-methyltransferase, H3 lysine-36 and H4 lysine-20 specific
Q9BWK5	identified	Modulator of retrovirus infection homolog
Q6P280	identified	Zinc finger protein 529
Q7Z3K3	identified	Pogo transposable element with ZNF domain
P84022	identified	Mothers against decapentaplegic homolog 3
O60493	identified	Sorting nexin-3
P10599	identified	Thioredoxin
P31150	identified	Rab GDP dissociation inhibitor alpha
Q86TG7	identified	Retrotransposon-derived protein PEG10
A8MV65	identified	Transcription cofactor vestigial-like protein 3
Q9BR61	identified	Acyl-CoA-binding domain-containing protein 6
Q9Y2D5	identified	A-kinase anchor protein 2
Q8WTR7	identified	Zinc finger protein 473
Q15233	identified	Non-POU domain-containing octamer-binding protein
Q53F19	identified	Nuclear cap-binding protein subunit 3
Q5JTH9	identified	RRP12-like protein
Q9ULF5	identified	Zinc transporter ZIP10
Q96C00	identified	Zinc finger and BTB domain-containing protein 9
Q9P2P6	identified	StAR-related lipid transfer protein 9
Q96N58	identified	Zinc finger protein 578
Q5VWG9	identified	Transcription initiation factor TFIID subunit 3
Q01831	identified	DNA repair protein complementing XP-C cells
Q12888	identified	Tumor suppressor p53-binding protein 1
Q7L099	identified	Protein RUFY3
P14921	identified	Protein C-ets-1
Q07666	identified	KH domain-containing, RNA-binding, signal transduction-associated protein 1
Q92841	identified	Probable ATP-dependent RNA helicase DDX17
Q86VF7	identified	Nebulin-related-anchoring protein
Q5JYR4	identified	Dolichyl-diphosphooligosaccharide--protein glycosyltransferase subunit 2 (Fragment)
O60832	identified	H/ACA ribonucleoprotein complex subunit 4
Q6UN15	identified	Pre-mRNA 3'-end-processing factor FIP1
Q92995	identified	Ubiquitin carboxyl-terminal hydrolase 13
Q9Y388	identified	RNA-binding motif protein, X-linked 2
Q6EEV6	identified	Small ubiquitin-related modifier 4
Q96CB8	identified	Integrator complex subunit 12
Q9Y383	identified	Putative RNA-binding protein Luc7-like 2
Q86WZ6	identified	Zinc finger protein 227
P57723	identified	Poly(rC)-binding protein 4
Q96EZ8	identified	Microspherule protein 1
P57721	identified	Poly(rC)-binding protein 3
Q86XN6	identified	Zinc finger protein 761
Q12972	identified	Nuclear inhibitor of protein phosphatase 1
P57053	identified	Histone H2B type F-S
Q01167	identified	Forkhead box protein K2
P57059	identified	Serine/threonine-protein kinase SIK1
P28324	identified	ETS domain-containing protein Elk-4
O75400	identified	Pre-mRNA-processing factor 40 homolog A
H7BXJ6	identified	Extended synaptotagmin-3
Q5U5Z8	identified	Cytosolic carboxypeptidase 2
Q86UT8	identified	Coiled-coil domain-containing protein 84
P98168	identified	Zinc finger X-linked protein ZXDA
Q6IQ32	identified	ADNP homeobox protein 2
Q9H1B7	identified	Interferon regulatory factor 2-binding protein-like
P53999	identified	Activated RNA polymerase II transcriptional coactivator p15
P17676	identified	CCAAT/enhancer-binding protein beta
A8MTY0	identified	Zinc finger protein 724
Q6P1R4	identified	tRNA-dihydrouridine(16/17) synthase [NAD(P)(+)]-like
P08729	identified	Keratin, type II cytoskeletal 7
P78371	identified	T-complex protein 1 subunit beta
Q6P1R3	identified	Myb/SANT-like DNA-binding domain-containing protein 2
O15350	identified	Tumor protein p73
P08727	identified	Keratin, type I cytoskeletal 19
Q13029	identified	PR domain zinc finger protein 2
Q9UKY7	identified	Protein CDV3 homolog
Q8IX03	identified	Protein KIBRA
Q9BXL8	identified	Cell division cycle-associated protein 4
Q8IX01	identified	SURP and G-patch domain-containing protein 2
Q9H2G4	identified	Testis-specific Y-encoded-like protein 2
Q9H8G1	identified	Zinc finger protein 430
Q9H8G2	identified	Caspase activity and apoptosis inhibitor 1
Q8TAQ5	identified	Zinc finger protein 420
J3KNZ9	identified	Probable fibrosin-1
P41212	identified	Transcription factor ETV6
P78559	identified	Microtubule-associated protein 1A
O60716	identified	Catenin delta-1
P43487	identified	Ran-specific GTPase-activating protein
Q01543	identified	Friend leukemia integration 1 transcription factor
Q8N999	identified	Uncharacterized protein C12orf29
Q07864	identified	DNA polymerase epsilon catalytic subunit A
Q0VDD8	identified	Dynein heavy chain 14, axonemal
Q6P1L6	identified	Zinc finger protein 343
P58546	identified	Myotrophin
P35637	identified	RNA-binding protein FUS
Q12955	identified	Ankyrin-3
Q9H2P0	identified	Activity-dependent neuroprotector homeobox protein
P42574	identified	Caspase-3
Q9BTE7	identified	DCN1-like protein 5
Q02447	identified	Transcription factor Sp3
O95218	identified	Zinc finger Ran-binding domain-containing protein 2
P68366	identified	Tubulin alpha-4A chain
P68363	identified	Tubulin alpha-1B chain
Q86UV5	identified	Ubiquitin carboxyl-terminal hydrolase 48
Q9NPI1	identified	Bromodomain-containing protein 7
Q9NYD6	identified	Homeobox protein Hox-C10
Q13118	identified	Krueppel-like factor 10
Q9NVU0	identified	DNA-directed RNA polymerase III subunit RPC5
H0YLC4	identified	Zinc finger protein 710 (Fragment)
Q92576	identified	PHD finger protein 3
Q8N6T3	identified	ADP-ribosylation factor GTPase-activating protein 1
Q8N543	identified	Prolyl 3-hydroxylase OGFOD1
Q9HAU0	identified	Pleckstrin homology domain-containing family A member 5
P35520	identified	Cystathionine beta-synthase
P61978	identified	Heterogeneous nuclear ribonucleoprotein K
P08183	identified	Multidrug resistance protein 1
P52756	identified	RNA-binding protein 5
Q8N782	identified	Zinc finger protein 525
Q93079	identified	Histone H2B type 1-H
Q14247	identified	Src substrate cortactin
Q14244	identified	Ensconsin
Q8WV37	identified	Zinc finger protein 480
Q14240	identified	Eukaryotic initiation factor 4A-II
Q14241	identified	Transcription elongation factor B polypeptide 3
Q8IWX8	identified	Calcium homeostasis endoplasmic reticulum protein
P24928	identified	DNA-directed RNA polymerase II subunit RPB1
Q14865	identified	AT-rich interactive domain-containing protein 5B
H3BSZ2	identified	PR domain-containing protein 11 (Fragment)
Q9UPN3	identified	Microtubule-actin cross-linking factor 1, isoforms 1/2/3/5
Q5JSZ6	identified	Protein O-mannosyl-transferase 1 (Fragment)
Q5JSZ5	identified	Protein PRRC2B
Q13206	identified	Probable ATP-dependent RNA helicase DDX10
Q6PCT2	identified	F-box/LRR-repeat protein 19
Q9HAY2	identified	Melanoma-associated antigen F1
Q6N043	identified	Zinc finger protein 280D
Q8N163	identified	Cell cycle and apoptosis regulator protein 2
Q8NB50	identified	Zinc finger protein 62 homolog
Q15758	identified	Neutral amino acid transporter B(0)
P82930	identified	28S ribosomal protein S34, mitochondrial
Q68E03	identified	Matrin-3
Q96EV2	identified	RNA-binding protein 33
Q9GZR7	identified	ATP-dependent RNA helicase DDX24
Q9GZR1	identified	Sentrin-specific protease 6
Q9GZR2	identified	RNA exonuclease 4
P62280	identified	40S ribosomal protein S11
P67809	identified	Nuclease-sensitive element-binding protein 1
P62913	identified	60S ribosomal protein L11
Q9UHI5	identified	Large neutral amino acids transporter small subunit 2
P25786	identified	Proteasome subunit alpha type-1
P25787	identified	Proteasome subunit alpha type-2
P25789	identified	Proteasome subunit alpha type-4
Q99547	identified	M-phase phosphoprotein 6
Q8IXT5	identified	RNA-binding protein 12B
Q9UEG4	identified	Zinc finger protein 629
P12270	identified	Nucleoprotein TPR
P17275	identified	Transcription factor jun-B
Q9ULW0	identified	Targeting protein for Xklp2
Q14934	identified	Nuclear factor of activated T-cells, cytoplasmic 4
P61158	identified	Actin-related protein 3
Q8N3Z6	identified	Zinc finger CCHC domain-containing protein 7
Q8IZF0	identified	Sodium leak channel non-selective protein
A7E2S9	identified	Putative ankyrin repeat domain-containing protein 30B-like
Q8NDT2	identified	Putative RNA-binding protein 15B
Q02878	identified	60S ribosomal protein L6
Q13751	identified	Laminin subunit beta-3
P62191	identified	26S protease regulatory subunit 4
Q9NX24	identified	H/ACA ribonucleoprotein complex subunit 2
O15511	identified	Actin-related protein 2/3 complex subunit 5
Q9BUT1	identified	3-hydroxybutyrate dehydrogenase type 2
P63220	identified	40S ribosomal protein S21
P11142	identified	Heat shock cognate 71 kDa protein
Q9UPW0	identified	Forkhead box protein J3
Q9UPW6	identified	DNA-binding protein SATB2
Q5TB30	identified	DEP domain-containing protein 1A
Q9NQX6	identified	Zinc finger protein 331
Q96EK7	identified	Constitutive coactivator of peroxisome proliferator-activated receptor gamma
Q96EK4	identified	THAP domain-containing protein 11
P50502	identified	Hsc70-interacting protein
P51587	identified	Breast cancer type 2 susceptibility protein
Q9Y6X8	identified	Zinc fingers and homeoboxes protein 2
Q5SZG2	identified	GA-binding protein subunit beta-2
B7Z6K7	identified	Putative uncharacterized zinc finger protein 814
A0AUZ9	identified	KAT8 regulatory NSL complex subunit 1-like protein
Q13765	identified	Nascent polypeptide-associated complex subunit alpha
Q6ZN30	identified	Zinc finger protein basonuclin-2
Q6ZR08	identified	Dynein heavy chain 12, axonemal
Q13761	identified	Runt-related transcription factor 3
Q14807	identified	Kinesin-like protein KIF22
O14776	identified	Transcription elongation regulator 1
P61088	identified	Ubiquitin-conjugating enzyme E2 N
P61086	identified	Ubiquitin-conjugating enzyme E2 K
Q9NW38	identified	E3 ubiquitin-protein ligase FANCL
Q13561	identified	Dynactin subunit 2
P62266	identified	40S ribosomal protein S23
P85037	identified	Forkhead box protein K1
Q9UJW0	identified	Dynactin subunit 4
P62263	identified	40S ribosomal protein S14
Q9Y2G9	identified	Protein strawberry notch homolog 2
Q9UJW8	identified	Zinc finger protein 180
P62269	identified	40S ribosomal protein S18
O60481	identified	Zinc finger protein ZIC 3
Q68DI1	identified	Zinc finger protein 776
Q8WWB3	identified	DPY30 domain-containing protein 1
Q8NE86	identified	Calcium uniporter protein, mitochondrial
Q86V71	identified	Zinc finger protein 429
Q9BR77	identified	Coiled-coil domain-containing protein 77
P10721	identified	Mast/stem cell growth factor receptor Kit
P17019	identified	Zinc finger protein 708
Q6UX04	identified	Peptidyl-prolyl cis-trans isomerase CWC27 homolog
Q9Y2G7	identified	Zinc finger protein 30 homolog
P17010	identified	Zinc finger X-chromosomal protein
O00193	identified	Small acidic protein
Q08945	identified	FACT complex subunit SSRP1
P17017	identified	Zinc finger protein 14
P07199	identified	Major centromere autoantigen B
A9YTQ3	identified	Aryl hydrocarbon receptor repressor
Q9NV06	identified	DDB1- and CUL4-associated factor 13
Q6NS38	identified	DNA oxidative demethylase ALKBH2
P07195	identified	L-lactate dehydrogenase B chain
O76064	identified	E3 ubiquitin-protein ligase RNF8
Q9BTT0	identified	Acidic leucine-rich nuclear phosphoprotein 32 family member E
Q15326	identified	Zinc finger MYND domain-containing protein 11
Q7Z333	identified	Probable helicase senataxin
Q96T23	identified	Remodeling and spacing factor 1
O95365	identified	Zinc finger and BTB domain-containing protein 7A
Q08499	identified	cAMP-specific 3',5'-cyclic phosphodiesterase 4D
E7EP41	identified	Zinc finger protein 587
F5H630	identified	Zinc finger protein 84
Q9NTJ3	identified	Structural maintenance of chromosomes protein 4
O15294	identified	UDP-N-acetylglucosamine--peptide N-acetylglucosaminyltransferase 110 kDa subunit
P13631	identified	Retinoic acid receptor gamma
Q96EY4	identified	Translation machinery-associated protein 16
P60866	identified	40S ribosomal protein S20
Q9NXV6	identified	CDKN2A-interacting protein
P13639	identified	Elongation factor 2
P52907	identified	F-actin-capping protein subunit alpha-1
P62841	identified	40S ribosomal protein S15
Q9P255	identified	Zinc finger protein 492
P62847	identified	40S ribosomal protein S24
Q99741	identified	Cell division control protein 6 homolog
Q9P258	identified	Protein RCC2
Q8IY67	identified	Ribonucleoprotein PTB-binding 1
O75925	identified	E3 SUMO-protein ligase PIAS1
P15880	identified	40S ribosomal protein S2
Q9Y508	identified	E3 ubiquitin-protein ligase RNF114
P15882	identified	N-chimaerin
Q86UU0	identified	B-cell CLL/lymphoma 9-like protein
Q9H8V3	identified	Protein ECT2
Q96QC0	identified	Serine/threonine-protein phosphatase 1 regulatory subunit 10
P28799	identified	Granulins
Q6ZU65	identified	Ubinuclein-2
Q9C0F3	identified	Zinc finger protein 436
P53985	identified	Monocarboxylate transporter 1
O15164	identified	Transcription intermediary factor 1-alpha
Q9P0W2	identified	SWI/SNF-related matrix-associated actin-dependent regulator of chromatin subfamily E member 1-related
Q9Y248	identified	DNA replication complex GINS protein PSF2
Q8IX15	identified	Homeobox and leucine zipper protein Homez
P22314	identified	Ubiquitin-like modifier-activating enzyme 1
Q8IX12	identified	Cell division cycle and apoptosis regulator protein 1
Q9UKV3	identified	Apoptotic chromatin condensation inducer in the nucleus
Q9Y6K1	identified	DNA (cytosine-5)-methyltransferase 3A
Q4VCS5	identified	Angiomotin
Q5JPE7	identified	Nodal modulator 2
Q96N22	identified	Zinc finger protein 681
G3V292	identified	Serine/threonine-protein phosphatase 2A 56 kDa regulatory subunit gamma isoform
O94864	identified	STAGA complex 65 subunit gamma
Q9BTF0	identified	THUMP domain-containing protein 2
P24043	identified	Laminin subunit alpha-2
Q7Z353	identified	Highly divergent homeobox
P42568	identified	Protein AF-9
O43805	identified	Sjoegren syndrome nuclear autoantigen 1
Q96AG4	identified	Leucine-rich repeat-containing protein 59
Q96T88	identified	E3 ubiquitin-protein ligase UHRF1
Q9UJY4	identified	ADP-ribosylation factor-binding protein GGA2
Q9H9L3	identified	Interferon-stimulated 20 kDa exonuclease-like 2
P59827	identified	BPI fold-containing family B member 4
Q9BVI0	identified	PHD finger protein 20
Q99958	identified	Forkhead box protein C2
Q9H410	identified	Kinetochore-associated protein DSN1 homolog
Q9UJ78	identified	Zinc finger MYM-type protein 5
Q9UI30	identified	Multifunctional methyltransferase subunit TRM112-like protein
Q5KS07	identified	Zinc finger and BTB domain-containing protein 21 (Fragment)
Q92564	identified	DCN1-like protein 4
P52564	identified	Dual specificity mitogen-activated protein kinase kinase 6
Q14498	identified	RNA-binding protein 39
P0DME0	identified	Protein SETSIP
P42696	identified	RNA-binding protein 34
Q14493	identified	Histone RNA hairpin-binding protein
P52569	identified	Cationic amino acid transporter 2
Q7Z6K1	identified	THAP domain-containing protein 5
O75694	identified	Nuclear pore complex protein Nup155
Q5VTR2	identified	E3 ubiquitin-protein ligase BRE1A
Q99612	identified	Krueppel-like factor 6
C9JV47	identified	Grancalcin
Q8N4C6	identified	Ninein
Q02386	identified	Zinc finger protein 45
Q8IU85	identified	Calcium/calmodulin-dependent protein kinase type 1D
Q9Y3S2	identified	Zinc finger protein 330
Q68CP9	identified	AT-rich interactive domain-containing protein 2
Q9HAF1	identified	Chromatin modification-related protein MEAF6
Q8TD23	identified	Zinc finger protein 675
Q02543	identified	60S ribosomal protein L18a
Q6IBS0	identified	Twinfilin-2
P21127	identified	Cyclin-dependent kinase 11B
Q6UUV7	identified	CREB-regulated transcription coactivator 3
Q14781	identified	Chromobox protein homolog 2
Q6ZSZ6	identified	Teashirt homolog 1
Q2VIQ3	identified	Chromosome-associated kinesin KIF4B
Q14789	identified	Golgin subfamily B member 1
O94916	identified	Nuclear factor of activated T-cells 5
O43593	identified	Lysine-specific demethylase hairless
Q8WUB2	identified	Protein FAM216A
P20810	identified	Calpastatin
O14908	identified	PDZ domain-containing protein GIPC1
Q9BUJ2	identified	Heterogeneous nuclear ribonucleoprotein U-like protein 1
Q5SQT3	identified	Histone H2A (Fragment)
Q16787	identified	Laminin subunit alpha-3
P48681	identified	Nestin
O75030	identified	Microphthalmia-associated transcription factor
Q96PM5	identified	RING finger and CHY zinc finger domain-containing protein 1
Q9ULX6	identified	A-kinase anchor protein 8-like
Q14677	identified	Clathrin interactor 1
Q14676	identified	Mediator of DNA damage checkpoint protein 1
Q9ULV4	identified	Coronin-1C
Q9H6U6	identified	Breast carcinoma-amplified sequence 3
O94761	identified	ATP-dependent DNA helicase Q4
P40692	identified	DNA mismatch repair protein Mlh1
P61160	identified	Actin-related protein 2
Q16236	identified	Nuclear factor erythroid 2-related factor 2
Q12789	identified	General transcription factor 3C polypeptide 1
Q12788	identified	Transducin beta-like protein 3
Q9UNF1	identified	Melanoma-associated antigen D2
P19544	identified	Wilms tumor protein
Q2NL82	identified	Pre-rRNA-processing protein TSR1 homolog
Q13416	identified	Origin recognition complex subunit 2
Q13415	identified	Origin recognition complex subunit 1
Q96HW7	identified	Integrator complex subunit 4
P04406	identified	Glyceraldehyde-3-phosphate dehydrogenase
Q13418	identified	Integrin-linked protein kinase
E5RFH3	identified	28S ribosomal protein S28, mitochondrial
Q9HAH7	identified	Probable fibrosin-1
Q9UPV0	identified	Centrosomal protein of 164 kDa
Q5T699	identified	Putative uncharacterized protein C6orf183
P20962	identified	Parathymosin
Q14814	identified	Myocyte-specific enhancer factor 2D
P30153	identified	Serine/threonine-protein phosphatase 2A 65 kDa regulatory subunit A alpha isoform
Q8IXQ4	identified	GPALPP motifs-containing protein 1
Q9NXE8	identified	Pre-mRNA-splicing factor CWC25 homolog
Q6NXE6	identified	Armadillo repeat-containing protein 6
Q9NZI7	identified	Upstream-binding protein 1
Q9NZI8	identified	Insulin-like growth factor 2 mRNA-binding protein 1
J3QLN5	identified	Vascular endothelial zinc finger 1 (Fragment)
Q15785	identified	Mitochondrial import receptor subunit TOM34
Q92797	identified	Symplekin
Q7Z589	identified	BRCA2-interacting transcriptional repressor EMSY
Q13573	identified	SNW domain-containing protein 1
Q06730	identified	Zinc finger protein 33A
P62277	identified	40S ribosomal protein S13
Q06732	identified	Zinc finger protein 33B
Q9UJV9	identified	Probable ATP-dependent RNA helicase DDX41
Q7Z2Z2	identified	Elongation factor-like GTPase 1
P37275	identified	Zinc finger E-box-binding homeobox 1
Q7Z3I7	identified	Zinc finger protein 572
Q53GS9	identified	U4/U6.U5 tri-snRNP-associated protein 2
O00231	identified	26S proteasome non-ATPase regulatory subunit 11
Q03701	identified	CCAAT/enhancer-binding protein zeta
Q9BXY0	identified	Protein MAK16 homolog
Q9NP50	identified	Protein FAM60A
Q9Y6V0	identified	Protein piccolo
Q9NZ63	identified	Uncharacterized protein C9orf78
P17027	identified	Zinc finger protein 23
P17020	identified	Zinc finger protein 16
P17021	identified	Zinc finger protein 17
Q8NCN2	identified	Zinc finger and BTB domain-containing protein 34
P17028	identified	Zinc finger protein 24
P17029	identified	Zinc finger protein with KRAB and SCAN domains 1
Q8NCN4	identified	E3 ubiquitin-protein ligase RNF169
Q16594	identified	Transcription initiation factor TFIID subunit 9
X6RAL5	identified	Histone deacetylase complex subunit SAP18
P50990	identified	T-complex protein 1 subunit theta
P50995	identified	Annexin A11
Q8TBA6	identified	Golgin subfamily A member 5
Q9ULD9	identified	Zinc finger protein 608
Q96C28	identified	Zinc finger protein 707
P34925	identified	Tyrosine-protein kinase RYK
Q9P2R6	identified	Arginine-glutamic acid dipeptide repeats protein
Q9NTW7	identified	Zinc finger protein 64 homolog, isoforms 3 and 4
Q96I24	identified	Far upstream element-binding protein 3
Q9P2D0	identified	Inhibitor of Bruton tyrosine kinase
Q8NBZ0	identified	INO80 complex subunit E
Q96T37	identified	Putative RNA-binding protein 15
O60583	identified	Cyclin-T2
Q969X6	identified	U3 small nucleolar RNA-associated protein 4 homolog
Q9BV44	identified	THUMP domain-containing protein 3
O00327	identified	Aryl hydrocarbon receptor nuclear translocator-like protein 1
P18848	identified	Cyclic AMP-dependent transcription factor ATF-4
Q5TEA3	identified	Uncharacterized protein C20orf194
P18847	identified	Cyclic AMP-dependent transcription factor ATF-3
P49848	identified	Transcription initiation factor TFIID subunit 6
P62851	identified	40S ribosomal protein S25
P0DMV8	identified	Heat shock 70 kDa protein 1A
P18621	identified	60S ribosomal protein L17
Q96SQ5	identified	Zinc finger protein 587
Q6IQ55	identified	Tau-tubulin kinase 2
P57071	identified	PR domain zinc finger protein 15
P78406	identified	mRNA export factor
P52597	identified	Heterogeneous nuclear ribonucleoprotein F
Q9NQC3	identified	Reticulon-4
P05204	identified	Non-histone chromosomal protein HMG-17
Q92889	identified	DNA repair endonuclease XPF
H0YBG6	identified	Stress-70 protein, mitochondrial (Fragment)
Q10570	identified	Cleavage and polyadenylation specificity factor subunit 1
O15371	identified	Eukaryotic translation initiation factor 3 subunit D
Q15029	identified	116 kDa U5 small nuclear ribonucleoprotein component
A1X283	identified	SH3 and PX domain-containing protein 2B
Q8WUB8	identified	PHD finger protein 10
Q9Y6X2	identified	E3 SUMO-protein ligase PIAS3
Q9H1D9	identified	DNA-directed RNA polymerase III subunit RPC6
O00541	identified	Pescadillo homolog
Q9Y6X9	identified	MORC family CW-type zinc finger protein 2
Q8IYH5	identified	ZZ-type zinc finger-containing protein 3
P24278	identified	Zinc finger and BTB domain-containing protein 25
Q9UQR0	identified	Sex comb on midleg-like protein 2
Q9UQR1	identified	Zinc finger protein 148
P78316	identified	Nucleolar protein 14
P02794	identified	Ferritin heavy chain
P04083	identified	Annexin A1
Q5TAP6	identified	U3 small nucleolar RNA-associated protein 14 homolog C
Q9GZL7	identified	Ribosome biogenesis protein WDR12
P46459	identified	Vesicle-fusing ATPase
O60739	identified	Eukaryotic translation initiation factor 1b
Q9P1Z0	identified	Zinc finger and BTB domain-containing protein 4
Q5VV67	identified	Peroxisome proliferator-activated receptor gamma coactivator-related protein 1
Q9P1Z9	identified	Coiled-coil domain-containing protein 180
O76094	identified	Signal recognition particle subunit SRP72
P17812	identified	CTP synthase 1
P62987	identified	Ubiquitin-60S ribosomal protein L40
P08670	identified	Vimentin
Q8IY57	identified	YY1-associated factor 2
O95391	identified	Pre-mRNA-splicing factor SLU7
P32969	identified	60S ribosomal protein L9
Q13526	identified	Peptidyl-prolyl cis-trans isomerase NIMA-interacting 1
Q9H8E8	identified	Cysteine-rich protein 2-binding protein
O43818	identified	U3 small nucleolar RNA-interacting protein 2
Q5JNW7	identified	Proteasome subunit beta type-8
P42229	identified	Signal transducer and activator of transcription 5A
Q99966	identified	Cbp/p300-interacting transactivator 1
Q9ULJ6	identified	Zinc finger MIZ domain-containing protein 1
P42224	identified	Signal transducer and activator of transcription 1-alpha/beta
Q9H467	identified	CUE domain-containing protein 2
Q13643	identified	Four and a half LIM domains protein 3
Q92794	identified	Histone acetyltransferase KAT6A
Q92793	identified	CREB-binding protein
Q5TG40	identified	DNA methyltransferase 1-associated protein 1 (Fragment)
P22234	identified	Multifunctional protein ADE2
P04792	identified	Heat shock protein beta-1
Q8TF30	identified	WASP homolog-associated protein with actin, membranes and microtubules
P04150	identified	Glucocorticoid receptor
Q9Y3B4	identified	Splicing factor 3B subunit 6
Q9HAW4	identified	Claspin
Q6PCD5	identified	E3 ubiquitin-protein ligase RFWD3
Q8N567	identified	Zinc finger CCHC domain-containing protein 9
Q9Y3B9	identified	RRP15-like protein
Q8NEB9	identified	Phosphatidylinositol 3-kinase catalytic subunit type 3
Q6PJG2	identified	ELM2 and SANT domain-containing protein 1
Q09666	identified	Neuroblast differentiation-associated protein AHNAK
Q7LBC6	identified	Lysine-specific demethylase 3B
Q96JF6	identified	Zinc finger protein 594
Q8N587	identified	Zinc finger protein 561
Q9UGU0	identified	Transcription factor 20
P0CJ78	identified	Zinc finger protein 865
P0CJ79	identified	Zinc finger protein 888
Q9UGU5	identified	HMG domain-containing protein 4
P25490	identified	Transcriptional repressor protein YY1
Q86YE8	identified	Zinc finger protein 573
Q5VTE0	identified	Putative elongation factor 1-alpha-like 3
Q5VTE6	identified	Protein angel homolog 2
Q99496	identified	E3 ubiquitin-protein ligase RING2
Q02880	identified	DNA topoisomerase 2-beta
Q6P2D0	identified	Zinc finger protein 1 homolog
Q8N108	identified	Mesoderm induction early response protein 1
Q02952	identified	A-kinase anchor protein 12
O43583	identified	Density-regulated protein
Q96E09	identified	Protein FAM122A
O43361	identified	Zinc finger protein 749
O14978	identified	Zinc finger protein 263
Q9NUP7	identified	tRNA:m(4)X modification enzyme TRM13 homolog
Q96PN7	identified	Transcriptional-regulating factor 1
P07942	identified	Laminin subunit beta-1
P16070	identified	CD44 antigen
P33240	identified	Cleavage stimulation factor subunit 2
Q0VGE8	identified	Zinc finger protein 816
Q9H9A7	identified	RecQ-mediated genome instability protein 1
Q9NYH9	identified	U3 small nucleolar RNA-associated protein 6 homolog
Q13310	identified	Polyadenylate-binding protein 4
Q13315	identified	Serine-protein kinase ATM
Q8N3J9	identified	Zinc finger protein 664
Q9UNW9	identified	RNA-binding protein Nova-2
P11387	identified	DNA topoisomerase 1
A0A096LNL9	identified	Transcriptional regulator ATRX (Fragment)
Q14687	identified	Genetic suppressor element 1
P11388	identified	DNA topoisomerase 2-alpha
Q14683	identified	Structural maintenance of chromosomes protein 1A
Q14680	identified	Maternal embryonic leucine zipper kinase
P06493	identified	Cyclin-dependent kinase 1
Q96DY7	identified	Mdm2-binding protein
Q96PP9	identified	Guanylate-binding protein 4
Q8IXH7	identified	Negative elongation factor C/D
Q8NB90	identified	Spermatogenesis-associated protein 5
P11766	identified	Alcohol dehydrogenase class-3
Q8N3X1	identified	Formin-binding protein 4
Q8IZD2	identified	Histone-lysine N-methyltransferase 2E
Q96B23	identified	Uncharacterized protein C18orf25
Q8TF32	identified	Zinc finger protein 431
Q8WY36	identified	HMG box transcription factor BBX
Q9ULU4	identified	Protein kinase C-binding protein 1
Q13409	identified	Cytoplasmic dynein 1 intermediate chain 2
Q9HCK0	identified	Zinc finger and BTB domain-containing protein 26
P05787	identified	Keratin, type II cytoskeletal 8
P05783	identified	Keratin, type I cytoskeletal 18
Q03468	identified	DNA excision repair protein ERCC-6
P63208	identified	S-phase kinase-associated protein 1
A0A0A0MRB1	identified	Gamma-interferon-inducible protein 16
O60934	identified	Nibrin
Q49A26	identified	Putative oxidoreductase GLYR1
P47914	identified	60S ribosomal protein L29
Q8WXI9	identified	Transcriptional repressor p66-beta
Q68DY9	identified	Zinc finger protein 772
Q75MD7	identified	Autism susceptibility gene 2 protein (Fragment)
P50851	identified	Lipopolysaccharide-responsive and beige-like anchor protein
P61513	identified	60S ribosomal protein L37a
Q9UBQ5	identified	Eukaryotic translation initiation factor 3 subunit K
Q9HD64	identified	X antigen family member 1
Q15796	identified	Mothers against decapentaplegic homolog 2
Q13547	identified	Histone deacetylase 1
P62241	identified	40S ribosomal protein S8
Q9NY93	identified	Probable ATP-dependent RNA helicase DDX56
P62244	identified	40S ribosomal protein S15a
P50454	identified	Serpin H1
P62249	identified	40S ribosomal protein S16
Q9BWL3	identified	Uncharacterized protein C1orf43
Q6PKX4	identified	Docking protein 6
Q96J01	identified	THO complex subunit 3
Q8WWM7	identified	Ataxin-2-like protein
Q9UBC1	identified	NF-kappa-B inhibitor-like protein 1
Q9NZT2	identified	Opioid growth factor receptor
Q9UBC3	identified	DNA (cytosine-5)-methyltransferase 3B
P17031	identified	Zinc finger protein 26
Q5QJE6	identified	Deoxynucleotidyltransferase terminal-interacting protein 2
P17036	identified	Zinc finger protein 3
P17035	identified	Zinc finger protein 28
Q13895	identified	Bystin
P49585	identified	Choline-phosphate cytidylyltransferase A
Q9NUL3	identified	Double-stranded RNA-binding protein Staufen homolog 2
Q03188	identified	Centromere protein C
O14628	identified	Zinc finger protein 195
Q8NDX6	identified	Zinc finger protein 740
Q8NDX5	identified	Polyhomeotic-like protein 3
P34931	identified	Heat shock 70 kDa protein 1-like
Q8IUF8	identified	Bifunctional lysine-specific demethylase and histidyl-hydroxylase MINA
P34932	identified	Heat shock 70 kDa protein 4
Q9Y2S6	identified	Translation machinery-associated protein 7
P05164	identified	Myeloperoxidase
Q6RFH5	identified	WD repeat-containing protein 74
P33552	identified	Cyclin-dependent kinases regulatory subunit 2
Q9P2E3	identified	NFX1-type zinc finger-containing protein 1
P55263	identified	Adenosine kinase
P55265	identified	Double-stranded RNA-specific adenosine deaminase
P10412	identified	Histone H1.4
O00154	identified	Cytosolic acyl coenzyme A thioester hydrolase
P55268	identified	Laminin subunit beta-2
P11940	identified	Polyadenylate-binding protein 1
O00311	identified	Cell division cycle 7-related protein kinase
Q12946	identified	Forkhead box protein F1
Q99708	identified	DNA endonuclease RBBP8
P55795	identified	Heterogeneous nuclear ribonucleoprotein H2
Q12948	identified	Forkhead box protein C1
Q9NNW5	identified	WD repeat-containing protein 6
Q6PJT7	identified	Zinc finger CCCH domain-containing protein 14
Q9UIF8	identified	Bromodomain adjacent to zinc finger domain protein 2B
Q9UIF9	identified	Bromodomain adjacent to zinc finger domain protein 2A
C9JAJ9	identified	Histone-binding protein RBBP7 (Fragment)
Q9Y462	identified	Zinc finger protein 711
Q8IWT0	identified	Protein archease
P51812	identified	Ribosomal protein S6 kinase alpha-3
Q96NC0	identified	Zinc finger matrin-type protein 2
Q96EU6	identified	Ribosomal RNA processing protein 36 homolog
P51814	identified	Zinc finger protein 41
Q9UKF7	identified	Cytoplasmic phosphatidylinositol transfer protein 1
Q9UKF2	identified	Disintegrin and metalloproteinase domain-containing protein 30
E9PM57	identified	PHD finger protein 20-like protein 1
K7EM86	identified	SURP and G-patch domain-containing protein 1 (Fragment)
Q96S59	identified	Ran-binding protein 9
Q8TAF7	identified	Zinc finger protein 461
Q8N2I2	identified	Zinc finger protein 619
O15355	identified	Protein phosphatase 1G
A6NGG8	identified	Uncharacterized protein C2orf71
P45974	identified	Ubiquitin carboxyl-terminal hydrolase 5
Q9NZ32	identified	Actin-related protein 10
O15145	identified	Actin-related protein 2/3 complex subunit 3
P45973	identified	Chromobox protein homolog 5
Q9Y266	identified	Nuclear migration protein nudC
Q9Y265	identified	RuvB-like 1
Q08211	identified	ATP-dependent RNA helicase A
O75528	identified	Transcriptional adapter 3
O75529	identified	TAF5-like RNA polymerase II p300/CBP-associated factor-associated factor 65 kDa subunit 5L
Q5PSV4	identified	Breast cancer metastasis-suppressor 1-like protein
O95926	identified	Pre-mRNA-splicing factor SYF2
Q9UKY1	identified	Zinc fingers and homeoboxes protein 1
Q8TAT5	identified	Endonuclease 8-like 3
P08243	identified	Asparagine synthetase [glutamine-hydrolyzing]
E7ETH6	identified	Zinc finger protein 587B
Q76FK4	identified	Nucleolar protein 8
Q2VYF4	identified	LETM1 domain-containing protein LETM2, mitochondrial
Q9NRR5	identified	Ubiquilin-4
P28370	identified	Probable global transcription activator SNF2L1
O43823	identified	A-kinase anchor protein 8
Q9H2S9	identified	Zinc finger protein Eos
O95817	identified	BAG family molecular chaperone regulator 3
Q92945	identified	Far upstream element-binding protein 2
P78527	identified	DNA-dependent protein kinase catalytic subunit
Q92766	identified	Ras-responsive element-binding protein 1
Q86U44	identified	N6-adenosine-methyltransferase 70 kDa subunit
Q8N4W9	identified	Zinc finger protein 808
Q13148	identified	TAR DNA-binding protein 43
Q92785	identified	Zinc finger protein ubi-d4
Q92786	identified	Prospero homeobox protein 1
P46087	identified	Probable 28S rRNA (cytosine(4447)-C(5))-methyltransferase
P46734	identified	Dual specificity mitogen-activated protein kinase kinase 3
Q9H4Z2	identified	Zinc finger protein 335
Q8TF20	identified	Zinc finger protein 721
Q9Y3C6	identified	Peptidyl-prolyl cis-trans isomerase-like 1
P05412	identified	Transcription factor AP-1
Q56A73	identified	Spindlin-4
Q7Z6E9	identified	E3 ubiquitin-protein ligase RBBP6
M0QXA7	identified	Protein Wiz
Q96SB8	identified	Structural maintenance of chromosomes protein 6
Q8N806	identified	Putative E3 ubiquitin-protein ligase UBR7
Q58FF3	identified	Putative endoplasmin-like protein
Q15906	identified	Vacuolar protein sorting-associated protein 72 homolog
Q96JG6	identified	Syndetin
Q5JT35	identified	Protein AF-10 (Fragment)
O43175	identified	D-3-phosphoglycerate dehydrogenase
P05771	identified	Protein kinase C beta type
Q96LW9	identified	Zinc finger and SCAN domain-containing protein 31
Q9Y3Q0	identified	N-acetylated-alpha-linked acidic dipeptidase 2
Q659C4	identified	La-related protein 1B
Q5VT97	identified	Rho GTPase-activating protein SYDE2
Q8N9T8	identified	Protein KRI1 homolog
Q13093	identified	Platelet-activating factor acetylhydrolase
P26358	identified	DNA (cytosine-5)-methyltransferase 1
Q9NS73	identified	MAP3K12-binding inhibitory protein 1
Q9BSC4	identified	Nucleolar protein 10
Q70SY1	identified	Cyclic AMP-responsive element-binding protein 3-like protein 2
Q5JPI3	identified	Uncharacterized protein C3orf38
P26599	identified	Polypyrimidine tract-binding protein 1
Q5QPR3	identified	Cyclin-dependent kinase 11A
P24844	identified	Myosin regulatory light polypeptide 9
O43395	identified	U4/U6 small nuclear ribonucleoprotein Prp3
Q5HYJ3	identified	Protein FAM76B
O43390	identified	Heterogeneous nuclear ribonucleoprotein R
P12956	identified	X-ray repair cross-complementing protein 6
P07951	identified	Tropomyosin beta chain
P23527	identified	Histone H2B type 1-O
Q13322	identified	Growth factor receptor-bound protein 10
P09874	identified	Poly [ADP-ribose] polymerase 1
Q9BQA5	identified	Histone H4 transcription factor
P23528	identified	Cofilin-1
Q00839	identified	Heterogeneous nuclear ribonucleoprotein U
Q8IWZ8	identified	SURP and G-patch domain-containing protein 1
P58317	identified	Zinc finger protein 121
O60271	identified	C-Jun-amino-terminal kinase-interacting protein 4
P19387	identified	DNA-directed RNA polymerase II subunit RPB3
Q14690	identified	Protein RRP5 homolog
Q14693	identified	Phosphatidate phosphatase LPIN1
Q14692	identified	Ribosome biogenesis protein BMS1 homolog
Q9BYZ2	identified	L-lactate dehydrogenase A-like 6B
Q8N8R7	identified	ARL14 effector protein
P36508	identified	Zinc finger protein 76
Q8WZ42	identified	Titin
P36507	identified	Dual specificity mitogen-activated protein kinase kinase 2
Q70CQ1	identified	Ubiquitin carboxyl-terminal hydrolase 49
O15541	identified	RING finger protein 113A
Q9NX58	identified	Cell growth-regulating nucleolar protein
Q15652	identified	Probable JmjC domain-containing histone demethylation protein 2C
Q15651	identified	High mobility group nucleosome-binding domain-containing protein 3
Q9NU22	identified	Midasin
Q13435	identified	Splicing factor 3B subunit 2
Q9HCJ5	identified	Zinc finger SWIM domain-containing protein 6
Q8NC51	identified	Plasminogen activator inhibitor 1 RNA-binding protein
Q3MHD2	identified	Protein LSM12 homolog
O60304	identified	Zinc finger protein 500
P63279	identified	SUMO-conjugating enzyme UBC9
Q9BUY5	identified	Zinc finger protein 426
Q9BRA2	identified	Thioredoxin domain-containing protein 17
Q9H930	identified	Nuclear body protein SP140-like protein
P52948	identified	Nuclear pore complex protein Nup98-Nup96
Q9BQ04	identified	RNA-binding protein 4B
Q96GD3	identified	Polycomb protein SCMH1
Q9H6I2	identified	Transcription factor SOX-17
Q8IX33	identified	Hepatocellular carcinoma-associated antigen HCA108
P13535	identified	Myosin-8
Q9NX40	identified	OCIA domain-containing protein 1
P60903	identified	Protein S100-A10
Q9NWY4	identified	Histone PARylation factor 1
P11021	identified	78 kDa glucose-regulated protein
Q9UJX5	identified	Anaphase-promoting complex subunit 4
P12004	identified	Proliferating cell nuclear antigen
Q9H5J0	identified	Zinc finger and BTB domain-containing protein 3
Q9UJX2	identified	Cell division cycle protein 23 homolog
Q9NSC2	identified	Sal-like protein 1
Q9BRT9	identified	DNA replication complex GINS protein SLD5
Q7L4P6	identified	BEN domain-containing protein 5
Q9UJJ2	identified	Zinc finger protein 280C (Fragment)
O00148	identified	ATP-dependent RNA helicase DDX39A
Q13886	identified	Krueppel-like factor 9
Q13889	identified	General transcription factor IIH subunit 3
Q13888	identified	General transcription factor IIH subunit 2
Q08AN1	identified	Zinc finger protein 616
Q7Z494	identified	Nephrocystin-3
Q13111	identified	Chromatin assembly factor 1 subunit A
Q5VIR6	identified	Vacuolar protein sorting-associated protein 53 homolog
P0C671	identified	Uncharacterized protein C6orf222
P48643	identified	T-complex protein 1 subunit epsilon
Q6IEG0	identified	U11/U12 small nuclear ribonucleoprotein 48 kDa protein
Q03164	identified	Histone-lysine N-methyltransferase 2A
Q96K21	identified	Abscission/NoCut checkpoint regulator
P55010	identified	Eukaryotic translation initiation factor 5
Q9BPU6	identified	Dihydropyrimidinase-related protein 5
Q8WV44	identified	E3 ubiquitin-protein ligase TRIM41
P51003	identified	Poly(A) polymerase alpha
Q9Y2R4	identified	Probable ATP-dependent RNA helicase DDX52
Q96AV8	identified	Transcription factor E2F7
Q9P2F9	identified	Zinc finger protein 319
P30041	identified	Peroxiredoxin-6
Q5T2X4	identified	Centrosome-associated protein 350 (Fragment)
Q9NQS7	identified	Inner centromere protein
Q5TEC6	identified	Histone H3
Q9Y2Z0	identified	Protein SGT1 homolog
Q9HCK8	identified	Chromodomain-helicase-DNA-binding protein 8
Q5TEC3	identified	Zinc finger protein 697
Q9NP74	identified	Palmdelphin
P13196	identified	5-aminolevulinate synthase, nonspecific, mitochondrial
Q9Y696	identified	Chloride intracellular channel protein 4
Q9UKL3	identified	CASP8-associated protein 2
Q9Y692	identified	Glucocorticoid modulatory element-binding protein 1
Q9UIG0	identified	Tyrosine-protein kinase BAZ1B
Q15007	identified	Pre-mRNA-splicing regulator WTAP
O00566	identified	U3 small nucleolar ribonucleoprotein protein MPP10
O00567	identified	Nucleolar protein 56
Q15003	identified	Condensin complex subunit 2
P18887	identified	DNA repair protein XRCC1
Q9Y4Z0	identified	U6 snRNA-associated Sm-like protein LSm4
P28562	identified	Dual specificity protein phosphatase 1
P43351	identified	DNA repair protein RAD52 homolog
O15391	identified	Transcription factor YY2
P43356	identified	Melanoma-associated antigen 2
Q9NRE2	identified	Teashirt homolog 2
Q8NHM5	identified	Lysine-specific demethylase 2B
P78332	identified	RNA-binding protein 6
Q7L2R6	identified	Zinc finger protein 765
Q9Y520	identified	Protein PRRC2C
Q14527	identified	Helicase-like transcription factor
Q6AHZ1	identified	Zinc finger protein 518A
O75533	identified	Splicing factor 3B subunit 1
O75821	identified	Eukaryotic translation initiation factor 3 subunit G
O75820	identified	Zinc finger protein 189
O75822	identified	Eukaryotic translation initiation factor 3 subunit J
P09651	identified	Heterogeneous nuclear ribonucleoprotein A1
Q08ER8	identified	Zinc finger protein 543
Q8TAU3	identified	Zinc finger protein 417
Q5VV41	identified	Rho guanine nucleotide exchange factor 16
Q53GI3	identified	Zinc finger protein 394
Q9NYW8	identified	RB-associated KRAB zinc finger protein
A0A087WWD1	identified	Putative uncharacterized zinc finger protein 814
P68104	identified	Elongation factor 1-alpha 1
P27635	identified	60S ribosomal protein L10
P28698	identified	Myeloid zinc finger 1
Q9C0B1	identified	Alpha-ketoglutarate-dependent dioxygenase FTO
Q3B820	identified	Protein FAM161A
P28360	identified	Homeobox protein MSX-1
Q56NI9	identified	N-acetyltransferase ESCO2
Q5BKZ1	identified	DBIRD complex subunit ZNF326
E7ERS5	identified	Serine/threonine-protein kinase VRK2 (Fragment)
Q5THK1	identified	Protein PRR14L
Q96BD8	identified	Spindle and kinetochore-associated protein 1
Q6ZN55	identified	Zinc finger protein 574
Q13153	identified	Serine/threonine-protein kinase PAK 1
Q8NFH4	identified	Nucleoporin Nup37
Q13151	identified	Heterogeneous nuclear ribonucleoprotein A0
Q03933	identified	Heat shock factor protein 2
Q8NFH3	identified	Nucleoporin Nup43
Q14192	identified	Four and a half LIM domains protein 2
Q14191	identified	Werner syndrome ATP-dependent helicase
A0A0C4DFN0	identified	Zinc finger and SCAN domain-containing protein 25
Q14202	identified	Zinc finger MYM-type protein 3
Q5JSL0	identified	High mobility group nucleosome-binding domain-containing protein 5 (Fragment)
Q14207	identified	Protein NPAT
Q14209	identified	Transcription factor E2F2
Q3ZCT1	identified	Zinc finger protein 260
Q9UK61	identified	Protein TASOR
P00338	identified	L-lactate dehydrogenase A chain
Q8IYN0	identified	Zinc finger protein 100
Q8N0Z3	identified	Spindle and centriole-associated protein 1
Q8N0Z6	identified	Tetratricopeptide repeat protein 5
Q8TC94	identified	Actin-like protein 9
Q15916	identified	Zinc finger and BTB domain-containing protein 6
Q15911	identified	Zinc finger homeobox protein 3
P98169	identified	Zinc finger X-linked protein ZXDB
Q9UIU6	identified	Homeobox protein SIX4
P27169	identified	Serum paraoxonase/arylesterase 1
Q17R98	identified	Zinc finger protein 827
P22102	identified	Trifunctional purine biosynthetic protein adenosine-3
O75643	identified	U5 small nuclear ribonucleoprotein 200 kDa helicase
O75319	identified	RNA/RNP complex-1-interacting phosphatase
Q6AW86	identified	Zinc finger protein 324B
P05549	identified	Transcription factor AP-2-alpha
Q8WWY3	identified	U4/U6 small nuclear ribonucleoprotein Prp31
P26583	identified	High mobility group protein B2
O75792	identified	Ribonuclease H2 subunit A
C9JWY0	identified	Carbohydrate sulfotransferase 10 (Fragment)
O95551	identified	Tyrosyl-DNA phosphodiesterase 2
O14654	identified	Insulin receptor substrate 4
Q14738	identified	Serine/threonine-protein phosphatase 2A 56 kDa regulatory subunit delta isoform
P49759	identified	Dual specificity protein kinase CLK1
P54646	identified	5'-AMP-activated protein kinase catalytic subunit alpha-2
Q6PID6	identified	Tetratricopeptide repeat protein 33
Q8IXX5	identified	Transmembrane protein 183A
H3BS42	identified	Zinc finger protein 768
Q9UNQ2	identified	Probable dimethyladenosine transferase
Q96RL1	identified	BRCA1-A complex subunit RAP80
P60660	identified	Myosin light polypeptide 6
P46940	identified	Ras GTPase-activating-like protein IQGAP1
Q8IZT6	identified	Abnormal spindle-like microcephaly-associated protein
Q96RL7	identified	Vacuolar protein sorting-associated protein 13A
O43491	identified	Band 4.1-like protein 2
Q2VY69	identified	Zinc finger protein 284
P27361	identified	Mitogen-activated protein kinase 3
O60264	identified	SWI/SNF-related matrix-associated actin-dependent regulator of chromatin subfamily A member 5
P82663	identified	28S ribosomal protein S25, mitochondrial
P61353	identified	60S ribosomal protein L27
Q96IR2	identified	Zinc finger protein 845
Q8NDH2	identified	Coiled-coil domain-containing protein 168
O14828	identified	Secretory carrier-associated membrane protein 3
P38919	identified	Eukaryotic initiation factor 4A-III
O15550	identified	Lysine-specific demethylase 6A
Q15648	identified	Mediator of RNA polymerase II transcription subunit 1
Q15645	identified	Pachytene checkpoint protein 2 homolog
Q9NX65	identified	Zinc finger and SCAN domain-containing protein 32
P06733	identified	Alpha-enolase
P62318	identified	Small nuclear ribonucleoprotein Sm D3
Q13428	identified	Treacle protein
Q13427	identified	Peptidyl-prolyl cis-trans isomerase G
Q7Z2Z1	identified	Treslin
P62314	identified	Small nuclear ribonucleoprotein Sm D1
P62312	identified	U6 snRNA-associated Sm-like protein LSm6
Q96B01	identified	RAD51-associated protein 1
Q9HCI6	identified	E3 SUMO-protein ligase KIAA1586
Q9HCI7	identified	E3 ubiquitin-protein ligase MSL2
O60315	identified	Zinc finger E-box-binding homeobox 2
Q8NCY6	identified	Myb/SANT-like DNA-binding domain-containing protein 4
Q6NSZ9	identified	Zinc finger and SCAN domain-containing protein 25
Q2M3X9	identified	Zinc finger protein 674
Q63HK3	identified	Zinc finger protein with KRAB and SCAN domains 2
Q14847	identified	LIM and SH3 domain protein 1
P35251	identified	Replication factor C subunit 1
Q9UBS8	identified	E3 ubiquitin-protein ligase RNF14
Q13523	identified	Serine/threonine-protein kinase PRP4 homolog
F5H290	identified	Zinc finger protein 7
P62081	identified	40S ribosomal protein S7
Q9UHB7	identified	AF4/FMR2 family member 4
P09884	identified	DNA polymerase alpha catalytic subunit
Q8NG27	identified	E3 ubiquitin-protein ligase Praja-1
P63313	identified	Thymosin beta-10
Q16777	identified	Histone H2A type 2-C
Q7Z628	identified	Neuroepithelial cell-transforming gene 1 protein
Q9NT62	identified	Ubiquitin-like-conjugating enzyme ATG3
Q2TAL8	identified	Glutamine-rich protein 1
Q7Z572	identified	Spermatogenesis-associated protein 21
Q8WWK9	identified	Cytoskeleton-associated protein 2
Q7L590	identified	Protein MCM10 homolog
Q9NR48	identified	Histone-lysine N-methyltransferase ASH1L
P10768	identified	S-formylglutathione hydrolase
P84098	identified	60S ribosomal protein L19
Q92736	identified	Ryanodine receptor 2
P84090	identified	Enhancer of rudimentary homolog
Q96BK5	identified	PIN2/TERF1-interacting telomerase inhibitor 1
Q6ZN28	identified	Metastasis-associated in colon cancer protein 1
O14602	identified	Eukaryotic translation initiation factor 1A, Y-chromosomal
Q9BYW2	identified	Histone-lysine N-methyltransferase SETD2
Q8TDN6	identified	Ribosome biogenesis protein BRX1 homolog
Q03112	identified	MDS1 and EVI1 complex locus protein EVI1
Q03111	identified	Protein ENL
Q5QNW6	identified	Histone H2B type 2-F
P50548	identified	ETS domain-containing transcription factor ERF
P13984	identified	General transcription factor IIF subunit 2
Q9UQ88	identified	Cyclin-dependent kinase 11A
P29803	identified	Pyruvate dehydrogenase E1 component subunit alpha, testis-specific form, mitochondrial
Q9UQ84	identified	Exonuclease 1
Q9H2C1	identified	LIM/homeobox protein Lhx5
P52895	identified	Aldo-keto reductase family 1 member C2
Q8IVC4	identified	Zinc finger protein 584
P37802	identified	Transgelin-2
O95125	identified	Zinc finger protein 202
Q5H9F3	identified	BCL-6 corepressor-like protein 1
P47712	identified	Cytosolic phospholipase A2
P29373	identified	Cellular retinoic acid-binding protein 2
P29375	identified	Lysine-specific demethylase 5A
P29374	identified	AT-rich interactive domain-containing protein 4A
O15014	identified	Zinc finger protein 609
O15015	identified	Zinc finger protein 646
O15013	identified	Rho guanine nucleotide exchange factor 10
Q86XI2	identified	Condensin-2 complex subunit G2
Q9BV36	identified	Melanophilin
Q9C009	identified	Forkhead box protein Q1
Q9UBE0	identified	SUMO-activating enzyme subunit 1
Q96GQ7	identified	Probable ATP-dependent RNA helicase DDX27
Q567U6	identified	Coiled-coil domain-containing protein 93
Q969S3	identified	Zinc finger protein 622
Q9BQ95	identified	Evolutionarily conserved signaling intermediate in Toll pathway, mitochondrial
Q15072	identified	Zinc finger protein OZF
O00571	identified	ATP-dependent RNA helicase DDX3X
P14866	identified	Heterogeneous nuclear ribonucleoprotein L
Q15075	identified	Early endosome antigen 1
Q69YH5	identified	Cell division cycle-associated protein 2
Q9UKD1	identified	Glucocorticoid modulatory element-binding protein 2
Q9UKD2	identified	mRNA turnover protein 4 homolog
Q08050	identified	Forkhead box protein M1
Q8TAD8	identified	Smad nuclear-interacting protein 1
O95239	identified	Chromosome-associated kinesin KIF4A
Q9UM00	identified	Calcium load-activated calcium channel
O95232	identified	Luc7-like protein 3
Q149N8	identified	E3 ubiquitin-protein ligase SHPRH
Q5VV52	identified	Zinc finger protein 691
P32519	identified	ETS-related transcription factor Elf-1
P57682	identified	Krueppel-like factor 3
P29590	identified	Protein PML
Q9BXP5	identified	Serrate RNA effector molecule homolog
Q08J23	identified	tRNA (cytosine(34)-C(5))-methyltransferase
Q6PK04	identified	Coiled-coil domain-containing protein 137
Q09472	identified	Histone acetyltransferase p300
P35080	identified	Profilin-2
Q8TAM1	identified	Bardet-Biedl syndrome 10 protein
P17516	identified	Aldo-keto reductase family 1 member C4
Q9Y330	identified	Zinc finger and BTB domain-containing protein 12
O95833	identified	Chloride intracellular channel protein 3
Q92925	identified	SWI/SNF-related matrix-associated actin-dependent regulator of chromatin subfamily D member 2
Q8TDR0	identified	TRAF3-interacting protein 1
Q6DJT9	identified	Zinc finger protein PLAG1
Q8TF01	identified	Arginine/serine-rich protein PNISR
Q9NRN7	identified	L-aminoadipate-semialdehyde dehydrogenase-phosphopantetheinyl transferase
Q9UER7	identified	Death domain-associated protein 6
P35226	identified	Polycomb complex protein BMI-1
P35555	identified	Fibrillin-1
P35556	identified	Fibrillin-2
Q04695	identified	Keratin, type I cytoskeletal 17
Q92922	identified	SWI/SNF complex subunit SMARCC1
Q9H707	identified	Zinc finger protein 552
O60675	identified	Transcription factor MafK
Q9Y3A2	identified	Probable U3 small nucleolar RNA-associated protein 11
Q9NWB7	identified	Intraflagellar transport protein 57 homolog
Q8N0Y2	identified	Zinc finger protein 444
Q6UWZ7	identified	BRCA1-A complex subunit Abraxas
O43159	identified	Ribosomal RNA-processing protein 8
Q6IBW4	identified	Condensin-2 complex subunit H2
Q15928	identified	Zinc finger protein 141
P98170	identified	E3 ubiquitin-protein ligase XIAP
O43151	identified	Methylcytosine dioxygenase TET3
P98175	identified	RNA-binding protein 10
P05556	identified	Integrin beta-1
Q9Y2A4	identified	Zinc finger protein 443
O75676	identified	Ribosomal protein S6 kinase alpha-4
Q8NEW7	identified	Transmembrane inner ear expressed protein
Q5SSJ5	identified	Heterochromatin protein 1-binding protein 3
Q8IVM0	identified	Coiled-coil domain-containing protein 50
Q01082	identified	Spectrin beta chain, non-erythrocytic 1
Q01081	identified	Splicing factor U2AF 35 kDa subunit
P59923	identified	Zinc finger protein 445
P26373	identified	60S ribosomal protein L13
P0CG38	identified	POTE ankyrin domain family member I
P42704	identified	Leucine-rich PPR motif-containing protein, mitochondrial
O43719	identified	HIV Tat-specific factor 1
P0CG31	identified	Putative zinc finger protein 286B
Q99676	identified	Zinc finger protein 184
P0CG32	identified	Zinc finger CCHC domain-containing protein 18
P62316	identified	Small nuclear ribonucleoprotein Sm D2
Q8N7Q3	identified	Zinc finger protein 676
Q9Y5W3	identified	Krueppel-like factor 2
Q99426	identified	Tubulin-folding cofactor B
Q99598	identified	Translin-associated protein X
Q9UHL9	identified	General transcription factor II-I repeat domain-containing protein 1
Q99590	identified	Protein SCAF11
Q5T8F0	identified	Cathepsin L1
A2AJT9	identified	Uncharacterized protein CXorf23
Q13185	identified	Chromobox protein homolog 3
Q9UH73	identified	Transcription factor COE1
Q9UNP9	identified	Peptidyl-prolyl cis-trans isomerase E
Q9NV66	identified	S-adenosyl-L-methionine-dependent tRNA 4-demethylwyosine synthase
Q96NL0	identified	RUN domain-containing protein 3B
Q9H9B1	identified	Histone-lysine N-methyltransferase EHMT1
Q4LE39	identified	AT-rich interactive domain-containing protein 4B
Q8NDF8	identified	Non-canonical poly(A) RNA polymerase PAPD5
P21291	identified	Cysteine and glycine-rich protein 1
Q9UHR5	identified	SAP30-binding protein
Q8IWA0	identified	WD repeat-containing protein 75
Q6NSI4	identified	Uncharacterized protein CXorf57
P58012	identified	Forkhead box protein L2
Q16342	identified	Programmed cell death protein 2
Q9C0I4	identified	Thrombospondin type-1 domain-containing protein 7B
Q9H0D6	identified	5'-3' exoribonuclease 2
Q13451	identified	Peptidyl-prolyl cis-trans isomerase FKBP5
Q16587	identified	Zinc finger protein 74
A0A0A0MRA5	identified	Heterogeneous nuclear ribonucleoprotein U-like protein 1
Q96JS3	identified	PiggyBac transposable element-derived protein 1
Q9P2E2	identified	Kinesin-like protein KIF17
Q8NEY8	identified	Periphilin-1
A6NHJ4	identified	Zinc finger protein 860
Q9NSS8	identified	Putative uncharacterized protein DKFZp434D199
Q969V6	identified	MKL/myocardin-like protein 1
Q06265	identified	Exosome complex component RRP45
P48729	identified	Casein kinase I isoform alpha
Q99985	identified	Semaphorin-3C
Q9UL16	identified	Cilia- and flagella-associated protein 45
Q2TAM5	identified	RELA protein
Q6PIW4	identified	Fidgetin-like protein 1
Q8IXK0	identified	Polyhomeotic-like protein 2
P04844	identified	Dolichyl-diphosphooligosaccharide--protein glycosyltransferase subunit 2
P04843	identified	Dolichyl-diphosphooligosaccharide--protein glycosyltransferase subunit 1
P15036	identified	Protein C-ets-2
Q9Y3A4	identified	Ribosomal RNA-processing protein 7 homolog A
Q7Z569	identified	BRCA1-associated protein
Q96DT7	identified	Zinc finger and BTB domain-containing protein 10
Q8WTT2	identified	Nucleolar complex protein 3 homolog
P25054	identified	Adenomatous polyposis coli protein
Q6ZN19	identified	Zinc finger protein 841
Q15293	identified	Reticulocalbin-1
P61254	identified	60S ribosomal protein L26
Q15291	identified	Retinoblastoma-binding protein 5
P68431	identified	Histone H3.1
Q5VWM6	identified	Putative PRAME family member 13
P49715	identified	CCAAT/enhancer-binding protein alpha
Q15459	identified	Splicing factor 3A subunit 1
Q9UBT6	identified	DNA polymerase kappa
P49711	identified	Transcriptional repressor CTCF
P19838	identified	Nuclear factor NF-kappa-B p105 subunit
P55072	identified	Transitional endoplasmic reticulum ATPase
Q9P0V9	identified	Septin-10
Q5T655	identified	Cilia- and flagella-associated protein 58
Q5T653	identified	39S ribosomal protein L2, mitochondrial
O95149	identified	Snurportin-1
P51970	identified	NADH dehydrogenase [ubiquinone] 1 alpha subcomplex subunit 8
Q5TH69	identified	Brefeldin A-inhibited guanine nucleotide-exchange protein 3
P13647	identified	Keratin, type II cytoskeletal 5
Q9BRU9	identified	rRNA-processing protein UTP23 homolog
Q9H6T3	identified	RNA polymerase II-associated protein 3
Q12912	identified	Lymphoid-restricted membrane protein
P22492	identified	Histone H1t
Q68DL7	identified	Uncharacterized protein C18orf63
Q969R5	identified	Lethal(3)malignant brain tumor-like protein 2
Q32P41	identified	tRNA (guanine(37)-N1)-methyltransferase
Q9Y4X0	identified	AMME syndrome candidate gene 1 protein
P09525	identified	Annexin A4
Q86UZ6	identified	Zinc finger and BTB domain-containing protein 46
Q15061	identified	WD repeat-containing protein 43
P14854	identified	Cytochrome c oxidase subunit 6B1
Q86T82	identified	Ubiquitin carboxyl-terminal hydrolase 37
P55854	identified	Small ubiquitin-related modifier 3
Q9NXH9	identified	tRNA (guanine(26)-N(2))-dimethyltransferase
O95229	identified	ZW10 interactor
Q9HBH9	identified	MAP kinase-interacting serine/threonine-protein kinase 2
Q9UM11	identified	Fizzy-related protein homolog
Q05BQ5	identified	MBT domain-containing protein 1
P42677	identified	40S ribosomal protein S27
Q9NP60	identified	X-linked interleukin-1 receptor accessory protein-like 2
P02511	identified	Alpha-crystallin B chain
Q14432	identified	cGMP-inhibited 3',5'-cyclic phosphodiesterase A
P08235	identified	Mineralocorticoid receptor
Q9Y6N6	identified	Laminin subunit gamma-3
P18754	identified	Regulator of chromosome condensation
M9MMK7	identified	Dynein heavy chain 14, axonemal
P08238	identified	Heat shock protein HSP 90-beta
Q5HY98	identified	Zinc finger protein 766
Q9Y546	identified	Leucine-rich repeat-containing protein 42
Q9HAZ2	identified	PR domain zinc finger protein 16
Q7L014	identified	Probable ATP-dependent RNA helicase DDX46
Q6P1J9	identified	Parafibromin
D6RF73	identified	Aryl hydrocarbon receptor repressor
Q6P1J6	identified	Phospholipase B1, membrane-associated
Q1KMD3	identified	Heterogeneous nuclear ribonucleoprotein U-like protein 2
Q92917	identified	G patch domain and KOW motifs-containing protein
P24522	identified	Growth arrest and DNA damage-inducible protein GADD45 alpha
P51991	identified	Heterogeneous nuclear ribonucleoprotein A3
Q6NZI2	identified	Polymerase I and transcript release factor
O15226	identified	NF-kappa-B-repressing factor
Q5JX02	identified	Centromere protein I (Fragment)
Q5T5X7	identified	BEN domain-containing protein 3
Q5JX01	identified	Centromere protein I (Fragment)
Q8IY92	identified	Structure-specific endonuclease subunit SLX4
P28340	identified	DNA polymerase delta catalytic subunit
P28347	identified	Transcriptional enhancer factor TEF-1
Q7Z5L9	identified	Interferon regulatory factor 2-binding protein 2
Q9Y3M9	identified	Zinc finger protein 337
Q92597	identified	Protein NDRG1
O75486	identified	Transcription initiation protein SPT3 homolog
P15923	identified	Transcription factor E2-alpha
Q8N720	identified	Zinc finger protein 655
Q6KB66	identified	Keratin, type II cytoskeletal 80
Q8NEF9	identified	Serum response factor-binding protein 1
Q8TES7	identified	Fas-binding factor 1
O60664	identified	Perilipin-3
P05423	identified	DNA-directed RNA polymerase III subunit RPC4
Q9Y3F4	identified	Serine-threonine kinase receptor-associated protein
Q92688	identified	Acidic leucine-rich nuclear phosphoprotein 32 family member B
Q9UKS7	identified	Zinc finger protein Helios
Q8N0X7	identified	Spartin
K7EQV7	identified	Zinc finger protein 700
Q92466	identified	DNA damage-binding protein 2
Q8WVV9	identified	Heterogeneous nuclear ribonucleoprotein L-like
O43143	identified	Pre-mRNA-splicing factor ATP-dependent RNA helicase DHX15
Q15935	identified	Zinc finger protein 77
Q96JB1	identified	Dynein heavy chain 8, axonemal
Q9Y3T9	identified	Nucleolar complex protein 2 homolog
P67775	identified	Serine/threonine-protein phosphatase 2A catalytic subunit alpha isoform
Q96JB5	identified	CDK5 regulatory subunit-associated protein 3
Q04771	identified	Activin receptor type-1
Q32MZ4	identified	Leucine-rich repeat flightless-interacting protein 1
Q6IPM2	identified	IQ domain-containing protein E
Q8IYB3	identified	Serine/arginine repetitive matrix protein 1
Q5JXT2	identified	Nucleolar protein 56 (Fragment)
O75663	identified	TIP41-like protein
Q5T3R7	identified	Nucleolar GTP-binding protein 1 (Fragment)
P26368	identified	Splicing factor U2AF 65 kDa subunit
Q6NT76	identified	Homeobox-containing protein 1
Q92890	identified	Ubiquitin fusion degradation protein 1 homolog
Q96P11	identified	Probable 28S rRNA (cytosine-C(5))-methyltransferase
Q15843	identified	NEDD8
Q8NFJ5	identified	Retinoic acid-induced protein 3
O43707	identified	Alpha-actinin-4
P0CG00	identified	Putative zinc finger and SCAN domain-containing protein 5D
Q96DI7	identified	U5 small nuclear ribonucleoprotein 40 kDa protein
Q9NWH9	identified	SAFB-like transcription modulator
Q9NPA5	identified	Zinc finger protein 64 homolog, isoforms 1 and 2
Q9H334	identified	Forkhead box protein P1
P42285	identified	Superkiller viralicidic activity 2-like 2
O96028	identified	Histone-lysine N-methyltransferase NSD2
P62424	identified	60S ribosomal protein L7a
P07900	identified	Heat shock protein HSP 90-alpha
P15621	identified	Zinc finger protein 44
P15622	identified	Zinc finger protein 250
Q99728	identified	BRCA1-associated RING domain protein 1
Q99729	identified	Heterogeneous nuclear ribonucleoprotein A/B
Q96BF6	identified	Nucleus accumbens-associated protein 2
O94888	identified	UBX domain-containing protein 7
Q14151	identified	Scaffold attachment factor B2
O94880	identified	PHD finger protein 14
Q14159	identified	DNA repair-scaffolding protein
Q9Y5J1	identified	U3 small nucleolar RNA-associated protein 18 homolog
Q9UHQ7	identified	Transcription elongation factor A protein-like 9
P19338	identified	Nucleolin
Q6W2J9	identified	BCL-6 corepressor
P19623	identified	Spermidine synthase
P16104	identified	Histone H2AX
Q96JP5	identified	E3 ubiquitin-protein ligase ZFP91
P63241	identified	Eukaryotic translation initiation factor 5A-1
O75113	identified	NEDD4-binding protein 1
P63244	identified	Receptor of activated protein C kinase 1
Q99439	identified	Calponin-2
Q9UJ41	identified	Rab5 GDP/GTP exchange factor
Q8NEZ4	identified	Histone-lysine N-methyltransferase 2C
Q8WUI4	identified	Histone deacetylase 7
Q16576	identified	Histone-binding protein RBBP7
Q5UIP0	identified	Telomere-associated protein RIF1
P26639	identified	Threonine--tRNA ligase, cytoplasmic
Q96GA3	identified	Protein LTV1 homolog
P10242	identified	Transcriptional activator Myb
Q9UBU7	identified	Protein DBF4 homolog A
Q15596	identified	Nuclear receptor coactivator 2
Q8TDY2	identified	RB1-inducible coiled-coil protein 1
Q9BZ95	identified	Histone-lysine N-methyltransferase NSD3
Q9UBU9	identified	Nuclear RNA export factor 1
Q96T58	identified	Msx2-interacting protein
Q13506	identified	NGFI-A-binding protein 1
O15381	identified	Nuclear valosin-containing protein-like
Q13501	identified	Sequestosome-1
Q9BUL5	identified	PHD finger protein 23
Q8N5P1	identified	Zinc finger CCCH domain-containing protein 8
Q16718	identified	NADH dehydrogenase [ubiquinone] 1 alpha subcomplex subunit 5
H7BY16	identified	Nucleolin (Fragment)
Q9BQL6	identified	Fermitin family homolog 1
A6NKG5	identified	Retrotransposon-like protein 1
Q9BRX9	identified	WD repeat domain-containing protein 83
Q14CX7	identified	N-alpha-acetyltransferase 25, NatB auxiliary subunit
P39880	identified	Homeobox protein cut-like 1
Q53EL6	identified	Programmed cell death protein 4
P12277	identified	Creatine kinase B-type
Q9UQE7	identified	Structural maintenance of chromosomes protein 3
P55198	identified	Protein AF-17
P48634	identified	Protein PRRC2A
Q6ZN08	identified	Putative zinc finger protein 66
Q15287	identified	RNA-binding protein with serine-rich domain 1
P55197	identified	Protein AF-10
P61247	identified	40S ribosomal protein S3a
Q5JVG2	identified	Zinc finger protein 484
P49721	identified	Proteasome subunit beta type-2
Q5D1E8	identified	Endoribonuclease ZC3H12A
Q13569	identified	G/T mismatch-specific thymine DNA glycosylase
Q96C92	identified	Serologically defined colon cancer antigen 3
Q05GC8	identified	Breast cancer anti-estrogen resistance 2
H3BMM1	identified	Unconventional myosin-IXa
Q8WXE1	identified	ATR-interacting protein
Q9H0H5	identified	Rac GTPase-activating protein 1
Q03135	identified	Caveolin-1
O95864	identified	Fatty acid desaturase 2
Q6MZP7	identified	Protein lin-54 homolog
Q16629	identified	Serine/arginine-rich splicing factor 7
Q9P2Y5	identified	UV radiation resistance-associated gene protein
Q5T5I6	identified	Golgi phosphoprotein 3-like (Fragment)
A0A087WZ13	identified	Ribonucleoprotein PTB-binding 1
Q7RTV3	identified	Zinc finger protein 367
O60885	identified	Bromodomain-containing protein 4
Q5VYV7	identified	Protein SLX4IP
P51965	identified	Ubiquitin-conjugating enzyme E2 E1
O75444	identified	Transcription factor Maf
O14529	identified	Homeobox protein cut-like 2
Q8TBZ8	identified	Zinc finger protein 564
P30305	identified	M-phase inducer phosphatase 2
P51692	identified	Signal transducer and activator of transcription 5B
Q12901	identified	Zinc finger protein 155
P06753	identified	Tropomyosin alpha-3 chain
Q12906	identified	Interleukin enhancer-binding factor 3
Q12905	identified	Interleukin enhancer-binding factor 2
Q12904	identified	Aminoacyl tRNA synthase complex-interacting multifunctional protein 1
Q9P031	identified	Thyroid transcription factor 1-associated protein 26
Q6PJP8	identified	DNA cross-link repair 1A protein
H0YC03	identified	DNA topoisomerase I, mitochondrial (Fragment)
Q01518	identified	Adenylyl cyclase-associated protein 1
Q96QE3	identified	ATPase family AAA domain-containing protein 5
S5FZ81	identified	PHD finger protein 10
Q15059	identified	Bromodomain-containing protein 3
Q15054	identified	DNA polymerase delta subunit 3
Q15056	identified	Eukaryotic translation initiation factor 4H
A2RRD8	identified	Zinc finger protein 320
Q15050	identified	Ribosome biogenesis regulatory protein homolog
Q5SVZ7	identified	Zinc finger MYM-type protein 1 (Fragment)
Q5SVZ6	identified	Zinc finger MYM-type protein 1
P27816	identified	Microtubule-associated protein 4
Q12873	identified	Chromodomain-helicase-DNA-binding protein 3
P39687	identified	Acidic leucine-rich nuclear phosphoprotein 32 family member A
M0QY62	identified	Zinc finger protein 587B
Q5JY65	identified	Crooked neck-like protein 1
Q8N2W9	identified	E3 SUMO-protein ligase PIAS4
Q93052	identified	Lipoma-preferred partner
Q6EMB2	identified	Tubulin polyglutamylase TTLL5
P08758	identified	Annexin A5
Q9BTL4	identified	Immediate early response gene 2 protein
P62937	identified	Peptidyl-prolyl cis-trans isomerase A
P09622	identified	Dihydrolipoyl dehydrogenase, mitochondrial
P78386	identified	Keratin, type II cuticular Hb5
Q05D32	identified	CTD small phosphatase-like protein 2
P31321	identified	cAMP-dependent protein kinase type I-beta regulatory subunit
Q96AY2	identified	Crossover junction endonuclease EME1
Q9Y6M1	identified	Insulin-like growth factor 2 mRNA-binding protein 2
Q8IY81	identified	pre-rRNA processing protein FTSJ3
Q86U86	identified	Protein polybromo-1
Q92908	identified	Transcription factor GATA-6
O15212	identified	Prefoldin subunit 6
O15213	identified	WD repeat-containing protein 46
Q9P2K5	identified	Myelin expression factor 2
Q9Y314	identified	Nitric oxide synthase-interacting protein
Q6STE5	identified	SWI/SNF-related matrix-associated actin-dependent regulator of chromatin subfamily D member 3
P46776	identified	60S ribosomal protein L27a
P46777	identified	60S ribosomal protein L5
P46778	identified	60S ribosomal protein L21
P46779	identified	60S ribosomal protein L28
Q96DG6	identified	Carboxymethylenebutenolidase homolog
Q86VM9	identified	Zinc finger CCCH domain-containing protein 18
Q3KP31	identified	Zinc finger protein 791
O75475	identified	PC4 and SFRS1-interacting protein
Q9UK58	identified	Cyclin-L1
Q9H582	identified	Zinc finger protein 644
Q6P4R8	identified	Nuclear factor related to kappa-B-binding protein
P05455	identified	Lupus La protein
P28715	identified	DNA repair protein complementing XP-G cells
Q92879	identified	CUGBP Elav-like family member 1
Q92878	identified	DNA repair protein RAD50
Q969G3	identified	SWI/SNF-related matrix-associated actin-dependent regulator of chromatin subfamily E member 1
P54278	identified	Mismatch repair endonuclease PMS2
Q15940	identified	Putative zinc finger protein 726P1
P08574	identified	Cytochrome c1, heme protein, mitochondrial
Q9NRR4	identified	Ribonuclease 3
Q8IYA7	identified	Homeobox protein Mohawk
Q99607	identified	ETS-related transcription factor Elf-4
G3V5E0	identified	Calmin
Q7Z6S5	identified	TATA-box-binding protein (Fragment)
P20273	identified	B-cell receptor CD22
P62753	identified	40S ribosomal protein S6
Q86T24	identified	Transcriptional regulator Kaiso
P22392	identified	Nucleoside diphosphate kinase B
Q86YI8	identified	PHD finger protein 13
P04075	identified	Fructose-bisphosphate aldolase A
Q96P16	identified	Regulation of nuclear pre-mRNA domain-containing protein 1A
O75586	identified	Mediator of RNA polymerase II transcription subunit 6
Q92769	identified	Histone deacetylase 2
P15559	identified	NAD(P)H dehydrogenase [quinone] 1
Q92585	identified	Mastermind-like protein 1
Q499Z4	identified	Zinc finger protein 672
P06748	identified	Nucleophosmin
Q9NWK9	identified	Box C/D snoRNA protein 1
O43513	identified	Mediator of RNA polymerase II transcription subunit 7
P07910	identified	Heterogeneous nuclear ribonucleoproteins C1/C2
Q2TB10	identified	Zinc finger protein 800
Q9HCX3	identified	Zinc finger protein 304
Q9H9D4	identified	Zinc finger protein 408
P19105	identified	Myosin regulatory light chain 12A
A6NFI3	identified	Zinc finger protein 316
Q5VZZ6	identified	CUGBP Elav-like family member 2
Q9H4L7	identified	SWI/SNF-related matrix-associated actin-dependent regulator of chromatin subfamily A containing DEAD/H box 1
Q14149	identified	MORC family CW-type zinc finger protein 3
Q7Z7K2	identified	Zinc finger protein 467
O95696	identified	Bromodomain-containing protein 1
Q6JV79	identified	Aprataxin
P17014	identified	Zinc finger protein 12
Q13474	identified	Dystrophin-related protein 2
Q9BWF3	identified	RNA-binding protein 4
Q99798	identified	Aconitate hydratase, mitochondrial
P07355	identified	Annexin A2
Q92547	identified	DNA topoisomerase 2-binding protein 1
Q9NQW5	identified	Probable histone-lysine N-methyltransferase PRDM7
O95453	identified	Poly(A)-specific ribonuclease PARN
P62328	identified	Thymosin beta-4
O75123	identified	Zinc finger protein 623
P22736	identified	Nuclear receptor subfamily 4 group A member 1
Q8WUH1	identified	Protein Churchill
Q9H0A0	identified	RNA cytidine acetyltransferase
O60341	identified	Lysine-specific histone demethylase 1A
Q9UBT2	identified	SUMO-activating enzyme subunit 2
Q5TGY3	identified	AT-hook DNA-binding motif-containing protein 1
Q8NF64	identified	Zinc finger MIZ domain-containing protein 2
Q6DKI1	identified	60S ribosomal protein L7-like 1
Q9NW82	identified	WD repeat-containing protein 70
Q99878	identified	Histone H2A type 1-J
P49641	identified	Alpha-mannosidase 2x
Q15723	identified	ETS-related transcription factor Elf-2
Q9BWC9	identified	Coiled-coil domain-containing protein 106
P01106	identified	Myc proto-oncogene protein
Q9H5V9	identified	UPF0428 protein CXorf56
Q9H5V7	identified	Zinc finger protein Pegasus
P48742	identified	LIM/homeobox protein Lhx1
Q96KC8	identified	DnaJ homolog subfamily C member 1
Q9Y5K6	identified	CD2-associated protein
Q96PU4	identified	E3 ubiquitin-protein ligase UHRF2
Q96PU8	identified	Protein quaking
C9J092	identified	Zinc finger protein 668 (Fragment)
P0C7X5	identified	Zinc finger protein 806
Q9BY77	identified	Polymerase delta-interacting protein 3
Q6Y8G5	identified	SALL4C
Q9NR30	identified	Nucleolar RNA helicase 2
Q9NR33	identified	DNA polymerase epsilon subunit 4
Q92782	identified	Zinc finger protein neuro-d4
P34896	identified	Serine hydroxymethyltransferase, cytosolic
P49736	identified	DNA replication licensing factor MCM2
P07101	identified	Tyrosine 3-monooxygenase
Q9Y2L8	identified	Zinc finger protein with KRAB and SCAN domains 5
Q13601	identified	KRR1 small subunit processome component homolog
Q9NWW7	identified	Uncharacterized protein C2orf42
Q9Y2L1	identified	Exosome complex exonuclease RRP44
Q5TG38	identified	DNA methyltransferase 1-associated protein 1 (Fragment)
O95677	identified	Eyes absent homolog 4
Q96MY1	identified	Nucleolar protein 4-like
Q9BYT9	identified	Anoctamin-3
Q5T670	identified	MCM10 minichromosome maintenance deficient 10 (S. cerevisiae), isoform CRA_b
P41743	identified	Protein kinase C iota type
Q8N8A6	identified	ATP-dependent RNA helicase DDX51
Q96C86	identified	m7GpppX diphosphatase
Q16637	identified	Survival motor neuron protein
P50607	identified	Tubby protein homolog
Q9Y4C8	identified	Probable RNA-binding protein 19
Q9NQ29	identified	Putative RNA-binding protein Luc7-like 1
Q96N38	identified	Zinc finger protein 714
P06746	identified	DNA polymerase beta
Q9BSV6	identified	tRNA-splicing endonuclease subunit Sen34
A0A087WVF4	identified	Chromodomain-helicase-DNA-binding protein 1 (Fragment)
O14513	identified	Nck-associated protein 5
Q15545	identified	Transcription initiation factor TFIID subunit 7
Q8NAT2	identified	Tudor domain-containing protein 5
P38432	identified	Coilin
Q9NQW6	identified	Anillin
Q96EB6	identified	NAD-dependent protein deacetylase sirtuin-1
Q8N5C7	identified	DTW domain-containing protein 1
Q8N5C6	identified	S1 RNA-binding domain-containing protein 1
Q9BUA3	identified	Uncharacterized protein C11orf84
Q8WWH5	identified	Probable tRNA pseudouridine synthase 1
P23921	identified	Ribonucleoside-diphosphate reductase large subunit
Q9UJL9	identified	Zinc finger protein ZFP69B
Q96QD9	identified	UAP56-interacting factor
Q07955	identified	Serine/arginine-rich splicing factor 1
Q5THR3	identified	EF-hand calcium-binding domain-containing protein 6
Q9NSI2	identified	Protein FAM207A
Q5TYW1	identified	Zinc finger protein 658
O95201	identified	Zinc finger protein 205
Q15043	identified	Zinc transporter ZIP14
P11802	identified	Cyclin-dependent kinase 4
Q9H1C3	identified	Glycosyltransferase 8 domain-containing protein 2
Q15047	identified	Histone-lysine N-methyltransferase SETDB1
Q15046	identified	Lysine--tRNA ligase
Q12800	identified	Alpha-globin transcription factor CP2
Q9H7B2	identified	Ribosome production factor 2 homolog
Q9H7B4	identified	Histone-lysine N-methyltransferase SMYD3
Q9H7B7	identified	Uncharacterized protein C7orf69
Q6R327	identified	Rapamycin-insensitive companion of mTOR
Q9BU76	identified	Multiple myeloma tumor-associated protein 2
Q9HBJ7	identified	Ubiquitin carboxyl-terminal hydrolase 29
P02538	identified	Keratin, type II cytoskeletal 6A
P49916	identified	DNA ligase 3
P49915	identified	GMP synthase [glutamine-hydrolyzing]
P02533	identified	Keratin, type I cytoskeletal 14
Q8IZ40	identified	REST corepressor 2
Q9NYL9	identified	Tropomodulin-3
Q9Y2K7	identified	Lysine-specific demethylase 2A
F8VYK4	identified	Receptor tyrosine-protein kinase erbB-3 (Fragment)
Q00653	identified	Nuclear factor NF-kappa-B p100 subunit
Q01780	identified	Exosome component 10
Q96K58	identified	Zinc finger protein 668
O60508	identified	Pre-mRNA-processing factor 17
P43246	identified	DNA mismatch repair protein Msh2
P39748	identified	Flap endonuclease 1
P43243	identified	Matrin-3
O43172	identified	U4/U6 small nuclear ribonucleoprotein Prp4
C9JLR9	identified	Uncharacterized protein C11orf95
Q66PJ3	identified	ADP-ribosylation factor-like protein 6-interacting protein 4
Q9Y5B6	identified	PAX3- and PAX7-binding protein 1
P53804	identified	E3 ubiquitin-protein ligase TTC3
Q9UGI8	identified	Testin
O60641	identified	Clathrin coat assembly protein AP180
Q8IV48	identified	3'-5' exoribonuclease 1
O75467	identified	Zinc finger protein 324A
O75462	identified	Cytokine receptor-like factor 1
P06756	identified	Integrin alpha-V
Q14590	identified	Zinc finger protein 235
P00374	identified	Dihydrofolate reductase
Q8TEQ6	identified	Gem-associated protein 5
Q96SI1	identified	BTB/POZ domain-containing protein KCTD15
Q86XR8	identified	Centrosomal protein of 57 kDa
Q92802	identified	NEDD4-binding protein 2-like 2
P18858	identified	DNA ligase 1
Q4G0J3	identified	La-related protein 7
Q92804	identified	TATA-binding protein-associated factor 2N
Q13283	identified	Ras GTPase-activating protein-binding protein 1
Q9Y3Z3	identified	Deoxynucleoside triphosphate triphosphohydrolase SAMHD1
Q9Y4B4	identified	Helicase ARIP4
P23497	identified	Nuclear autoantigen Sp-100
[truncated: 9,116 more rows]

## Sheet: Mus musculus
UNIPROT_ID	identified by MSMS / predicted	DESCRIPTION
Q91VD9	identified	NADH-ubiquinone oxidoreductase 75 kDa subunit, mitochondrial
Q91V61	identified	Sideroflexin-3
Q921K2	identified	Poly [ADP-ribose] polymerase
P68369	identified	Tubulin alpha-1A chain
P51881	identified	ADP/ATP translocase 2
P17897	identified	Lysozyme C-1
Q8K1M6	identified	Dynamin-1-like protein
Q61026	identified	Nuclear receptor coactivator 2
P16330	identified	2',3'-cyclic-nucleotide 3'-phosphodiesterase
P62821	identified	Ras-related protein Rab-1A
P04370	identified	Myelin basic protein
Q8VDN2	identified	Sodium/potassium-transporting ATPase subunit alpha-1
P07901	identified	Heat shock protein HSP 90-alpha
Q6ZWY9	identified	Histone H2B type 1-C/E/G
P97457	identified	Myosin regulatory light chain 2, skeletal muscle isoform
Q9Z1S5	identified	Neuronal-specific septin-3
Q80Y84	identified	Lysine-specific demethylase 5B
P62141	identified	Serine/threonine-protein phosphatase PP1-beta catalytic subunit
Q9JHR7	identified	Insulin-degrading enzyme
Q501J6	identified	Probable ATP-dependent RNA helicase DDX17
O35737	identified	Heterogeneous nuclear ribonucleoprotein H
D3YXK2	identified	Scaffold attachment factor B1
P63017	identified	Heat shock cognate 71 kDa protein
P61979	identified	Heterogeneous nuclear ribonucleoprotein K
P10126	identified	Elongation factor 1-alpha 1
P63011	identified	Ras-related protein Rab-3A
O88566	identified	Axin-2
Q8C854	identified	Myelin expression factor 2
Q9Z172	identified	Small ubiquitin-related modifier 3
P70296	identified	Phosphatidylethanolamine-binding protein 1
P05132	identified	cAMP-dependent protein kinase catalytic subunit alpha
P27661	identified	Histone H2AX
O88569	identified	Heterogeneous nuclear ribonucleoproteins A2/B1
Q9QYE3	identified	B-cell lymphoma/leukemia 11A
P84078	identified	ADP-ribosylation factor 1
Q9R0G7	identified	Zinc finger E-box-binding homeobox 2
P35492	identified	Histidine ammonia-lyase
Q7TMM9	identified	Tubulin beta-2A chain
Q61127	identified	NGFI-A-binding protein 2
Q60771	identified	Claudin-11
Q5DTT3	identified	Protein FAM208B
O89053	identified	Coronin-1A
Q61122	identified	NGFI-A-binding protein 1
P68368	identified	Tubulin alpha-4A chain
O88935	identified	Synapsin-1
Q9D6M3	identified	Mitochondrial glutamate carrier 1
P70696	identified	Histone H2B type 1-A
P60202	identified	Myelin proteolipid protein
Q64012	identified	RNA-binding protein Raly
Q9CWF2	identified	Tubulin beta-2B chain
P01837	identified	Ig kappa chain C region
P01942	identified	Hemoglobin subunit alpha
P17751	identified	Triosephosphate isomerase
P61982	identified	14-3-3 protein gamma
P50543	identified	Protein S100-A11
P63087	identified	Serine/threonine-protein phosphatase PP1-gamma catalytic subunit
Q8VEK3	identified	Heterogeneous nuclear ribonucleoprotein U
Q6P1F6	identified	Serine/threonine-protein phosphatase 2A 55 kDa regulatory subunit B alpha isoform
Q6PDQ2	identified	Chromodomain-helicase-DNA-binding protein 4
Q921F2	identified	TAR DNA-binding protein 43
P48962	identified	ADP/ATP translocase 1
Q64524	identified	Histone H2B type 2-E
P05064	identified	Fructose-bisphosphate aldolase A
P05063	identified	Fructose-bisphosphate aldolase C
P68181	identified	cAMP-dependent protein kinase catalytic subunit beta
P17182	identified	Alpha-enolase
Q61495	identified	Desmoglein-1-alpha
O08599	identified	Syntaxin-binding protein 1
Q99LC3	identified	NADH dehydrogenase [ubiquinone] 1 alpha subcomplex subunit 10, mitochondrial
Q6A4J8	identified	Ubiquitin carboxyl-terminal hydrolase 7
P62874	identified	Guanine nucleotide-binding protein G(I)/G(S)/G(T) subunit beta-1
P19246	identified	Neurofilament heavy polypeptide
P08249	identified	Malate dehydrogenase, mitochondrial
O88291	identified	DBIRD complex subunit ZNF326
Q922F4	identified	Tubulin beta-6 chain
Q9R1C7	identified	Pre-mRNA-processing factor 40 homolog A
P51863	identified	V-type proton ATPase subunit d 1
P62137	identified	Serine/threonine-protein phosphatase PP1-alpha catalytic subunit
Q9DCT2	identified	NADH dehydrogenase [ubiquinone] iron-sulfur protein 3, mitochondrial
P12960	identified	Contactin-1
O70443	identified	Guanine nucleotide-binding protein G(z) subunit alpha
Q8K224	identified	RNA cytidine acetyltransferase
P58774	identified	Tropomyosin beta chain
O70161	identified	Phosphatidylinositol 4-phosphate 5-kinase type-1 gamma
P58771	identified	Tropomyosin alpha-1 chain
Q9CZ13	identified	Cytochrome b-c1 complex subunit 1, mitochondrial
O89033	identified	Cell division control protein 6 homolog
P11247	identified	Myeloperoxidase
P14733	identified	Lamin-B1
Q9R0P9	identified	Ubiquitin carboxyl-terminal hydrolase isozyme L1
Q60931	identified	Voltage-dependent anion-selective channel protein 3
Q8R081	identified	Heterogeneous nuclear ribonucleoprotein L
P18242	identified	Cathepsin D
Q02257	identified	Junction plakoglobin
P30275	identified	Creatine kinase U-type, mitochondrial
Q9QXK2	identified	E3 ubiquitin-protein ligase RAD18
Q60932	identified	Voltage-dependent anion-selective channel protein 1
Q5U405	identified	Transmembrane protease serine 13
Q61142	identified	Spindlin-1
Q9DC69	identified	NADH dehydrogenase [ubiquinone] 1 alpha subcomplex subunit 9, mitochondrial
P99024	identified	Tubulin beta-5 chain
Q8CH18	identified	Cell division cycle and apoptosis regulator protein 1
P06537	identified	Glucocorticoid receptor
Q99K48	identified	Non-POU domain-containing octamer-binding protein
Q8BTV2	identified	Cleavage and polyadenylation specificity factor subunit 7
P62806	identified	Histone H4
P56480	identified	ATP synthase subunit beta, mitochondrial
Q8BIZ6	identified	Smad nuclear-interacting protein 1
Q7TSZ8	identified	Nucleus accumbens-associated protein 1
Q9CZV5	identified	STAGA complex 65 subunit gamma
Q9QXD6	identified	Fructose-1,6-bisphosphatase 1
P11499	identified	Heat shock protein HSP 90-beta
P63101	identified	14-3-3 protein zeta/delta
P62880	identified	Guanine nucleotide-binding protein G(I)/G(S)/G(T) subunit beta-2
Q3V124	identified	EP300-interacting inhibitor of differentiation 3
Q3UHQ6	identified	Protein dopey-2
O70456	identified	14-3-3 protein sigma
P11798	identified	Calcium/calmodulin-dependent protein kinase type II subunit alpha
Q5PSV9	identified	Mediator of DNA damage checkpoint protein 1
Q9QXS1	identified	Plectin
Q9D6F9	identified	Tubulin beta-4A chain
Q60930	identified	Voltage-dependent anion-selective channel protein 2
Q8VEM8	identified	Phosphate carrier protein, mitochondrial
P58462	identified	Forkhead box protein P1
P26443	identified	Glutamate dehydrogenase 1, mitochondrial
O70133	identified	ATP-dependent RNA helicase A
Q8K4L4	identified	Protein POF1B
Q69ZI2	identified	MKIAA1483 protein (Fragment)
Q91UZ1	identified	Phosphoinositide phospholipase C
Q00PI9	identified	Heterogeneous nuclear ribonucleoprotein U-like protein 2
P62715	identified	Serine/threonine-protein phosphatase 2A catalytic subunit beta isoform
P13366	identified	Granzyme G
F7BJB9	identified	MORC family CW-type zinc finger protein 3
Q61656	identified	Probable ATP-dependent RNA helicase DDX5
P16546	identified	Spectrin alpha chain, non-erythrocytic 1
P35486	identified	Pyruvate dehydrogenase E1 component subunit alpha, somatic form, mitochondrial
Q5SX39	identified	Myosin-4
P14152	identified	Malate dehydrogenase, cytoplasmic
Q8CFE4	identified	SCY1-like protein 2
P14094	identified	Sodium/potassium-transporting ATPase subunit beta-1
P20152	identified	Vimentin
Q6P5H2	identified	Nestin
Q9CZU6	identified	Citrate synthase, mitochondrial
P68134	identified	Actin, alpha skeletal muscle
Q8CGP5	identified	Histone H2A type 1-F
Q91WD5	identified	NADH dehydrogenase [ubiquinone] iron-sulfur protein 2, mitochondrial
P00687	identified	Alpha-amylase 1
P18872	identified	Guanine nucleotide-binding protein G(o) subunit alpha
P17183	identified	Gamma-enolase
Q8R3B7	identified	Bromodomain-containing protein 8
P09411	identified	Phosphoglycerate kinase 1
P60879	identified	Synaptosomal-associated protein 25
Q80X82	identified	Symplekin
Q9DBJ1	identified	Phosphoglycerate mutase 1
P05977	identified	Myosin light chain 1/3, skeletal muscle isoform
P70333	identified	Heterogeneous nuclear ribonucleoprotein H2
Q641P0	identified	Actin-related protein 3B
P61264	identified	Syntaxin-1B
P08752	identified	Guanine nucleotide-binding protein G(i) subunit alpha-2
Q99PP7	identified	E3 ubiquitin-protein ligase TRIM33
E9Q557	identified	Desmoplakin
P56581	identified	G/T mismatch-specific thymine DNA glycosylase
Q03265	identified	ATP synthase subunit alpha, mitochondrial
Q9ERD7	identified	Tubulin beta-3 chain
Q9QZQ8	identified	Core histone macro-H2A.1
Q9CX86	identified	Heterogeneous nuclear ribonucleoprotein A0
Q8BG05	identified	Heterogeneous nuclear ribonucleoprotein A3
A2A791	identified	Zinc finger MYM-type protein 4
P62827	identified	GTP-binding nuclear protein Ran
Q8R429	identified	Sarcoplasmic/endoplasmic reticulum calcium ATPase 1
P20444	identified	Protein kinase C alpha type
P01631	identified	Ig kappa chain V-II region 26-10
Q9QYB8	identified	Beta-adducin
P52480	identified	Pyruvate kinase PKM
P17710	identified	Hexokinase-1
P08551	identified	Neurofilament light polypeptide
Q04750	identified	DNA topoisomerase 1
Q3V1P7	identified	Putative uncharacterized protein (Fragment)
Q9Z204	identified	Heterogeneous nuclear ribonucleoproteins C1/C2
Q8CGW4	identified	Transcription factor SOX-30
O35691	identified	Pinin
P63166	identified	Small ubiquitin-related modifier 1
Q9Z2Q6	identified	Septin-5
Q9CQV8	identified	14-3-3 protein beta/alpha
P08553	identified	Neurofilament medium polypeptide
Q8K310	identified	Matrin-3
Q8CEQ9	identified	Protein 4932414N04Rik
P03995	identified	Glial fibrillary acidic protein
Q8VDM6	identified	Heterogeneous nuclear ribonucleoprotein U-like protein 1
P16858	identified	Glyceraldehyde-3-phosphate dehydrogenase
P60843	identified	Eukaryotic initiation factor 4A-I
Q64511	identified	DNA topoisomerase 2-beta
F6SEU4	identified	Ras/Rap GTPase-activating protein SynGAP
Q64332	identified	Synapsin-2
Q04447	identified	Creatine kinase B-type
P28652	identified	Calcium/calmodulin-dependent protein kinase type II subunit beta
Q9CXS4	identified	Centromere protein V
P70399	identified	Tumor suppressor p53-binding protein 1
Q9D0E1	identified	Heterogeneous nuclear ribonucleoprotein M
P46660	identified	Alpha-internexin
Q05816	identified	Fatty acid-binding protein, epidermal
Q8VI24	identified	DNA-binding protein SATB2
O55131	identified	Septin-7
Q9Z1N5	identified	Spliceosome RNA helicase Ddx39b
P63075	identified	Fibroblast growth factor 17
P01869	identified	Ig gamma-1 chain C region, membrane-bound form
P46460	identified	Vesicle-fusing ATPase
P02088	identified	Hemoglobin subunit beta-1
P62631	identified	Elongation factor 1-alpha 2
P13542	identified	Myosin-8
P10107	identified	Annexin A1
Q9Z1F9	identified	SUMO-activating enzyme subunit 2
O35129	identified	Prohibitin-2
P07310	identified	Creatine kinase M-type
O08784	identified	Treacle protein
P46061	identified	Ran GTPase-activating protein 1
Q9JHJ0	identified	Tropomodulin-3
Q9D1X8	identified	Tetraspanin
P06330	identified	Ig heavy chain V region AC38 205.12
P27573	identified	Myelin protein P0
P08071	identified	Lactotransferrin
P61957	identified	Small ubiquitin-related modifier 2
O35286	identified	Pre-mRNA-splicing factor ATP-dependent RNA helicase DHX15
P68372	identified	Tubulin beta-4B chain
Q62318	identified	Transcription intermediary factor 1-beta
Q8R480	identified	Nuclear pore complex protein Nup85
Q6PIC6	identified	Sodium/potassium-transporting ATPase subunit alpha-3
P62984	identified	Ubiquitin-60S ribosomal protein L40
Q99PV8	identified	B-cell lymphoma/leukemia 11B
E9Q658	identified	Protein Pate1
P21550	identified	Beta-enolase
Q5SX40	identified	Myosin-1
Q8VIJ6	identified	Splicing factor, proline- and glutamine-rich
P16125	identified	L-lactate dehydrogenase B chain
Q9ESZ8	identified	General transcription factor II-I
Q99PV0	identified	Pre-mRNA-processing-splicing factor 8
Q3UIR3	identified	E3 ubiquitin-protein ligase DTX3L
O08553	identified	Dihydropyrimidinase-related protein 2
P49312	identified	Heterogeneous nuclear ribonucleoprotein A1
Q8C2Q3	identified	RNA-binding protein 14
P20065	identified	Thymosin beta-4
Q68FD5	identified	Clathrin heavy chain 1
P43006	identified	Excitatory amino acid transporter 2
P63260	identified	Actin, cytoplasmic 2
Q9DB77	identified	Cytochrome b-c1 complex subunit 2, mitochondrial
Q60668	identified	Heterogeneous nuclear ribonucleoprotein D0
Q02248	predicted	Catenin beta-1
P02340	predicted	Cellular tumor antigen p53
Q923E4	predicted	NAD-dependent protein deacetylase sirtuin-1
P04202	predicted	Transforming growth factor beta-1
Q8CFN5	predicted	Myocyte-specific enhancer factor 2C
P23772	predicted	Trans-acting T-cell-specific transcription factor GATA-3
P31750	predicted	RAC-alpha serine/threonine-protein kinase
P12023	predicted	Amyloid beta A4 protein
P49817	predicted	Caveolin-1
Q61221	predicted	Hypoxia-inducible factor 1-alpha
Q9Z1B7	predicted	Mitogen-activated protein kinase 13
P47811	predicted	Mitogen-activated protein kinase 14
P30306	predicted	M-phase inducer phosphatase 2
B2RX12	predicted	Canalicular multispecific organic anion transporter 2
Q8BJS8	predicted	Mdm2-binding protein
Q9R1S7	predicted	Multidrug resistance-associated protein 6
Q923Z3	predicted	Protein MTO1 homolog, mitochondrial
O88441	predicted	Metaxin-2
P63085	predicted	Mitogen-activated protein kinase 1
Q9ERV1	predicted	Probable E3 ubiquitin-protein ligase makorin-2
Q9EQ20	predicted	Methylmalonate-semialdehyde dehydrogenase [acylating], mitochondrial
Q8BMD7	predicted	MORC family CW-type zinc finger protein 4
Q80UW5	predicted	Serine/threonine-protein kinase MRCK gamma
Q9R1X5	predicted	Multidrug resistance-associated protein 5
Q80WJ6	predicted	Multidrug resistance-associated protein 9
Q80UM7	predicted	Mannosyl-oligosaccharide glucosidase
Q91ZV4	predicted	2-acylglycerol O-acyltransferase 1
Q80W94	predicted	2-acylglycerol O-acyltransferase 2
Q9D1Q1	predicted	M-phase phosphoprotein 6
Q9CXT8	predicted	Mitochondrial-processing peptidase subunit beta
Q9R0Q9	predicted	Mannose-P-dolichol utilization defect 1 protein
P13705	predicted	DNA mismatch repair protein Msh3
Q03358	predicted	Homeobox protein MSX-2
Q8BGC3	predicted	Monocarboxylate transporter 12
P53986	predicted	Monocarboxylate transporter 1
Q8R0M8	predicted	Monocarboxylate transporter 5
Q7TM99	predicted	Monocarboxylate transporter 9
O09110	predicted	Dual specificity mitogen-activated protein kinase kinase 3
Q7TT50	predicted	Serine/threonine-protein kinase MRCK beta
Q9WU20	predicted	Methylenetetrahydrofolate reductase
P62774	predicted	Myotrophin
P28665	predicted	Murinoglobulin-1
Q61216	predicted	Double-strand break repair protein MRE11A
Q9CZJ6	predicted	Protein Mis18-alpha
Q6NZR2	predicted	Myb/SANT-like DNA-binding domain-containing protein 2
P43247	predicted	DNA mismatch repair protein Msh2
Q3U9N9	predicted	Monocarboxylate transporter 10
P47809	predicted	Dual specificity mitogen-activated protein kinase kinase 4
Q8BHZ5	predicted	Modulator of retrovirus infection homolog
Q91YU3	predicted	Myb/SANT-like DNA-binding domain-containing protein 4
Q69ZF8	predicted	E3 ubiquitin-protein ligase MSL2
P18155	predicted	Bifunctional methylenetetrahydrofolate dehydrogenase/cyclohydrolase, mitochondrial
Q9CQT1	predicted	Methylthioribose-1-phosphate isomerase
Q9WVQ5	predicted	Methylthioribulose-1-phosphate dehydratase
Q07113	predicted	Cation-independent mannose-6-phosphate receptor
Q3UU96	predicted	Serine/threonine-protein kinase MRCK alpha
Q8C3P7	predicted	N6-adenosine-methyltransferase subunit METTL3
Q7M6Y6	predicted	Maestro heat-like repeat-containing protein family member 2B
O35379	predicted	Multidrug resistance-associated protein 1
Q8VI47	predicted	Canalicular multispecific organic anion transporter 1
Q8R4P9	predicted	Multidrug resistance-associated protein 7
Q9D0I8	predicted	mRNA turnover protein 4 homolog
P54276	predicted	DNA mismatch repair protein Msh6
P13297	predicted	Homeobox protein MSX-1
P28666	predicted	Murinoglobulin-2
Q80TL7	predicted	Protein MON2 homolog
O35308	predicted	Monocarboxylate transporter 3
P57787	predicted	Monocarboxylate transporter 4
Q63932	predicted	Dual specificity mitogen-activated protein kinase kinase 2
P70236	predicted	Dual specificity mitogen-activated protein kinase kinase 6
P48972	predicted	Myb-related protein B
Q8VIM5	predicted	Myocardin
Q62082	predicted	Myosin regulatory light chain 10
Q9CQ19	predicted	Myosin regulatory light polypeptide 9
Q99MD8	predicted	Myoneurin
P24526	predicted	Myelin P2 protein
Q6PGB6	predicted	N-alpha-acetyltransferase 50
Q9DCM7	predicted	Nucleus accumbens-associated protein 2
Q791V5	predicted	Mitochondrial carrier homolog 2
D3YZG8	predicted	Probable bifunctional methylenetetrahydrofolate dehydrogenase/cyclohydrolase 2
O08601	predicted	Microsomal triglyceride transfer protein large subunit
P03966	predicted	N-myc proto-oncogene protein
Q02566	predicted	Myosin-6
Q91Z83	predicted	Myosin-7
P09541	predicted	Myosin light chain 4
Q69Z66	predicted	Histone H2A deubiquitinase MYSM1
Q9CZR2	predicted	N-acetylated-alpha-linked acidic dipeptidase 2
Q9JK81	predicted	UPF0160 protein MYG1, mitochondrial
O08638	predicted	Myosin-11
Q6URW6	predicted	Myosin-14
P13541	predicted	Myosin-3
Q8VDD5	predicted	Myosin-9
Q60605	predicted	Myosin light polypeptide 6
Q9D7V9	predicted	N-acylethanolamine-hydrolyzing acid amidase
Q9EQK5	predicted	Major vault protein
Q9WVP9	predicted	Interferon-induced GTP-binding protein Mx2
P51960	predicted	Myb-related protein A
A2AQP0	predicted	Myosin-7B
P09542	predicted	Myosin light chain 3
Q5SYD0	predicted	Unconventional myosin-Id
Q8JZS6	predicted	NEDD4-binding protein 2-like 2
Q9D110	predicted	5-formyltetrahydrofolate cyclo-ligase
Q99JF5	predicted	Diphosphomevalonate decarboxylase
Q5SUV5	predicted	Myosin light chain kinase family member 4
Q9QY36	predicted	N-alpha-acetyltransferase 10
Q9DBB4	predicted	N-alpha-acetyltransferase 16, NatA auxiliary subunit
S4R2P9	predicted	Sodium/calcium exchanger 3
Q8K4B0	predicted	Metastasis-associated protein MTA1
P04247	predicted	Myoglobin
Q61879	predicted	Myosin-10
Q5SV80	predicted	Unconventional myosin-XIX
O88329	predicted	Unconventional myosin-Ia
P09922	predicted	Interferon-induced GTP-binding protein Mx1
Q9D6A1	predicted	Unconventional myosin-Ih
Q8BWZ3	predicted	N-alpha-acetyltransferase 25, NatB auxiliary subunit
Q9Z304	predicted	Protein S-Myc
Q8CI43	predicted	Myosin light chain 6B
P46735	predicted	Unconventional myosin-Ib
Q9WTI7	predicted	Unconventional myosin-Ic
P70414	predicted	Sodium/calcium exchanger 1
Q8BXR5	predicted	Sodium leak channel non-selective protein
Q99MD9	predicted	Nuclear autoantigenic sperm protein
Q3UMQ8	predicted	H/ACA ribonucleoprotein complex non-core subunit NAF1
O55033	predicted	Cytoplasmic protein NCK2
Q9CPP6	predicted	NADH dehydrogenase [ubiquinone] 1 alpha subcomplex subunit 5
Q91X97	predicted	Neurocalcin-delta
Q8BNY6	predicted	Neuronal calcium sensor 1
P15532	predicted	Nucleoside diphosphate kinase A
Q8K3J1	predicted	NADH dehydrogenase [ubiquinone] iron-sulfur protein 8, mitochondrial
P25799	predicted	Nuclear factor NF-kappa-B p105 subunit
O09000	predicted	Nuclear receptor coactivator 3
A2AI05	predicted	NADPH-dependent diflavin oxidoreductase 1
Q5SZT7	predicted	NKAP-like protein
P61600	predicted	N-alpha-acetyltransferase 20
Q9DB73	predicted	NADH-cytochrome b5 reductase 1
P37040	predicted	NADPH--cytochrome P450 reductase
Q9R207	predicted	Nibrin
Q9WV85	predicted	Nucleoside diphosphate kinase 3
Q9CQ75	predicted	NADH dehydrogenase [ubiquinone] 1 alpha subcomplex subunit 2
Q91YP2	predicted	Neurolysin, mitochondrial
Q9D0T1	predicted	NHP2-like protein 1
Q9CRB2	predicted	H/ACA ribonucleoprotein complex subunit 2
Q9JHW2	predicted	Omega-amidase NIT2
Q3KNK3	predicted	NADH-cytochrome b5 reductase 2
Q8VCB1	predicted	Nucleoporin NDC1
Q9QYG0	predicted	Protein NDRG2
Q8BTG7	predicted	Protein NDRG4
Q7TMF3	predicted	NADH dehydrogenase [ubiquinone] 1 alpha subcomplex subunit 12
Q9CR95	predicted	Adaptin ear-binding coat-associated protein 1
Q922L6	predicted	Negative elongation factor D
O08750	predicted	Nuclear factor interleukin-3-regulated protein
P01108	predicted	Myc proto-oncogene protein
Q5SUA5	predicted	Unconventional myosin-Ig
Q8VCM8	predicted	Nicalin
Q01768	predicted	Nucleoside diphosphate kinase B
Q9QWR8	predicted	Alpha-N-acetylgalactosaminidase
O09043	predicted	Napsin-A
Q3UYV9	predicted	Nuclear cap-binding protein subunit 1
Q8BZR9	predicted	Nuclear cap-binding protein subunit 3
Q60974	predicted	Nuclear receptor corepressor 1
Q9WU42	predicted	Nuclear receptor corepressor 2
Q9CQJ8	predicted	NADH dehydrogenase [ubiquinone] 1 beta subcomplex subunit 9
Q60795	predicted	Nuclear factor erythroid 2-related factor 2
Q60591	predicted	Nuclear factor of activated T-cells, cytoplasmic 2
Q8K120	predicted	Nuclear factor of activated T-cells, cytoplasmic 4
Q9JMH9	predicted	Unconventional myosin-XVIIIa
P06876	predicted	Transcriptional activator Myb
P10166	predicted	Protein L-Myc
Q6A037	predicted	NEDD4-binding protein 1
Q3UX61	predicted	N-alpha-acetyltransferase 11
Q80UM3	predicted	N-alpha-acetyltransferase 15, NatA auxiliary subunit
Q8K596	predicted	Sodium/calcium exchanger 2
Q60817	predicted	Nascent polypeptide-associated complex subunit alpha
Q7M758	predicted	N-acetylated-alpha-linked acidic dipeptidase-like protein
Q9ES70	predicted	Serine/threonine-protein kinase Nek6
O35684	predicted	Neuroserpin
Q9DCJ5	predicted	NADH dehydrogenase [ubiquinone] 1 alpha subcomplex subunit 8
Q9D1J1	predicted	Adaptin ear-binding coat-associated protein 2
P29595	predicted	NEDD8
Q9ES74	predicted	Serine/threonine-protein kinase Nek7
Q8BG30	predicted	Negative elongation factor A
O09130	predicted	NFATC2-interacting protein
Q9Z1J3	predicted	Cysteine desulfurase, mitochondrial
Q9JJG9	predicted	Nitric oxide-associated protein 1
Q5SZA1	predicted	Sodium-dependent phosphate transport protein 3
Q99LY9	predicted	NADH dehydrogenase [ubiquinone] iron-sulfur protein 5
Q91YT0	predicted	NADH dehydrogenase [ubiquinone] flavoprotein 1, mitochondrial
Q8K203	predicted	Endonuclease 8-like 3
Q9WV70	predicted	Nucleolar complex protein 2 homolog
Q9D6T0	predicted	Nitric oxide synthase-interacting protein
Q9D6J5	predicted	NADH dehydrogenase [ubiquinone] 1 beta subcomplex subunit 8, mitochondrial
Q9D6Z1	predicted	Nucleolar protein 56
P43136	predicted	Nuclear receptor subfamily 2 group F member 6
Q06219	predicted	Nuclear receptor subfamily 4 group A member 2
Q9QZB6	predicted	Nuclear receptor subfamily 4 group A member 3
Q9ERS2	predicted	NADH dehydrogenase [ubiquinone] 1 alpha subcomplex subunit 13
Q9CQ54	predicted	NADH dehydrogenase [ubiquinone] 1 subunit C2
Q9D6J6	predicted	NADH dehydrogenase [ubiquinone] flavoprotein 2, mitochondrial
Q8BY02	predicted	NF-kappa-B-repressing factor
P30415	predicted	NK-tumor recognition protein
Q8K2T1	predicted	NmrA-like family domain-containing protein 1
Q99ME9	predicted	Nucleolar GTP-binding protein 1
Q3UHX0	predicted	Nucleolar protein 8
Q9DCN2	predicted	NADH-cytochrome b5 reductase 3
Q9EPN1	predicted	Neurobeachin
Q99M51	predicted	Cytoplasmic protein NCK1
Q62433	predicted	Protein NDRG1
P60670	predicted	Nuclear protein localization protein 4 homolog
Q61983	predicted	Sodium-dependent phosphate transport protein 1
Q9QYF9	predicted	Protein NDRG3
Q9DCS9	predicted	NADH dehydrogenase [ubiquinone] 1 beta subcomplex subunit 10
O09111	predicted	NADH dehydrogenase [ubiquinone] 1 beta subcomplex subunit 11, mitochondrial
O35130	predicted	Ribosomal RNA small subunit methyltransferase NEP1
Q9WTK5	predicted	Nuclear factor NF-kappa-B p100 subunit
Q61043	predicted	Ninein
Q99L48	predicted	60S ribosomal export protein NMD3
O70310	predicted	Glycylpeptide N-tetradecanoyltransferase 1
Q9CZ42	predicted	ATP-dependent (S)-NAD(P)H-hydrate dehydratase
Q8VI84	predicted	Nucleolar complex protein 3 homolog
Q6DFW4	predicted	Nucleolar protein 58
Q9WV30	predicted	Nuclear factor of activated T-cells 5
Q6PIJ4	predicted	Nuclear factor related to kappa-B-binding protein
P30549	predicted	Substance-K receptor
Q6GQT9	predicted	Nodal modulator 1
Q8VEJ4	predicted	Notchless protein homolog 1
P32020	predicted	Non-specific lipid-transfer protein
O54799	predicted	Neuromedin-B receptor
Q99LH1	predicted	Nucleolar GTP-binding protein 2
Q9CQS2	predicted	H/ACA ribonucleoprotein complex subunit 3
Q7TNH6	predicted	Nephrocystin-3
O54915	predicted	Nuclear receptor subfamily 1 group I member 2
P41251	predicted	Natural resistance-associated macrophage protein 1
Q8BHG1	predicted	Nardilysin
Q9CR47	predicted	Ribosome biogenesis protein NSA2 homolog
Q9CZ44	predicted	NSFL1 cofactor p47
Q9CPP0	predicted	Nucleoplasmin-3
Q61937	predicted	Nucleophosmin
Q9JI75	predicted	Ribosyldihydronicotinamide dehydrogenase [quinone]
Q64104	predicted	Nuclear receptor subfamily 2 group E member 1
Q9CPR8	predicted	Non-structural maintenance of chromosomes element 3 homolog
Q3UHB1	predicted	5'-nucleotidase domain-containing protein 3
Q9R061	predicted	Cytosolic Fe-S cluster assembly factor NUBP2
Q6PIP5	predicted	NudC domain-containing protein 1
O35685	predicted	Nuclear migration protein nudC
Q9QXX8	predicted	Nuclear fragile X mental retardation-interacting protein 1
Q9JIH2	predicted	Nuclear pore complex protein Nup50
Q60644	predicted	Oxysterols receptor LXR-beta
Q9Z0Y9	predicted	Oxysterols receptor LXR-alpha
Q923B3	predicted	Neurotrophin receptor-interacting factor 1
Q5F2E7	predicted	Nuclear fragile X mental retardation-interacting protein 2
Q8VFK1	predicted	Olfactory receptor 1009
Q8VGS3	predicted	Olfactory receptor 1019
Q8VFK7	predicted	Olfactory receptor 1020
Q8VGR9	predicted	Olfactory receptor 1044
Q8VFL9	predicted	Olfactory receptor 1086
Q8BVE8	predicted	Histone-lysine N-methyltransferase NSD2
Q9D720	predicted	Non-structural maintenance of chromosomes element 1 homolog
P0C027	predicted	Diphosphoinositol polyphosphate phosphohydrolase 3-alpha
Q99JX7	predicted	Nuclear RNA export factor 1
Q8VFL5	predicted	Olfactory receptor 1030
Q8VGR8	predicted	Olfactory receptor 1052
Q8VBV9	predicted	Olfactory receptor 51E2
Q8K4F6	predicted	Probable 28S rRNA (cytosine-C(5))-methyltransferase
Q8C5P5	predicted	5'-nucleotidase domain-containing protein 1
Q9R060	predicted	Cytosolic Fe-S cluster assembly factor NUBP1
Q9CWU9	predicted	Nucleoporin Nup37
Q8R4R6	predicted	Nucleoporin NUP53
Q6PFD9	predicted	Nuclear pore complex protein Nup98-Nup96
Q9JKN6	predicted	RNA-binding protein Nova-1
Q78ZA7	predicted	Nucleosome assembly protein 1-like 4
Q571H0	predicted	Nucleolar pre-ribosomal-associated protein 1
Q64249	predicted	Nuclear receptor subfamily 6 group A member 1
Q80XB4	predicted	Nebulin-related-anchoring protein
Q8R1N4	predicted	NudC domain-containing protein 3
Q922K7	predicted	Probable 28S rRNA (cytosine-C(5))-methyltransferase
Q64669	predicted	NAD(P)H dehydrogenase [quinone] 1
P61971	predicted	Nuclear transport factor 2
Q8R2U4	predicted	N-terminal Xaa-Pro-Lys N-methyltransferase 1
P0C028	predicted	Diphosphoinositol polyphosphate phosphohydrolase 3-beta
Q8R2U6	predicted	Diphosphoinositol polyphosphate phosphohydrolase 2
P49681	predicted	Neuropeptides B/W receptor type 1
Q920Q8	predicted	Influenza virus NS1A-binding protein homolog
Q99P88	predicted	Nuclear pore complex protein Nup155
Q8CBD1	predicted	Nuclear receptor-interacting protein 1
O88491	predicted	Histone-lysine N-methyltransferase, H3 lysine-36 and H4 lysine-20 specific
Q6P2L6	predicted	Histone-lysine N-methyltransferase NSD3
Q9CQA9	predicted	Cancer-related nucleoside-triphosphatase homolog
P03888	predicted	NADH-ubiquinone oxidoreductase chain 1
O35627	predicted	Nuclear receptor subfamily 1 group I member 3
Q5NCR9	predicted	Nuclear speckle splicing regulatory protein 1
Q8VDK1	predicted	Nitrilase homolog 1
Q9JJF3	predicted	Bifunctional lysine-specific demethylase and histidyl-hydroxylase NO66
Q5RJG1	predicted	Nucleolar protein 10
Q6DIB4	predicted	Nucleolar protein 4-like
Q8R3N1	predicted	Nucleolar protein 14
Q8BMA5	predicted	Protein NPAT
P12813	predicted	Nuclear receptor subfamily 4 group A member 1
P49282	predicted	Natural resistance-associated macrophage protein 2
P09405	predicted	Nucleolin
P53395	predicted	Lipoamide acyltransferase component of branched-chain alpha-keto acid dehydrogenase complex, mitochondrial
Q99PG2	predicted	Opioid growth factor receptor
Q1HFZ0	predicted	tRNA (cytosine(34)-C(5))-methyltransferase
Q9JI46	predicted	Diphosphoinositol polyphosphate phosphohydrolase 1
Q8CEC0	predicted	Nuclear pore complex protein Nup88
Q8BJ71	predicted	Nuclear pore complex protein Nup93
Q8VES2	predicted	Olfactory receptor 1102
Q60891	predicted	Olfactory receptor 139
Q60881	predicted	Olfactory receptor 142
Q60887	predicted	Olfactory receptor 148
Q8VGI5	predicted	Olfactory receptor 481
Q8VFD3	predicted	Olfactory receptor 484
Q8VG02	predicted	Olfactory receptor 488
Q8VEW5	predicted	Olfactory receptor 493
Q8VG08	predicted	Olfactory receptor 497
Q8VG13	predicted	Olfactory receptor 507
Q8VEW6	predicted	Olfactory receptor 510
Q8VEY3	predicted	Olfactory receptor 958
P34984	predicted	Olfactory receptor 13
Q8VFM9	predicted	Olfactory receptor 24
P34986	predicted	Olfactory receptor 6
Q9Z1N2	predicted	Origin recognition complex subunit 1
P59235	predicted	Nucleoporin Nup43
Q9DBY8	predicted	Nuclear valosin-containing protein-like
Q8VFK2	predicted	Olfactory receptor 1002
Q8BFQ3	predicted	Ovarian cancer G-protein coupled receptor 1
Q8CGY8	predicted	UDP-N-acetylglucosamine--peptide N-acetylglucosaminyltransferase 110 kDa subunit
Q60886	predicted	Olfactory receptor 147
Q8VG03	predicted	Olfactory receptor 482
Q8VG06	predicted	Olfactory receptor 491
Q9CZ30	predicted	Obg-like ATPase 1
Q60894	predicted	Olfactory receptor 12
Q0VAX9	predicted	Olfactory receptor 18
Q9QXZ7	predicted	Photoreceptor-specific nuclear receptor
Q8VC65	predicted	Nurim
Q8R0G9	predicted	Nuclear pore complex protein Nup133
Q80U93	predicted	Nuclear pore complex protein Nup214
Q60597	predicted	2-oxoglutarate dehydrogenase, mitochondrial
P35487	predicted	Pyruvate dehydrogenase E1 component subunit alpha, testis-specific form, mitochondrial
Q8BKZ9	predicted	Pyruvate dehydrogenase protein X component, mitochondrial
Q91VT1	predicted	E3 SUMO-protein ligase NSE2
Q9CQ48	predicted	NudC domain-containing protein 2
Q9WUJ8	predicted	Origin recognition complex subunit 6
Q9DC50	predicted	Peroxisomal carnitine O-octanoyltransferase
P50136	predicted	2-oxoisovalerate dehydrogenase subunit alpha, mitochondrial
Q9QY00	predicted	Olfactory receptor 154
Q8VEX5	predicted	Olfactory receptor 186
Q8VEZ0	predicted	Olfactory receptor 480
Q8K010	predicted	5-oxoprolinase
Q8BQN6	predicted	Zinc finger protein OZF
Q7TR96	predicted	Olfactory receptor 1013
Q8VFV4	predicted	Olfactory receptor 1440
Q9D051	predicted	Pyruvate dehydrogenase E1 component subunit beta, mitochondrial
Q3U0K8	predicted	Prolyl 3-hydroxylase OGFOD1
P80205	predicted	Homeobox protein OTX1
P49650	predicted	P2Y purinoceptor 1
Q9JJS7	predicted	P2Y purinoceptor 4
P31482	predicted	Phospholipase A2, membrane associated
P48076	predicted	Group IIC secretory phospholipase A2
Q9QUL3	predicted	Group IIE secretory phospholipase A2
Q6P3A8	predicted	2-oxoisovalerate dehydrogenase subunit beta, mitochondrial
Q8BZ09	predicted	Mitochondrial 2-oxodicarboxylate carrier
Q60888	predicted	Olfactory receptor 149
Q7TS48	predicted	Olfactory receptor Olfr180
Q8VFB9	predicted	Olfactory receptor 183
Q8VF65	predicted	Olfactory receptor 470
Q8VGI4	predicted	Olfactory receptor 476
Q8VGI6	predicted	Olfactory receptor 477
Q8VGI1	predicted	Olfactory receptor 1
Q8VGD6	predicted	Olfactory receptor 56
Q8CI95	predicted	Oxysterol-binding protein-related protein 11
Q6IYF8	predicted	2-oxoglutarate receptor 1
P35383	predicted	P2Y purinoceptor 2
Q9ERK9	predicted	P2Y purinoceptor 6
Q8BFU7	predicted	Putative P2Y purinoceptor 10
O88898	predicted	Tumor protein 63
Q9Z0Y2	predicted	Phospholipase A2
Q8K2T8	predicted	RNA polymerase II-associated factor 1 homolog
Q8VDG3	predicted	Poly(A)-specific ribonuclease PARN
Q9DCG6	predicted	Phenazine biosynthesis-like domain-containing protein 1
Q6PEM8	predicted	Proton-coupled folate transporter
P23798	predicted	Polycomb group RING finger protein 2
Q61409	predicted	cGMP-inhibited 3',5'-cyclic phosphodiesterase B
P27773	predicted	Protein disulfide-isomerase A3
Q60878	predicted	Olfactory receptor 140
Q8VGQ7	predicted	Olfactory receptor 181
Q8VEX6	predicted	Olfactory receptor 187
Q8VF66	predicted	Olfactory receptor 469
Q8VG05	predicted	Olfactory receptor 483
Q8VFD1	predicted	Olfactory receptor 492
Q8VG42	predicted	Olfactory receptor 508
Q6W049	predicted	Olfactory receptor 688
Q8VF76	predicted	Olfactory receptor 998
Q60890	predicted	Olfactory receptor 11
P23275	predicted	Olfactory receptor 15
Q60862	predicted	Origin recognition complex subunit 2
S4R1M9	predicted	Oxysterol-binding protein-related protein 10
Q60715	predicted	Prolyl 4-hydroxylase subunit alpha-1
Q922W5	predicted	Pyrroline-5-carboxylate reductase 1, mitochondrial
Q8CHY6	predicted	Transcriptional repressor p66 alpha
Q8VGS1	predicted	Olfactory receptor 1038
E9Q5G7	predicted	Oogenesin-1
P33534	predicted	Kappa-type opioid receptor
Q7TQI3	predicted	Ubiquitin thioesterase OTUB1
Q9CY58	predicted	Plasminogen activator inhibitor 1 RNA-binding protein
Q61644	predicted	Protein kinase C and casein kinase substrate in neurons protein 1
P22777	predicted	Plasminogen activator inhibitor 1
Q61823	predicted	Programmed cell death protein 4
Q9ESG6	predicted	P2Y purinoceptor 14
Q60716	predicted	Prolyl 4-hydroxylase subunit alpha-2
Q6W3F0	predicted	Prolyl 4-hydroxylase subunit alpha-3
Q9DCC4	predicted	Pyrroline-5-carboxylate reductase 3
Q9Z110	predicted	Delta-1-pyrroline-5-carboxylate synthase
Q9JJP2	predicted	Tumor protein p73
P47713	predicted	Cytosolic phospholipase A2
Q9QZT4	predicted	Group IIF secretory phospholipase A2
Q8VDG7	predicted	Platelet-activating factor acetylhydrolase 2, cytoplasmic
Q99LX0	predicted	Protein deglycase DJ-1
O88643	predicted	Serine/threonine-protein kinase PAK 1
Q3UD82	predicted	Poly [ADP-ribose] polymerase 8
Q8VI36	predicted	Paxillin
Q3UA06	predicted	Pachytene checkpoint protein 2 homolog
Q9WVD5	predicted	Mitochondrial ornithine transporter 1
Q9CPV9	predicted	P2Y purinoceptor 12
Q9D8I2	predicted	P2Y purinoceptor 13
Q60967	predicted	Bifunctional 3'-phosphoadenosine 5'-phosphosulfate synthase 1
O08675	predicted	Proteinase-activated receptor 3
Q9CQX0	predicted	Ubiquitin thioesterase OTUB2
Q9QXX3	predicted	Group 10 secretory phospholipase A2
P29341	predicted	Polyadenylate-binding protein 1
P57724	predicted	Poly(rC)-binding protein 4
Q9CRD0	predicted	OCIA domain-containing protein 1
A2A8Z1	predicted	Oxysterol-binding protein-related protein 9
O54734	predicted	Dolichyl-diphosphooligosaccharide--protein glycosyltransferase 48 kDa subunit
P80206	predicted	Homeobox protein OTX2
Q3UU35	predicted	Ovostatin homolog
Q9D2F7	predicted	Nuclear pore membrane glycoprotein 210-like
P50580	predicted	Proliferation-associated protein 2G4
Q9WVF6	predicted	Group IID secretory phospholipase A2
Q60963	predicted	Platelet-activating factor acetylhydrolase
P12388	predicted	Plasminogen activator inhibitor 2, macrophage
Q8CIN4	predicted	Serine/threonine-protein kinase PAK 2
Q61036	predicted	Serine/threonine-protein kinase PAK 3
Q9JHU2	predicted	Palmdelphin
Q9WU78	predicted	Programmed cell death 6-interacting protein
Q8C5N5	predicted	Programmed cell death protein 2-like
P08003	predicted	Protein disulfide-isomerase A4
Q922R8	predicted	Protein disulfide-isomerase A6
Q8QZR7	predicted	Serine/threonine-protein kinase PDIK1L
Q8CI51	predicted	PDZ and LIM domain protein 5
Q3TJD7	predicted	PDZ and LIM domain protein 7
Q99K01	predicted	Pyridoxal-dependent decarboxylase domain-containing protein 1
P15331	predicted	Peripherin
P35419	predicted	Thyroid peroxidase
Q9EQ61	predicted	Pescadillo homolog
Q8BX10	predicted	Serine/threonine-protein phosphatase PGAM5, mitochondrial
Q8VCC1	predicted	15-hydroxyprostaglandin dehydrogenase [NAD(+)]
Q8BUY9	predicted	Geranylgeranyl transferase type-1 subunit beta
Q64028	predicted	Polyhomeotic-like protein 1
Q9QWH1	predicted	Polyhomeotic-like protein 2
Q9CXN7	predicted	Phenazine biosynthesis-like domain-containing protein 2
P97298	predicted	Pigment epithelium-derived factor
Q11136	predicted	Xaa-Pro dipeptidase
Q03958	predicted	Prefoldin subunit 6
P05622	predicted	Platelet-derived growth factor receptor beta
Q99MN9	predicted	Propionyl-CoA carboxylase beta chain, mitochondrial
P46718	predicted	Programmed cell death protein 2
P09103	predicted	Protein disulfide-isomerase
Q8VIN1	predicted	Phosphatidylethanolamine-binding protein 2
P49290	predicted	Eosinophil peroxidase
Q8BSQ9	predicted	Protein polybromo-1
P60335	predicted	Poly(rC)-binding protein 1
Q9D7R7	predicted	Gastricsin
Q8VHR5	predicted	Transcriptional repressor p66-beta
Q80X73	predicted	Protein pelota homolog
Q68ED3	predicted	Non-canonical poly(A) RNA polymerase PAPD5
Q9QYX7	predicted	Protein piccolo
P17918	predicted	Proliferating cell nuclear antigen
P49586	predicted	Choline-phosphate cytidylyltransferase A
Q922E4	predicted	Ethanolamine-phosphate cytidylyltransferase
Q7TSQ8	predicted	Pyruvate dehydrogenase phosphatase regulatory subunit, mitochondrial
Q6NSR8	predicted	Probable aminopeptidase NPEPL1
Q9WVP6	predicted	Poly(A) polymerase beta
Q6PCL9	predicted	Poly(A) polymerase gamma
P57722	predicted	Poly(rC)-binding protein 3
Q91ZA3	predicted	Propionyl-CoA carboxylase alpha chain, mitochondrial
Q7TMR0	predicted	Lysosomal Pro-X carboxypeptidase
Q78Y63	predicted	Phosducin-like protein 2
D3Z6P0	predicted	Protein disulfide-isomerase A2
Q921X9	predicted	Protein disulfide-isomerase A5
Q9DAN1	predicted	Protein disulfide-isomerase-like protein of the testis
Q8BG81	predicted	Polymerase delta-interacting protein 3
Q922Q4	predicted	Pyrroline-5-carboxylate reductase 2
P97391	predicted	Calcium-dependent phospholipase A2
Q9WVE8	predicted	Protein kinase C and casein kinase substrate in neurons protein 2
Q61183	predicted	Poly(A) polymerase alpha
O88428	predicted	Bifunctional 3'-phosphoadenosine 5'-phosphosulfate synthase 2
P55086	predicted	Proteinase-activated receptor 2
O88634	predicted	Proteinase-activated receptor 4
P11103	predicted	Poly [ADP-ribose] polymerase 1
Q9EPC1	predicted	Alpha-parvin
Q9ES46	predicted	Beta-parvin
P58501	predicted	PAX3- and PAX7-binding protein 1
Q01063	predicted	cAMP-specific 3',5'-cyclic phosphodiesterase 4D
P70271	predicted	PDZ and LIM domain protein 4
Q9QY81	predicted	Nuclear pore membrane glycoprotein 210
Q80TC5	predicted	Pogo transposable element with KRAB domain
Q99K43	predicted	Protein regulator of cytokinesis 1
A2AGX3	predicted	PR domain-containing protein 11
Q9CXE0	predicted	PR domain zinc finger protein 5
P35700	predicted	Peroxiredoxin-1
Q61171	predicted	Peroxiredoxin-2
Q8C5D8	predicted	E3 SUMO-protein ligase PIAS2
Q8K4R4	predicted	Cytoplasmic phosphatidylinositol transfer protein 1
Q3TTY0	predicted	Phospholipase B1, membrane-associated
O35083	predicted	1-acyl-sn-glycerol-3-phosphate acyltransferase alpha
A3KGF7	predicted	1-phosphatidylinositol 4,5-bisphosphate phosphodiesterase beta-2
Q8BZH4	predicted	Pogo transposable element with ZNF domain
P53811	predicted	Phosphatidylinositol transfer protein beta isoform
Q8JZX3	predicted	POC1 centriolar protein homolog A
Q62086	predicted	Serum paraoxonase/arylesterase 2
Q8R3G1	predicted	Nuclear inhibitor of protein phosphatase 1
P35396	predicted	Peroxisome proliferator-activated receptor delta
Q9QUR6	predicted	Prolyl endopeptidase
P17742	predicted	Peptidyl-prolyl cis-trans isomerase A
Q99KR7	predicted	Peptidyl-prolyl cis-trans isomerase F, mitochondrial
Q9D0W5	predicted	Peptidyl-prolyl cis-trans isomerase-like 1
Q61074	predicted	Protein phosphatase 1G
Q9CQR6	predicted	Serine/threonine-protein phosphatase 6 catalytic subunit
O08709	predicted	Peroxiredoxin-6
Q8CGT6	predicted	Piwi-like protein 4
Q4FZD7	predicted	Inactive serine/threonine-protein kinase PLK5
B2RXS4	predicted	Plexin-B2
Q9Z2M7	predicted	Phosphomannomutase 2
Q9JLV6	predicted	Bifunctional polynucleotide phosphatase/kinase
P52430	predicted	Serum paraoxonase/arylesterase 1
Q9D6L8	predicted	Peptidyl-prolyl cis-trans isomerase-like 3
Q3V0K9	predicted	Plastin-1
Q99K51	predicted	Plastin-3
O35621	predicted	Phosphomannomutase 1
Q60953	predicted	Protein PML
P23492	predicted	Purine nucleoside phosphorylase
P63330	predicted	Serine/threonine-protein phosphatase 2A catalytic subunit alpha isoform
P97470	predicted	Serine/threonine-protein phosphatase 4 catalytic subunit
Q8CE08	predicted	Prostatic acid phosphatase
Q9CXG3	predicted	Peptidyl-prolyl cis-trans isomerase-like 4
Q9DAK9	predicted	14 kDa phosphohistidine phosphatase
Q9JM05	predicted	E3 SUMO-protein ligase PIAS4
Q9Z1B3	predicted	1-phosphatidylinositol 4,5-bisphosphate phosphodiesterase beta-1
Q9D517	predicted	1-acyl-sn-glycerol-3-phosphate acyltransferase gamma
Q8K4X7	predicted	1-acyl-sn-glycerol-3-phosphate acyltransferase delta
Q9JHK5	predicted	Pleckstrin
P54279	predicted	Mismatch repair endonuclease PMS2
Q62087	predicted	Serum paraoxonase/lactonase 3
Q9CZX5	predicted	PIN2/TERF1-interacting telomerase inhibitor 1
Q8BSF4	predicted	Phosphatidylserine decarboxylase proenzyme, mitochondrial
Q9JMB7	predicted	Piwi-like protein 1
Q8CDG1	predicted	Piwi-like protein 2
O55176	predicted	E3 ubiquitin-protein ligase Praja-1
Q80U04	predicted	E3 ubiquitin-protein ligase Praja-2
Q9QYE0	predicted	Zinc finger protein PLAG1
Q8K4D7	predicted	1-phosphatidylinositol 4,5-bisphosphate phosphodiesterase zeta-1
Q61233	predicted	Plastin-2
Q9QY40	predicted	Plexin-B3
O70579	predicted	Peroxisomal membrane protein PMP34
Q8K3K7	predicted	1-acyl-sn-glycerol-3-phosphate acyltransferase beta
O35405	predicted	Phospholipase D3
Q8BG07	predicted	Phospholipase D4
Q07832	predicted	Serine/threonine-protein kinase PLK1
P15327	predicted	Bisphosphoglycerate mutase
Q8R2R1	predicted	Protein O-mannosyl-transferase 1
Q9WV52	predicted	Pleckstrin-2
P43883	predicted	Perilipin-2
Q9DBG5	predicted	Perilipin-3
A2AJT4	predicted	Arginine/serine-rich protein PNISR
Q9JJQ0	predicted	GPI mannosyltransferase 3
Q9JJI6	predicted	GPI ethanolamine phosphate transferase 3
P58750	predicted	Serine/threonine-protein kinase pim-3
Q9QUR7	predicted	Peptidyl-prolyl cis-trans isomerase NIMA-interacting 1
P70208	predicted	Plexin-A3
Q80UG2	predicted	Plexin-A4
Q8CC86	predicted	Nicotinate phosphoribosyltransferase
Q8BGQ4	predicted	Protein O-mannosyl-transferase 2
Q3UM45	predicted	Protein phosphatase 1 regulatory subunit 7
Q80W00	predicted	Serine/threonine-protein phosphatase 1 regulatory subunit 10
P16675	predicted	Lysosomal protective protein
Q9D787	predicted	Peptidyl-prolyl cis-trans isomerase-like 2
Q6NZN1	predicted	Peroxisome proliferator-activated receptor gamma coactivator-related protein 1
Q4FK66	predicted	Pre-mRNA-splicing factor 38A
P24369	predicted	Peptidyl-prolyl cis-trans isomerase B
Q9D868	predicted	Peptidyl-prolyl cis-trans isomerase H
P36993	predicted	Protein phosphatase 1B
A2A935	predicted	PR domain zinc finger protein 16
Q60636	predicted	PR domain zinc finger protein 1
O08807	predicted	Peroxiredoxin-4
Q9WU79	predicted	Proline dehydrogenase 1, mitochondrial
P62334	predicted	26S protease regulatory subunit 10B
Q924N9	predicted	Serine protease 28
P46471	predicted	26S protease regulatory subunit 7
O70435	predicted	Proteasome subunit alpha type-3
Q9R1P0	predicted	Proteasome subunit alpha type-4
Q3UH93	predicted	Plexin-D1
Q9D358	predicted	Low molecular weight phosphotyrosine protein phosphatase
P97313	predicted	DNA-dependent protein kinase catalytic subunit
Q9QUG2	predicted	DNA polymerase kappa
P23204	predicted	Peroxisome proliferator-activated receptor alpha
Q80W14	predicted	Pre-mRNA-processing factor 40 homolog B
P20664	predicted	DNA primase small subunit
Q14B24	predicted	Serine protease 57
P24638	predicted	Lysosomal acid phosphatase
P30412	predicted	Peptidyl-prolyl cis-trans isomerase C
Q9CR16	predicted	Peptidyl-prolyl cis-trans isomerase D
Q9QZH3	predicted	Peptidyl-prolyl cis-trans isomerase E
Q8BU27	predicted	Protein phosphatase 1M
Q9JJV2	predicted	Profilin-2
Q8BII1	predicted	Prospero homeobox protein 2
Q61136	predicted	Serine/threonine-protein kinase PRP4 homolog
Q9D7G0	predicted	Ribose-phosphate pyrophosphokinase 1
Q99MS4	predicted	Serine protease 29
Q8BW11	predicted	Putative inactive serine protease 58
Q9Z2U0	predicted	Proteasome subunit alpha type-7
P48437	predicted	Prospero homeobox protein 1
Q99KP6	predicted	Pre-mRNA-processing factor 19
Q8CCF0	predicted	U4/U6 small nuclear ribonucleoprotein Prp31
Q8BG41	predicted	Proteasome subunit beta type-11
Q8BG32	predicted	26S proteasome non-ATPase regulatory subunit 11
Q9D8W5	predicted	26S proteasome non-ATPase regulatory subunit 12
P62962	predicted	Profilin-1
Q9DAD6	predicted	Profilin-3
Q8BM39	predicted	Pre-mRNA-splicing factor 18
O09061	predicted	Proteasome subunit beta type-1
Q9R1P3	predicted	Proteasome subunit beta type-2
Q8K2Z2	predicted	Pre-mRNA-processing factor 39
Q14B25	predicted	Serine protease 48
O88685	predicted	26S protease regulatory subunit 6A
P62196	predicted	26S protease regulatory subunit 8
Q11011	predicted	Puromycin-sensitive aminopeptidase
Q99LL5	predicted	Periodic tryptophan protein 1 homolog
Q9Z210	predicted	Peroxisomal membrane protein 11B
Q9ET01	predicted	Glycogen phosphorylase, liver form
Q9WUB3	predicted	Glycogen phosphorylase, muscle form
P35278	predicted	Ras-related protein Rab-5C
P51150	predicted	Ras-related protein Rab-7a
P68040	predicted	Receptor of activated protein C kinase 1
P43352	predicted	DNA repair protein RAD52 homolog
P26043	predicted	Radixin
Q99JI6	predicted	Ras-related protein Rap-1b
Q80ZJ1	predicted	Ras-related protein Rap-2a
P18911	predicted	Retinoic acid receptor gamma
Q60973	predicted	Histone-binding protein RBBP7
Q9ESK9	predicted	RB1-inducible coiled-coil protein 1
Q8BHS3	predicted	Pre-mRNA-splicing factor RBM22
Q5SFM8	predicted	RNA-binding protein 27
Q9CWZ3	predicted	RNA-binding protein 8A
B2RQC6	predicted	CAD protein
Q61838	predicted	Pregnancy zone protein
Q9DD03	predicted	Ras-related protein Rab-13
Q8K386	predicted	Ras-related protein Rab-15
Q9D1G1	predicted	Ras-related protein Rab-1B
P35290	predicted	Ras-related protein Rab-24
Q6PHN9	predicted	Ras-related protein Rab-35
Q9CZT8	predicted	Ras-related protein Rab-3B
Q91ZR1	predicted	Ras-related protein Rab-4B
Q9CQD1	predicted	Ras-related protein Rab-5A
P63321	predicted	Ras-related protein Ral-A
P34022	predicted	Ran-specific GTPase-activating protein
Q8R4X3	predicted	RNA-binding protein 12
Q8C7Q4	predicted	RNA-binding protein 4
Q8R0F5	predicted	RNA-binding motif protein, X-linked 2
Q9R0M6	predicted	Ras-related protein Rab-9A
P70388	predicted	DNA repair protein RAD50
Q8BHL4	predicted	Retinoic acid-induced protein 3
Q8R3C6	predicted	Probable RNA-binding protein 19
Q8CGC6	predicted	RNA-binding protein 28
Q8BHN5	predicted	RNA-binding protein 45
Q9D8T3	predicted	GTPase RhebL1
P35293	predicted	Ras-related protein Rab-18
P56371	predicted	Ras-related protein Rab-4A
P55258	predicted	Ras-related protein Rab-8A
Q9JM13	predicted	Rab5 GDP/GTP exchange factor
P63001	predicted	Ras-related C3 botulinum toxin substrate 1
Q8C570	predicted	mRNA export factor
Q61818	predicted	Retinoic acid-induced protein 1
Q9JIW9	predicted	Ras-related protein Ral-B
Q8BTF8	predicted	RNA-binding Raly-like protein
P11416	predicted	Retinoic acid receptor alpha
Q61411	predicted	GTPase HRas
P08556	predicted	GTPase NRas
P46638	predicted	Ras-related protein Rab-11B
Q6PHZ5	predicted	Putative RNA-binding protein 15B
Q99P58	predicted	Ras-related protein Rab-27B
Q8BHC1	predicted	Ras-related protein Rab-39B
Q8BQC8	predicted	RB-associated KRAB zinc finger protein
Q8BX09	predicted	Retinoblastoma-binding protein 5
P97868	predicted	E3 ubiquitin-protein ligase RBBP6
Q8C551	predicted	RAD51-associated protein 1
Q91V41	predicted	Ras-related protein Rab-14
Q99KL7	predicted	Ras-related protein Rab-28
Q923S9	predicted	Ras-related protein Rab-30
P61294	predicted	Ras-related protein Rab-6B
Q8VEA8	predicted	Ras-related protein Rab-7b
P61028	predicted	Ras-related protein Rab-8B
P22605	predicted	Retinoic acid receptor beta
E9Q9D5	predicted	Rab-like protein 2A
Q62176	predicted	RNA-binding protein 38
Q8VH51	predicted	RNA-binding protein 39
Q8JZV4	predicted	RNA-binding protein 41
Q91YE7	predicted	RNA-binding protein 5
Q9Z1M8	predicted	Protein Red
P06281	predicted	Renin-1
Q9EPU0	predicted	Regulator of nonsense transcripts 1
Q61103	predicted	Zinc finger protein ubi-d4
P70698	predicted	CTP synthase 1
O35719	predicted	DNA repair protein RAD51 homolog 2
P53994	predicted	Ras-related protein Rab-2A
Q921E2	predicted	Ras-related protein Rab-31
Q8CG50	predicted	Ras-related protein Rab-43
P61021	predicted	Ras-related protein Rab-5B
P35279	predicted	Ras-related protein Rab-6A
P70270	predicted	DNA repair and recombination protein RAD54-like
P69566	predicted	Ran-binding protein 9
P62835	predicted	Ras-related protein Rap-1A
P32883	predicted	GTPase KRas
O08989	predicted	Ras-related protein M-Ras
Q9ERI2	predicted	Ras-related protein Rab-27A
Q6VN19	predicted	Ran-binding protein 10
Q8BP92	predicted	Reticulocalbin-2
Q8VCH7	predicted	Retinol dehydrogenase 10
Q9QYF1	predicted	Retinol dehydrogenase 11
P70303	predicted	CTP synthase 2
Q9QYS9	predicted	Protein quaking
Q924H5	predicted	DNA repair protein RAD51 homolog 3
P35292	predicted	Ras-related protein Rab-17
Q08297	predicted	DNA repair protein RAD51 homolog 1
P61226	predicted	Ras-related protein Rap-2b
Q7TN89	predicted	GTPase ERas
P62492	predicted	Ras-related protein Rab-11A
Q8R1I1	predicted	Cytochrome b-c1 complex subunit 9
P47199	predicted	Quinone oxidoreductase
P35295	predicted	Ras-related protein Rab-20
P35282	predicted	Ras-related protein Rab-21
P62823	predicted	Ras-related protein Rab-3C
Q91YQ1	predicted	Ras-related protein Rab-7L1
P22935	predicted	Cellular retinoic acid-binding protein 2
Q61820	predicted	GTP-binding nuclear protein Ran, testis-specific isoform
Q8BU31	predicted	Ras-related protein Rap-2c
O35963	predicted	Ras-related protein Rab-33B
Q8BHD0	predicted	Ras-related protein Rab-39A
Q8BYK4	predicted	Retinol dehydrogenase 12
Q8CEE7	predicted	Retinol dehydrogenase 13
O55240	predicted	11-cis retinol dehydrogenase
Q75NR7	predicted	ATP-dependent DNA helicase Q4
Q05144	predicted	Ras-related C3 botulinum toxin substrate 2
P60764	predicted	Ras-related C3 botulinum toxin substrate 3
Q7TPD6	predicted	Ribonucleoprotein PTB-binding 2
Q99KG3	predicted	RNA-binding protein 10
Q9JKY0	predicted	Cell differentiation protein RCD1 homolog
Q8C796	predicted	REST corepressor 2
O88451	predicted	Retinol dehydrogenase 7
Q7TQA3	predicted	Epidermal retinol dehydrogenase 2
Q9R1P4	predicted	Proteasome subunit alpha type-1
Q8VDM4	predicted	26S proteasome non-ATPase regulatory subunit 2
Q9CR00	predicted	26S proteasome non-ATPase regulatory subunit 9
P17225	predicted	Polypyrimidine tract-binding protein 1
Q91Z31	predicted	Polypyrimidine tract-binding protein 2
Q8BHD7	predicted	Polypyrimidine tract-binding protein 3
Q66GT5	predicted	Phosphatidylglycerophosphatase and protein-tyrosine phosphatase 1
P46664	predicted	Adenylosuccinate synthetase isozyme 2
Q05920	predicted	Pyruvate carboxylase, mitochondrial
Q99JF8	predicted	PC4 and SFRS1-interacting protein
Q9JM51	predicted	Prostaglandin E synthase
P26350	predicted	Prothymosin alpha
O35593	predicted	26S proteasome non-ATPase regulatory subunit 14
P97372	predicted	Proteasome activator complex subunit 2
P61290	predicted	Proteasome activator complex subunit 3
Q8BHL8	predicted	Proteasome inhibitor PI31 subunit
Q9EST4	predicted	Proteasome assembly chaperone 2
Q9D0J8	predicted	Parathymosin
O54724	predicted	Polymerase I and transcript release factor
Q9DCL9	predicted	Multifunctional protein ADE2
P54822	predicted	Adenylosuccinate lyase
O35226	predicted	26S proteasome non-ATPase regulatory subunit 4
Q0EEE2	predicted	Patched domain-containing protein 3
P62192	predicted	26S protease regulatory subunit 4
P97371	predicted	Proteasome activator complex subunit 1
A2ALK8	predicted	Tyrosine-protein phosphatase non-receptor type 3
Q99LH2	predicted	Phosphatidylserine synthase 1
Q9Z1X2	predicted	Phosphatidylserine synthase 2
Q91YR7	predicted	Pre-mRNA-processing factor 6
Q60692	predicted	Proteasome subunit beta type-6
P28063	predicted	Proteasome subunit beta type-8
P28076	predicted	Proteasome subunit beta type-9
Q3TXS7	predicted	26S proteasome non-ATPase regulatory subunit 1
P26516	predicted	26S proteasome non-ATPase regulatory subunit 7
P49443	predicted	Protein phosphatase 1A
Q60676	predicted	Serine/threonine-protein phosphatase 5
Q7TSC1	predicted	Protein PRRC2A
Q3TLH4	predicted	Protein PRRC2C
Q8K411	predicted	Presequence protease, mitochondrial
Q9DAA4	predicted	Probable inactive serine protease 37
Q9D600	predicted	DNA replication complex GINS protein PSF2
P14685	predicted	26S proteasome non-ATPase regulatory subunit 3
Q922R0	predicted	cAMP-dependent protein kinase catalytic subunit PRKX
Q9QYZ9	predicted	Serine protease 30
Q80WM7	predicted	Serine protease 33
P54775	predicted	26S protease regulatory subunit 6B
Q61096	predicted	Myeloblastin
P49722	predicted	Proteasome subunit alpha type-2
Q9Z2U1	predicted	Proteasome subunit alpha type-5
Q9CWH6	predicted	Proteasome subunit alpha type-7-like
P99026	predicted	Proteasome subunit beta type-4
Q99JI4	predicted	26S proteasome non-ATPase regulatory subunit 6
Q62035	predicted	Platelet-activating factor receptor
Q14C51	predicted	Pentatricopeptide repeat domain-containing protein 3, mitochondrial
Q9DC48	predicted	Pre-mRNA-processing factor 17
Q9DAW6	predicted	U4/U6 small nuclear ribonucleoprotein Prp4
Q922U1	predicted	U4/U6 small nuclear ribonucleoprotein Prp3
Q9CS42	predicted	Ribose-phosphate pyrophosphokinase 2
Q9QUM9	predicted	Proteasome subunit alpha type-6
Q9R1P1	predicted	Proteasome subunit beta type-3
Q9WVJ2	predicted	26S proteasome non-ATPase regulatory subunit 13
Q9CX56	predicted	26S proteasome non-ATPase regulatory subunit 8
Q64737	predicted	Trifunctional purine biosynthetic protein adenosine-3
Q9WU22	predicted	Tyrosine-protein phosphatase non-receptor type 4
Q5SUR0	predicted	Phosphoribosylformylglycinamidine synthase
Q3UEB3	predicted	Poly(U)-binding-splicing factor PUF60
Q9CWJ9	predicted	Bifunctional purine biosynthesis protein PURH
P28650	predicted	Adenylosuccinate synthetase isozyme 1
Q9Z211	predicted	Peroxisomal membrane protein 11A
Q8CI94	predicted	Glycogen phosphorylase, brain form
Q9D3U0	predicted	Putative tRNA pseudouridine synthase Pus10
B8ZXI1	predicted	Queuine tRNA-ribosyltransferase accessory subunit 2
Q61038	predicted	Psychosine receptor
Q9D855	predicted	Cytochrome b-c1 complex subunit 7
P35283	predicted	Ras-related protein Rab-12
P35294	predicted	Ras-related protein Rab-19
Q9WTL2	predicted	Ras-related protein Rab-25
P59279	predicted	Ras-related protein Rab-2B
Q9CZE3	predicted	Ras-related protein Rab-32
Q9JKM7	predicted	Ras-related protein Rab-37
Q8QZZ8	predicted	Ras-related protein Rab-38
P35276	predicted	Ras-related protein Rab-3D
Q3UA37	predicted	Glutamine-rich protein 1
Q69Z61	predicted	PWWP domain-containing protein 2A
Q8BU03	predicted	Periodic tryptophan protein 2 homolog
Q9CQ69	predicted	Cytochrome b-c1 complex subunit 8
Q9CYK2	predicted	Glutaminyl-peptide cyclotransferase
P61027	predicted	Ras-related protein Rab-10
Q8CAM5	predicted	Ras-related protein Rab-36
Q8BHH2	predicted	Ras-related protein Rab-9B
P62965	predicted	Cellular retinoic acid-binding protein 1
Q9JI20	predicted	Double-stranded RNA-specific editase B2
P97348	predicted	Rho-related GTP-binding protein RhoD
Q6QI06	predicted	Rapamycin-insensitive companion of mTOR
Q9CQJ4	predicted	E3 ubiquitin-protein ligase RING2
Q9CW46	predicted	Ribonucleoprotein PTB-binding 1
P35285	predicted	Ras-related protein Rab-22A
Q60972	predicted	Histone-binding protein RBBP4
Q9WV02	predicted	RNA-binding motif protein, X chromosome
P00796	predicted	Renin-2
Q80TZ9	predicted	Arginine-glutamic acid dipeptide repeats protein
Q08652	predicted	Retinol-binding protein 2
Q6PAQ4	predicted	RNA exonuclease 4
Q9CYF5	predicted	RCC1-like G exchanging factor-like protein
Q8VE37	predicted	Regulator of chromosome condensation
Q8BK67	predicted	Protein RCC2
Q60870	predicted	Receptor expression-enhancing protein 5
P35601	predicted	Replication factor C subunit 1
Q64374	predicted	Regucalcin
Q9QUI0	predicted	Transforming protein RhoA
Q6PR54	predicted	Telomere-associated protein RIF1
O35698	predicted	RNA-binding motif protein, Y chromosome, family 1 member A1
P54726	predicted	UV excision repair protein RAD23 homolog A
Q9ERI6	predicted	Retinol dehydrogenase 14
Q9JM62	predicted	Receptor expression-enhancing protein 6
Q8R367	predicted	Ras-related and estrogen-regulated growth inhibitor
Q6NZN0	predicted	RNA-binding protein 26
Q8VE92	predicted	RNA-binding protein 4B
Q9WUK4	predicted	Replication factor C subunit 2
Q8R323	predicted	Replication factor C subunit 3
Q921J2	predicted	GTP-binding protein Rheb
P62746	predicted	Rho-related GTP-binding protein RhoB
P84096	predicted	Rho-related GTP-binding protein RhoG
Q9ER71	predicted	Rho-related GTP-binding protein RhoJ
Q9EQT3	predicted	Rho-related GTP-binding protein RhoU
Q60990	predicted	RNA-binding motif protein, Y chromosome, family 1 member B
Q9Z129	predicted	ATP-dependent DNA helicase Q1
Q00915	predicted	Retinol-binding protein 1
Q6PEE3	predicted	Ribonucleoside-diphosphate reductase subunit M2 B
P97950	predicted	Ras-related protein Rab-33A
B2RY56	predicted	RNA-binding protein 25
Q8C5L7	predicted	RNA-binding protein 34
Q05186	predicted	Reticulocalbin-1
Q8BH97	predicted	Reticulocalbin-3
P54728	predicted	UV excision repair protein RAD23 homolog B
Q5U4E2	predicted	Replication initiator 1
Q920Q2	predicted	DNA repair protein REV1
Q99J62	predicted	Replication factor C subunit 4
Q8CFE3	predicted	REST corepressor 1
Q9CQU3	predicted	Protein RER1
Q9EPC5	predicted	Retinoid-binding protein 7
Q69ZH9	predicted	Rho GTPase-activating protein 23
Q8BYP3	predicted	Rho-related GTP-binding protein RhoF
Q9D3G9	predicted	Rho-related GTP-binding protein RhoH
P34057	predicted	Recoverin
Q91ZS8	predicted	Double-stranded RNA-specific editase 1
Q8VEE4	predicted	Replication protein A 70 kDa DNA-binding subunit
Q62193	predicted	Replication protein A 32 kDa subunit
Q9R1A8	predicted	E3 ubiquitin-protein ligase RFWD2
Q8CIK8	predicted	E3 ubiquitin-protein ligase RFWD3
Q9JJI8	predicted	60S ribosomal protein L38
P12970	predicted	60S ribosomal protein L7a
Q9D8M4	predicted	60S ribosomal protein L7-like 1
P62918	predicted	60S ribosomal protein L8
O55142	predicted	60S ribosomal protein L35a
P61514	predicted	60S ribosomal protein L37a
P51410	predicted	60S ribosomal protein L9
Q9DB15	predicted	39S ribosomal protein L12, mitochondrial
P41105	predicted	60S ribosomal protein L28
Q6ZWV7	predicted	60S ribosomal protein L35
P47964	predicted	60S ribosomal protein L36
P27659	predicted	60S ribosomal protein L3
Q9D4G9	predicted	RecQ-mediated genome instability protein 1
Q9D9R0	predicted	E3 ubiquitin-protein ligase RNF125
Q80XJ2	predicted	E3 ubiquitin-protein ligase RNF168
Q8BFX1	predicted	E3 ubiquitin-protein ligase RNF187
E9Q555	predicted	E3 ubiquitin-protein ligase RNF213
P58283	predicted	E3 ubiquitin-protein ligase RNF216
Q8K2Y0	predicted	RING finger protein 219
Q80ZV0	predicted	Ribonuclease H2 subunit B
Q9D8E6	predicted	60S ribosomal protein L4
P47962	predicted	60S ribosomal protein L5
P47911	predicted	60S ribosomal protein L6
P47955	predicted	60S acidic ribosomal protein P1
P99027	predicted	60S acidic ribosomal protein P2
Q9D1P0	predicted	39S ribosomal protein L13, mitochondrial
Q8BIV3	predicted	Ran-binding protein 6
Q9Z2Q5	predicted	39S ribosomal protein L40, mitochondrial
Q8R527	predicted	Rho-related GTP-binding protein RhoQ
Q8VDU1	predicted	Rho-related GTP-binding protein RhoV
Q8BZ36	predicted	RAD50-interacting protein 1
P19253	predicted	60S ribosomal protein L13a
Q9D0F6	predicted	Replication factor C subunit 5
Q62159	predicted	Rho-related GTP-binding protein RhoC
Q9WVM1	predicted	Rac GTPase-activating protein 1
O35730	predicted	E3 ubiquitin-protein ligase RING1
Q9CXW4	predicted	60S ribosomal protein L11
P86048	predicted	60S ribosomal protein L10-like
O09167	predicted	60S ribosomal protein L21
P61358	predicted	60S ribosomal protein L27
P53026	predicted	60S ribosomal protein L10a
P84099	predicted	60S ribosomal protein L19
Q6ZWV3	predicted	60S ribosomal protein L10
P47963	predicted	60S ribosomal protein L13
P35980	predicted	60S ribosomal protein L18
P07742	predicted	Ribonucleoside-diphosphate reductase large subunit
P11157	predicted	Ribonucleoside-diphosphate reductase subunit M2
P35979	predicted	60S ribosomal protein L12
Q9CZM2	predicted	60S ribosomal protein L15
Q920A5	predicted	Retinoid-inducible serine carboxypeptidase
P70426	predicted	GTP-binding protein Rit1
P70425	predicted	GTP-binding protein Rit2
Q8BP67	predicted	60S ribosomal protein L24
Q9D823	predicted	60S ribosomal protein L37
P62717	predicted	60S ribosomal protein L18a
P14115	predicted	60S ribosomal protein L27a
P47915	predicted	60S ribosomal protein L29
Q9D1R9	predicted	60S ribosomal protein L34
Q9CR57	predicted	60S ribosomal protein L14
Q9CPR4	predicted	60S ribosomal protein L17
P62830	predicted	60S ribosomal protein L23
P61255	predicted	60S ribosomal protein L26
Q8BVY0	predicted	Ribosomal L1 domain-containing protein 1
Q99L28	predicted	Probable ribosome biogenesis protein RLP24
Q9D773	predicted	39S ribosomal protein L2, mitochondrial
P60603	predicted	Reactive oxygen species modulator 1
Q9JJ80	predicted	Ribosome production factor 2 homolog
Q62191	predicted	E3 ubiquitin-protein ligase TRIM21
Q91WD1	predicted	DNA-directed RNA polymerase III subunit RPC4
Q9CZT4	predicted	DNA-directed RNA polymerase III subunit RPC5
Q9QYM5	predicted	Rho-related GTP-binding protein RhoN
Q8VC56	predicted	E3 ubiquitin-protein ligase RNF8
Q80Y81	predicted	Zinc phosphodiesterase ELAC protein 2
Q76KJ5	predicted	DNA-directed RNA polymerase I subunit RPA34
Q923G2	predicted	DNA-directed RNA polymerases I, II, and III subunit RPABC3
Q99N92	predicted	39S ribosomal protein L27, mitochondrial
Q5HZJ0	predicted	Ribonuclease 3
P61588	predicted	Rho-related GTP-binding protein RhoE
Q9JI90	predicted	E3 ubiquitin-protein ligase RNF14
O08848	predicted	60 kDa SS-A/Ro ribonucleoprotein
P97760	predicted	DNA-directed RNA polymerase II subunit RPB3
P62488	predicted	DNA-directed RNA polymerase II subunit RPB7
Q921X6	predicted	DNA-directed RNA polymerase III subunit RPC6
P14148	predicted	60S ribosomal protein L7
P14869	predicted	60S acidic ribosomal protein P0
Q9ET26	predicted	E3 ubiquitin-protein ligase RNF114
Q3U9F6	predicted	RING finger protein 166
Q6PDX6	predicted	E3 ubiquitin-protein ligase Rnf220
O08740	predicted	DNA-directed RNA polymerase II subunit RPB11
Q99ML9	predicted	E3 ubiquitin-protein ligase Arkadia
Q8BLR7	predicted	Rho-related GTP-binding protein Rho6
Q91VM5	predicted	RNA binding motif protein, X-linked-like-1
Q9CQE0	predicted	E3 ubiquitin-protein ligase RNF138
E9Q7F2	predicted	E3 ubiquitin-protein ligase RNF169
Q99M28	predicted	RNA-binding protein with serine-rich domain 1
Q91YQ5	predicted	Dolichyl-diphosphooligosaccharide--protein glycosyltransferase subunit 1
Q9CWY8	predicted	Ribonuclease H2 subunit A
P08775	predicted	DNA-directed RNA polymerase II subunit RPB1
P25444	predicted	40S ribosomal protein S2
P62908	predicted	40S ribosomal protein S3
Q5SSG5	predicted	Ras-like protein family member 10B
Q9DB85	predicted	Ribosomal RNA-processing protein 8
Q9CYH6	predicted	Ribosome biogenesis regulatory protein homolog
P62245	predicted	40S ribosomal protein S15a
P62843	predicted	40S ribosomal protein S15
P62270	predicted	40S ribosomal protein S18
Q9CQR2	predicted	40S ribosomal protein S21
P62855	predicted	40S ribosomal protein S26
P97351	predicted	40S ribosomal protein S3a
P62242	predicted	40S ribosomal protein S8
P62281	predicted	40S ribosomal protein S11
P62082	predicted	40S ribosomal protein S7
Q6ZWU9	predicted	40S ribosomal protein S27
Q6ZWY3	predicted	40S ribosomal protein S27-like
P62858	predicted	40S ribosomal protein S28
P14206	predicted	40S ribosomal protein SA
Q3UFY0	predicted	Ribosomal RNA processing protein 36 homolog
Q9CSH3	predicted	Exosome complex exonuclease RRP44
Q9D1C9	predicted	Ribosomal RNA-processing protein 7 homolog A
P14131	predicted	40S ribosomal protein S16
P62274	predicted	40S ribosomal protein S29
Q6NTA4	predicted	Ras-related GTP-binding protein B
P62267	predicted	40S ribosomal protein S23
P62849	predicted	40S ribosomal protein S24
P62852	predicted	40S ribosomal protein S25
P62702	predicted	40S ribosomal protein S4, X isoform
Q8K5A4	predicted	Ras-like protein family member 10A
A2RTL5	predicted	Arginine/serine-rich coiled-coil protein 2
P62305	predicted	Small nuclear ribonucleoprotein E
Q8BGP6	predicted	Solute carrier family 25 member 40
Q811P0	predicted	Proton-coupled amino acid transporter 3
Q8CH36	predicted	Proton-coupled amino acid transporter 4
Q99K24	predicted	Zinc transporter ZIP3
Q91W10	predicted	Zinc transporter ZIP8
Q9R0P6	predicted	Signal peptidase complex catalytic subunit SEC11A
Q9D8V7	predicted	Signal peptidase complex catalytic subunit SEC11C
O08547	predicted	Vesicle-trafficking protein SEC22b
Q99PL7	predicted	Acyl-CoA desaturase 3
Q9JLI6	predicted	Selenocysteine lyase
Q6PDC0	predicted	RUN domain-containing protein 3B
P60122	predicted	RuvB-like 1
P07091	predicted	Protein S100-A4
P08207	predicted	Protein S100-A10
Q924N4	predicted	Solute carrier family 12 member 6
Q8VCL5	predicted	Solute carrier family 17 member 9
Q4LDG0	predicted	Bile acyl-CoA synthetase
Q8R1T4	predicted	UDP-N-acetylglucosamine transporter
Q921R7	predicted	Probable UDP-sugar transporter protein SLC35A5
Q8BXR1	predicted	Probable cationic amino acid transporter
Q60710	predicted	Deoxynucleoside triphosphate triphosphohydrolase SAMHD1
O88574	predicted	Histone deacetylase complex subunit SAP30
Q60611	predicted	DNA-binding protein SATB1
Q03347	predicted	Runt-related transcription factor 1
E9PZQ0	predicted	Ryanodine receptor 1
O70577	predicted	Solute carrier family 22 member 2
Q9WTW5	predicted	Solute carrier family 22 member 3
O88909	predicted	Solute carrier family 22 member 8
Q8BVN7	predicted	Solute carrier family 25 member 41
Q02614	predicted	SAP30-binding protein
Q9R0M8	predicted	UDP-galactose translocator
Q8K4D3	predicted	Proton-coupled amino acid transporter 1
Q8BZH0	predicted	Zinc transporter ZIP13
Q9EP69	predicted	Phosphatidylinositide phosphatase SAC1
Q9R1T2	predicted	SUMO-activating enzyme subunit 1
Q80YR5	predicted	Scaffold attachment factor B2
Q9CQC9	predicted	GTP-binding protein SAR1b
Q63836	predicted	Selenium-binding protein 2
Q9CQS8	predicted	Protein transport protein Sec61 subunit beta
Q8K021	predicted	Secretory carrier-associated membrane protein 1
Q80T69	predicted	Round spermatid basic protein 1
Q6IMB1	predicted	Ras-like protein family member 11A
Q9D7N3	predicted	28S ribosomal protein S9, mitochondrial
Q99K95	predicted	Protein RTF2 homolog
P28705	predicted	Retinoic acid receptor RXR-gamma
Q01887	predicted	Tyrosine-protein kinase RYK
E9Q401	predicted	Ryanodine receptor 2
P50114	predicted	Protein S100-B
Q61609	predicted	Sodium-dependent phosphate transporter 1
O08966	predicted	Solute carrier family 22 member 1
Q91WU2	predicted	Solute carrier family 22 member 7
Q504N2	predicted	Solute carrier family 22 member 15
Q80UJ1	predicted	Solute carrier family 22 member 20
Q3UHH2	predicted	Solute carrier family 22 member 23
Q5SWT3	predicted	Solute carrier family 25 member 35
Q8R0Y8	predicted	Mitochondrial coenzyme A transporter SLC25A42
Q922Q5	predicted	Adenosine 3'-phospho 5'-phosphosulfate transporter 2
Q91WN3	predicted	Solute carrier family 7 member 13
P97461	predicted	40S ribosomal protein S5
Q922H7	predicted	Ras-like protein family member 11B
P62309	predicted	Small nuclear ribonucleoprotein G
P97352	predicted	Protein S100-A13
Q6S5I3	predicted	Protein S100-A15A
Q05A13	predicted	Short-chain dehydrogenase/reductase family 16C member 6
Q8BN82	predicted	Sialin
Q9WTN6	predicted	Solute carrier family 22 member 21
Q3TZX3	predicted	Solute carrier family 25 member 33
Q9D8K8	predicted	Solute carrier family 25 member 39
Q8BGF9	predicted	Solute carrier family 25 member 44
Q60714	predicted	Long-chain fatty acid transport protein 1
Q6ZWN5	predicted	40S ribosomal protein S9
P28700	predicted	Retinoic acid receptor RXR-alpha
P56565	predicted	Protein S100-A1
Q8BJZ4	predicted	28S ribosomal protein S35, mitochondrial
Q9CQI7	predicted	U2 small nuclear ribonucleoprotein B''
P59158	predicted	Solute carrier family 12 member 3
Q8VI23	predicted	Solute carrier family 12 member 8
Q99J08	predicted	SEC14-like protein 2
Q80UP8	predicted	Sodium-dependent phosphate transporter 2
A2ADF7	predicted	Solute carrier family 25 member 34
Q922G0	predicted	Solute carrier family 25 member 36
Q6IS41	predicted	Solute carrier family 25 member 47
Q5HZI9	predicted	Solute carrier family 25 member 51
Q8BHK3	predicted	Proton-coupled amino acid transporter 2
Q8BWY7	predicted	Zinc transporter ZIP11
Q9ER74	predicted	Sal-like protein 1
Q8BGH2	predicted	Sorting and assembly machinery component 50 homolog
Q5U680	predicted	S-adenosylmethionine mitochondrial carrier protein
O35874	predicted	Neutral amino acid transporter A
P70122	predicted	Ribosome maturation protein SBDS
Q3UPL0	predicted	Protein transport protein Sec31A
Q01730	predicted	Ras suppressor protein 1
Q9D125	predicted	28S ribosomal protein S25, mitochondrial
Q9JIK9	predicted	28S ribosomal protein S34, mitochondrial
Q9D394	predicted	Protein RUFY3
O08576	predicted	RUN domain-containing protein 3A
Q9WTM5	predicted	RuvB-like 2
P27005	predicted	Protein S100-A8
P31725	predicted	Protein S100-A9
Q8R0F9	predicted	SEC14-like protein 4
Q9ES07	predicted	Solute carrier family 15 member 2
Q9Z0E8	predicted	Solute carrier family 22 member 5
Q6A4L0	predicted	Solute carrier family 22 member 13
Q497L8	predicted	Solute carrier family 22 member 16
Q91VE0	predicted	Long-chain fatty acid transport protein 4
Q61420	predicted	CMP-sialic acid transporter
Q9QZ03	predicted	Zinc transporter ZIP1
Q6P5F6	predicted	Zinc transporter ZIP10
Q75N73	predicted	Zinc transporter ZIP14
Q9JLR1	predicted	Protein transport protein Sec61 subunit alpha isoform 2
Q80SW1	predicted	Putative adenosylhomocysteinase 2
P36536	predicted	GTP-binding protein SAR1a
P62754	predicted	40S ribosomal protein S6
Q99P72	predicted	Reticulon-4
Q64131	predicted	Runt-related transcription factor 3
P63084	predicted	Protein S100-A5
Q9JIS8	predicted	Solute carrier family 12 member 4
Q91V14	predicted	Solute carrier family 12 member 5
Q9WVL3	predicted	Solute carrier family 12 member 7
Q9JIP7	predicted	Solute carrier family 15 member 1
Q01405	predicted	Protein transport protein Sec23A
Q6T707	predicted	Acyl-CoA desaturase 4
Q8BH34	predicted	Semaphorin-3D
Q8BMZ5	predicted	tRNA-splicing endonuclease subunit Sen34
P62307	predicted	Small nuclear ribonucleoprotein F
Q8CCI5	predicted	RING1 and YY1-binding protein
P62818	predicted	Protein S100-A3
Q9Z306	predicted	Solute carrier family 22 member 4
Q8VC69	predicted	Solute carrier family 22 member 6
Q8CFZ5	predicted	Solute carrier family 22 member 12
Q76M72	predicted	Solute carrier family 22 member 27
Q91XD8	predicted	Solute carrier family 25 member 38
A2A3V2	predicted	Solute carrier family 25 member 43
Q8CFJ7	predicted	Solute carrier family 25 member 45
Q8BW66	predicted	Solute carrier family 25 member 48
P97858	predicted	Solute carrier family 35 member B1
Q62255	predicted	Sal-like protein 3
Q99LB7	predicted	Sarcosine dehydrogenase, mitochondrial
Q9D1J3	predicted	SAP domain-containing ribonucleoprotein
Q9JI13	predicted	Something about silencing protein 10
Q7TNB8	predicted	Protein strawberry notch homolog 2
P17563	predicted	Selenium-binding protein 1
P60060	predicted	Protein transport protein Sec61 subunit gamma
Q6DID3	predicted	Protein SCAF8
Q9CZC8	predicted	Secernin-1
Q9CQA3	predicted	Succinate dehydrogenase [ubiquinone] iron-sulfur subunit, mitochondrial
Q8VE22	predicted	28S ribosomal protein S23, mitochondrial
Q9CQK7	predicted	RWD domain-containing protein 1
P14069	predicted	Protein S100-A6
Q5NCM1	predicted	Probable small intestine urate exporter
P61620	predicted	Protein transport protein Sec61 subunit alpha isoform 1
P50247	predicted	Adenosylhomocysteinase
Q8BX22	predicted	Sal-like protein 4
P48026	predicted	Diamine acetyltransferase 1
Q9D662	predicted	Protein transport protein Sec23B
Q9ESL0	predicted	Succinyl-CoA:3-ketoacid coenzyme A transferase 2B, mitochondrial
Q8BR65	predicted	Sin3 histone deacetylase corepressor complex component SDS3
Q1RNF8	predicted	Sterile alpha motif domain-containing protein 11
Q9JLI8	predicted	Squamous cell carcinoma antigen recognized by T-cells 3
Q8BRF7	predicted	Sec1 family domain-containing protein 1
Q8K214	predicted	Polycomb protein SCMH1
Q62177	predicted	Semaphorin-3B
Q61753	predicted	D-3-phosphoglycerate dehydrogenase
Q9D554	predicted	Splicing factor 3A subunit 3
Q925N2	predicted	Sideroflexin-2
Q9D7V1	predicted	SH2 domain-containing protein 4A
O88632	predicted	Semaphorin-3F
Q6P7W0	predicted	Sentrin-specific protease 6
Q9DA97	predicted	Septin-14
P19324	predicted	Serpin H1
O88974	predicted	Histone-lysine N-methyltransferase SETDB1
Q9ESP1	predicted	Stromal cell-derived factor 2-like protein 1
P42209	predicted	Septin-1
Q9R1T4	predicted	Septin-6
Q99K85	predicted	Phosphoserine aminotransferase
Q62203	predicted	Splicing factor 3A subunit 2
Q8R0X7	predicted	Sphingosine-1-phosphate lyase 1
O55128	predicted	Histone deacetylase complex subunit SAP18
Q9ERN0	predicted	Secretory carrier-associated membrane protein 2
Q9DCT5	predicted	Stromal cell-derived factor 2
Q62311	predicted	Transcription initiation factor TFIID subunit 6
Q9D6T1	predicted	Tubulin epsilon chain
Q9EPQ8	predicted	Transcription factor 20
P80314	predicted	T-complex protein 1 subunit beta
P70210	predicted	Transcriptional enhancer factor TEF-5
Q64729	predicted	TGF-beta receptor type-1
Q9D305	predicted	THAP domain-containing protein 2
P61939	predicted	Thyroxine-binding globulin
Q6NZA9	predicted	Transcription initiation factor TFIID subunit 9B
Q8VI33	predicted	Transcription initiation factor TFIID subunit 9
P21958	predicted	Antigen peptide transporter 1
P83887	predicted	Tubulin gamma-1 chain
P11031	predicted	Activated RNA polymerase II transcriptional coactivator p15
Q62296	predicted	Transcriptional enhancer factor TEF-3
P62915	predicted	Transcription initiation factor IIB
Q64092	predicted	Transcription factor E3
Q62351	predicted	Transferrin receptor protein 1
P17125	predicted	Transforming growth factor beta-3
Q8CHW1	predicted	THAP domain-containing protein 1
P36423	predicted	Thromboxane-A synthase
Q8K1H7	predicted	T-complex protein 11-like protein 2
Q8CHV6	predicted	Transcriptional adapter 2-alpha
P68373	predicted	Tubulin alpha-1C chain
Q9DD24	predicted	Transcription elongation factor A protein-like 9
Q9CY27	predicted	Very-long-chain enoyl-CoA reductase
Q8BLY2	predicted	Probable threonine--tRNA ligase 2, cytoplasmic
Q80UV9	predicted	Transcription initiation factor TFIID subunit 1
P36371	predicted	Antigen peptide transporter 2
Q3UX10	predicted	Tubulin alpha chain-like 3
Q8C4J7	predicted	Transducin beta-like protein 3
P23881	predicted	Transcription elongation factor A protein 3
Q8BFZ1	predicted	Trans-2,3-enoyl-CoA reductase-like
Q8BG87	predicted	Methylcytosine dioxygenase TET3
Q91WQ3	predicted	Tyrosine--tRNA ligase, cytoplasmic
Q91WQ5	predicted	TAF5-like RNA polymerase II p300/CBP-associated factor-associated factor 65 kDa subunit 5L
Q9D3R9	predicted	Transcription initiation factor TFIID subunit 7-like
Q9R1Q8	predicted	Transgelin-3
P05213	predicted	Tubulin alpha-1B chain
Q9R1K7	predicted	Tubulin delta chain
Q8R0A0	predicted	General transcription factor IIF subunit 2
Q9WVA4	predicted	Transgelin-2
P05214	predicted	Tubulin alpha-3 chain
Q9JJZ2	predicted	Tubulin alpha-8 chain
P80318	predicted	T-complex protein 1 subunit gamma
P80313	predicted	T-complex protein 1 subunit eta
Q5HZG4	predicted	Transcription initiation factor TFIID subunit 3
Q9QXE7	predicted	F-box-like/WD repeat-containing protein TBL1X
Q9CZY2	predicted	Transcription elongation factor A protein-like 8
P80317	predicted	T-complex protein 1 subunit zeta
Q8CGF7	predicted	Transcription elongation regulator 1
P30051	predicted	Transcriptional enhancer factor TEF-1
Q9D0R2	predicted	Threonine--tRNA ligase, cytoplasmic
Q8R5A6	predicted	TBC1 domain family member 22A
A2AQ07	predicted	Tubulin beta-1 chain
Q8K0F1	predicted	TBC1 domain family member 23
Q9D1E6	predicted	Tubulin-folding cofactor B
Q8BHJ5	predicted	F-box-like/WD repeat-containing protein TBL1XR1
P11983	predicted	T-complex protein 1 subunit alpha
Q93092	predicted	Transaldolase
Q8VCK3	predicted	Tubulin gamma-2 chain
Q8R2M2	predicted	Deoxynucleotidyltransferase terminal-interacting protein 2
Q80VL1	predicted	Tudor and KH domain-containing protein
Q80UB0	predicted	Testin-2
Q8VD76	predicted	General transcription factor IIH subunit 3
Q8R2T8	predicted	General transcription factor 3C polypeptide 5
Q08122	predicted	Transducin-like enhancer protein 3
Q8K003	predicted	Translation machinery-associated protein 7
P19123	predicted	Troponin C, slow skeletal and cardiac muscles
Q8BFY9	predicted	Transportin-1
Q80Z37	predicted	E3 ubiquitin-protein ligase Topors
Q78IS1	predicted	Transmembrane emp24 domain-containing protein 3
Q9JKK7	predicted	Tropomodulin-2
P48787	predicted	Troponin I, cardiac muscle
Q9ER39	predicted	Torsin-1A
Q9DAM5	predicted	Mitochondrial thiamine pyrophosphate carrier
Q8CGV2	predicted	Tryptophan 5-hydroxylase 2
Q8BWT1	predicted	3-ketoacyl-CoA thiolase, mitochondrial
Q69ZU6	predicted	Thrombospondin type-1 domain-containing protein 7A
Q6P4U0	predicted	Thrombospondin type-1 domain-containing protein 7B
Q9Z0V8	predicted	Mitochondrial import inner membrane translocase subunit Tim17-A
P26039	predicted	Talin-1
Q8C0L0	predicted	Thioredoxin-related transmembrane protein 4
Q99LG2	predicted	Transportin-2
Q9CZW5	predicted	Mitochondrial import receptor subunit TOM70
P86449	predicted	Tripartite motif-containing protein 43C
Q8BH58	predicted	TIP41-like protein
Q99MX0	predicted	Transketolase-like protein 1
Q62441	predicted	Transducin-like enhancer protein 4
Q71LX4	predicted	Talin-2
Q99PP6	predicted	Tripartite motif-containing protein 34A
Q62264	predicted	Thyroid hormone-inducible hepatic protein
P97770	predicted	THUMP domain-containing protein 3
Q921L3	predicted	Calcium load-activated calcium channel
Q8BK08	predicted	Transmembrane protein 11, mitochondrial
Q9CYG7	predicted	Mitochondrial import receptor subunit TOM34
Q8R0K2	predicted	E3 ubiquitin-protein ligase TRIM31
Q80V85	predicted	E3 ubiquitin-protein ligase TRIM62
Q80X56	predicted	E3 ubiquitin-protein ligase TRIM69
Q1XH17	predicted	Tripartite motif-containing protein 72
Q6IRU2	predicted	Tropomyosin alpha-4 chain
Q569Z6	predicted	Thyroid hormone receptor-associated protein 3
P86448	predicted	Tripartite motif-containing protein 43B
E9Q9K5	predicted	Triadin
Q9D1D4	predicted	Transmembrane emp24 domain-containing protein 10
Q8R1J9	predicted	Torsin-2A
Q9DCG9	predicted	Multifunctional methyltransferase subunit TRM112-like protein
Q3TL54	predicted	Tripartite motif-containing protein 43A
Q9WUH5	predicted	Tripartite motif-containing protein 10
Q9D0C4	predicted	tRNA (guanine(37)-N1)-methyltransferase
Q9CR02	predicted	Translation machinery-associated protein 16
Q9D2R4	predicted	Transmembrane emp24 domain-containing protein 11
Q3V009	predicted	Transmembrane emp24 domain-containing protein 1
Q9R0Q3	predicted	Transmembrane emp24 domain-containing protein 2
Q9JLH8	predicted	Tropomodulin-4
Q9DCC8	predicted	Mitochondrial import receptor subunit TOM20 homolog
Q01320	predicted	DNA topoisomerase 2-alpha
Q64514	predicted	Tripeptidyl-peptidase 2
F6ZDS4	predicted	Nucleoprotein TPR
P15533	predicted	Tripartite motif-containing protein 30A
Q921I1	predicted	Serotransferrin
Q7TPM3	predicted	E3 ubiquitin-protein ligase TRIM17
Q5NCC9	predicted	E3 ubiquitin-protein ligase TRIM58
P20801	predicted	Troponin C, skeletal muscle
Q9D4V6	predicted	TOMM20-like protein 1
P21107	predicted	Tropomyosin alpha-3 chain
Q8QZR0	predicted	Translocating chain-associated membrane protein 1-like 1
Q8VIG6	predicted	E3 ubiquitin-protein ligase TRAIP
Q9CQN1	predicted	Heat shock protein 75 kDa, mitochondrial
Q8K093	predicted	Thyrotropin-releasing hormone-degrading ectoenzyme
Q99PQ2	predicted	E3 ubiquitin-protein ligase TRIM11
Q8BFW4	predicted	Tripartite motif-containing protein 65
Q8K243	predicted	E3 ubiquitin-protein ligase TRIM68
Q923T7	predicted	Tripartite motif-containing protein 7
Q3TX08	predicted	tRNA (guanine(26)-N(2))-dimethyltransferase
Q99MD6	predicted	Thioredoxin reductase 3
Q9D1D1	predicted	Tetraspanin-11
Q9D6K7	predicted	Tetratricopeptide repeat protein 33
Q8BTV1	predicted	Tumor suppressor candidate 3
Q8C0D0	predicted	Probable tRNA pseudouridine synthase 1
Q9D7W4	predicted	Tetraspanin-17
Q922J6	predicted	Tetraspanin-2
Q8R3G9	predicted	Tetraspanin-8
Q8BJU2	predicted	Tetraspanin-9
Q8CHB8	predicted	Tubulin polyglutamylase TTLL5
Q9JJB9	predicted	Transmembrane protein 183
Q6ZQF0	predicted	DNA topoisomerase 2-binding protein 1
Q9JJ78	predicted	Lymphokine-activated killer T-cell-originated protein kinase
Q9ER41	predicted	Torsin-1B
Q9JME7	predicted	Trafficking protein particle complex subunit 2-like protein
Q8VI40	predicted	Tripartite motif-containing protein 60
Q3UWZ0	predicted	Tripartite motif-containing protein 75
Q8BGE7	predicted	Tripartite motif-containing protein 6
Q925H1	predicted	Zinc finger transcription factor Trps1
Q9D411	predicted	Testis-specific serine/threonine-protein kinase 4
Q9QXE5	predicted	Thymus-specific serine protease
Q8VD63	predicted	Testis-specific Y-encoded-like protein 4
Q9R0R1	predicted	Melanotransferrin
Q9ESN2	predicted	E3 ubiquitin-protein ligase TRIM39
Q61187	predicted	Tumor susceptibility gene 101 protein
Q5DTH5	predicted	Teashirt homolog 1
Q8CGV9	predicted	Teashirt homolog 3
Q8R3S2	predicted	Tetraspanin-33
P62080	predicted	Tetraspanin-5
Q9QZE7	predicted	Translin-associated protein X
Q5SWD9	predicted	Pre-rRNA-processing protein TSR1 homolog
O88196	predicted	E3 ubiquitin-protein ligase TTC3
P35761	predicted	Dual specificity protein kinase TTK
Q8JZU2	predicted	Tricarboxylate transport protein, mitochondrial
Q9JLT4	predicted	Thioredoxin reductase 2, mitochondrial
Q02844	predicted	Tryptase
F7BWT7	predicted	Tetraspanin-15
Q9DCK3	predicted	Tetraspanin-4
Q62283	predicted	Tetraspanin-7
Q3TTC2	predicted	Transcription factor YY2
P31254	predicted	Ubiquitin-like modifier-activating enzyme 1 Y
Q8VE47	predicted	Ubiquitin-like modifier-activating enzyme 5
P0CG49	predicted	Polyubiquitin-B
Q9D1C1	predicted	Ubiquitin-conjugating enzyme E2 C
Q5NCC3	predicted	E3 ubiquitin-protein ligase TRIM41
Q810I2	predicted	E3 ubiquitin-protein ligase TRIM50
Q8BVP1	predicted	Probable E3 ubiquitin-protein ligase TRIML1
O54863	predicted	Testis-specific serine/threonine-protein kinase 2
O88852	predicted	Testis-specific Y-encoded-like protein 1
Q8CD92	predicted	Tetratricopeptide repeat protein 27
Q99LG4	predicted	Tetratricopeptide repeat protein 5
Q8QZZ7	predicted	EKC/KEOPS complex subunit Tprkb
Q91V04	predicted	Translocating chain-associated membrane protein 1
Q924Z5	predicted	Translocating chain-associated membrane protein 2
P17532	predicted	Tryptophan 5-hydroxylase 1
Q8BXJ2	predicted	Transcriptional-regulating factor 1
Q8BVW3	predicted	Tripartite motif-containing protein 14
Q99PP9	predicted	Tripartite motif-containing protein 16
Q62158	predicted	Zinc finger protein RFP
Q8C006	predicted	Tripartite motif-containing protein 35
Q8BYH3	predicted	tRNA:m(4)X modification enzyme TRM13 homolog
Q9WU56	predicted	tRNA pseudouridine synthase A, mitochondrial
Q9CXE7	predicted	Transmembrane emp24 domain-containing protein 5
A2APB8	predicted	Targeting protein for Xklp2
O70401	predicted	Tetraspanin-6
Q8C1R0	predicted	Testis-specific serine/threonine-protein kinase 5
Q3UDE2	predicted	Tubulin--tyrosine ligase-like protein 12
Q69AB2	predicted	Thioredoxin domain-containing protein 8
Q8BJM7	predicted	S-adenosyl-L-methionine-dependent tRNA 4-demethylwyosine synthase
P63280	predicted	SUMO-conjugating enzyme UBC9
P61089	predicted	Ubiquitin-conjugating enzyme E2 N
Q9EPV8	predicted	Ubiquitin-like protein 5
Q4G0F8	predicted	Ubinuclein-1
Q14DL0	predicted	Ubiquilin-like protein
Q9JKB1	predicted	Ubiquitin carboxyl-terminal hydrolase isozyme L3
Q91WG3	predicted	Probable tRNA pseudouridine synthase 2
P07146	predicted	Anionic trypsin-2
P21845	predicted	Tryptase beta-2
Q8QZY6	predicted	Tetraspanin-14
Q61241	predicted	Testis-specific serine/threonine-protein kinase 1
P50586	predicted	Tubby protein
Q8CDN6	predicted	Thioredoxin-like protein 1
Q8BG60	predicted	Thioredoxin-interacting protein
Q00899	predicted	Transcriptional repressor protein YY1
Q8BGJ9	predicted	Splicing factor U2AF 26 kDa subunit
Q9QZU9	predicted	Ubiquitin/ISG15-conjugating enzyme E2 L6
Q02053	predicted	Ubiquitin-like modifier-activating enzyme 1
Q68FE9	predicted	Teashirt homolog 2
Q99J59	predicted	Tetraspanin-1
Q9QY33	predicted	Tetraspanin-3
P50637	predicted	Translocator protein
Q9D2E1	predicted	Testis-specific serine/threonine-protein kinase 3
Q925K9	predicted	Testis-specific serine/threonine-protein kinase 6
Q7TQI8	predicted	Testis-specific Y-encoded-like protein 2
Q3UVR3	predicted	Tau-tubulin kinase 2
A3KMP2	predicted	Tetratricopeptide repeat protein 38
O88413	predicted	Tubby-related protein 3
P24529	predicted	Tyrosine 3-monooxygenase
Q8BJ37	predicted	Tyrosyl-DNA phosphodiesterase 1
Q6P4T2	predicted	U5 small nuclear ribonucleoprotein 200 kDa helicase
P62838	predicted	Ubiquitin-conjugating enzyme E2 D2
Q9CY34	predicted	NEDD8-conjugating enzyme UBE2F
Q8C7R4	predicted	Ubiquitin-like modifier-activating enzyme 6
Q80WC1	predicted	Ubinuclein-2
Q5BKP2	predicted	Ubiquitin carboxyl-terminal hydrolase 13
Q5DU02	predicted	Ubiquitin carboxyl-terminal hydrolase 22
Q91W36	predicted	Ubiquitin carboxyl-terminal hydrolase 3
Q8CCJ3	predicted	E3 UFM1-protein ligase 1
P07607	predicted	Thymidylate synthase
Q9D883	predicted	Splicing factor U2AF 35 kDa subunit
Q6ZWY6	predicted	Ubiquitin-conjugating enzyme E2 D2B
O08810	predicted	116 kDa U5 small nuclear ribonucleoprotein component
Q8CGB3	predicted	Uveal autoantigen with coiled-coil domains and ankyrin repeats
P52483	predicted	Ubiquitin-conjugating enzyme E2 E3
Q8K2Z8	predicted	Ubiquitin-conjugating enzyme E2 Q2
P61087	predicted	Ubiquitin-conjugating enzyme E2 K
Q811S7	predicted	Upstream-binding protein 1
Q9Z2M6	predicted	Ubiquitin-like protein 3
Q3V0C5	predicted	Ubiquitin carboxyl-terminal hydrolase 48
Q8BU04	predicted	Putative E3 ubiquitin-protein ligase UBR7
Q6P5G6	predicted	UBX domain-containing protein 7
Q9WUP7	predicted	Ubiquitin carboxyl-terminal hydrolase isozyme L5
Q99PM9	predicted	Uridine-cytidine kinase 2
P61961	predicted	Ubiquitin-fold modifier 1
Q91ZJ5	predicted	UTP--glucose-1-phosphate uridylyltransferase
Q9Z255	predicted	Ubiquitin-conjugating enzyme E2 A
Q9ES00	predicted	Ubiquitin conjugation factor E4 B
Q6P9L4	predicted	Ubiquitin carboxyl-terminal hydrolase 49
Q63886	predicted	UDP-glucuronosyltransferase 1-1
P52760	predicted	Ribonuclease UK114
Q6ZWY8	predicted	Thymosin beta-10
P61080	predicted	Ubiquitin-conjugating enzyme E2 D1
P61079	predicted	Ubiquitin-conjugating enzyme E2 D3
Q7TSS2	predicted	Ubiquitin-conjugating enzyme E2 Q1
Q8CEG8	predicted	Ubiquitin carboxyl-terminal hydrolase 27
P70406	predicted	Mitochondrial uncoupling protein 2
P56501	predicted	Mitochondrial uncoupling protein 3
P13439	predicted	Uridine 5'-monophosphate synthase
Q91YR1	predicted	Twinfilin-1
Q9CQM5	predicted	Thioredoxin domain-containing protein 17
P60605	predicted	Ubiquitin-conjugating enzyme E2 G2
Q9D2M8	predicted	Ubiquitin-conjugating enzyme E2 variant 2
P25976	predicted	Nucleolar transcription factor 1
Q8C2S0	predicted	Ubiquitin carboxyl-terminal hydrolase 44
P56399	predicted	Ubiquitin carboxyl-terminal hydrolase 5
Q99PL6	predicted	UBX domain-containing protein 6
P58321	predicted	Ubiquitin carboxyl-terminal hydrolase isozyme L4
Q64435	predicted	UDP-glucuronosyltransferase 1-6
P52624	predicted	Uridine phosphorylase 1
Q9JJX7	predicted	Tyrosyl-DNA phosphodiesterase 2
P12242	predicted	Mitochondrial brown fat uncoupling protein 1
Q6PDD0	predicted	UDP-glucuronosyltransferase 2A2
Q91YN5	predicted	UDP-N-acetylhexosamine pyrophosphorylase
P52482	predicted	Ubiquitin-conjugating enzyme E2 E1
Q91W82	predicted	Ubiquitin-conjugating enzyme E2 E2
Q3UWQ3	predicted	NEDD8-conjugating enzyme UBE2F-B
P62254	predicted	Ubiquitin-conjugating enzyme E2 G1
P68037	predicted	Ubiquitin-conjugating enzyme E2 L3
Q9CZY3	predicted	Ubiquitin-conjugating enzyme E2 variant 1
P63147	predicted	Ubiquitin-conjugating enzyme E2 B
Q9ES63	predicted	Ubiquitin carboxyl-terminal hydrolase 29
Q8R317	predicted	Ubiquilin-1
Q99NB8	predicted	Ubiquilin-4
Q6ZQM8	predicted	UDP-glucuronosyltransferase 1-7C
Q8BWQ1	predicted	UDP-glucuronosyltransferase 2A3
Q8JZZ0	predicted	UDP-glucuronosyltransferase 3A2
Q9CX11	predicted	rRNA-processing protein UTP23 homolog
Q8K245	predicted	UV radiation resistance associated protein
Q80SY3	predicted	V-type proton ATPase subunit d 2
P48281	predicted	Vitamin D3 receptor
Q5H8C4	predicted	Vacuolar protein sorting-associated protein 13A
Q80TY5	predicted	Vacuolar protein sorting-associated protein 13B
Q8K1B8	predicted	Fermitin family homolog 3
Q64705	predicted	Upstream stimulatory factor 2
P57746	predicted	V-type proton ATPase subunit D
Q9CR51	predicted	V-type proton ATPase subunit G 1
P85442	predicted	Transcription cofactor vestigial-like protein 3
Q3TXX4	predicted	Vesicular glutamate transporter 1
P98156	predicted	Very low-density lipoprotein receptor
P26369	predicted	Splicing factor U2AF 65 kDa subunit
Q91WM3	predicted	U3 small nucleolar RNA-interacting protein 2
P61082	predicted	NEDD8-conjugating enzyme Ubc12
P0CG50	predicted	Polyubiquitin-C
Q9Z2B2	predicted	Brain mitochondrial carrier protein 1
P17717	predicted	UDP-glucuronosyltransferase 2B17
O70475	predicted	UDP-glucose 6-dehydrogenase
Q6P5E4	predicted	UDP-glucose:glycoprotein glucosyltransferase 1
Q8VDF2	predicted	E3 ubiquitin-protein ligase UHRF1
B2RUP2	predicted	Protein unc-13 homolog D
Q99KD5	predicted	Protein unc-45 homolog A
Q8CGR7	predicted	Uridine phosphorylase 2
Q6EJB6	predicted	U3 small nucleolar RNA-associated protein 14 homolog B
Q62442	predicted	Vesicle-associated membrane protein 1
Q9Z1G3	predicted	V-type proton ATPase subunit C 1
Q9Z0P5	predicted	Twinfilin-2
Q91W90	predicted	Thioredoxin domain-containing protein 5
Q8BJQ2	predicted	Ubiquitin carboxyl-terminal hydrolase 1
Q8C0R0	predicted	Ubiquitin carboxyl-terminal hydrolase 37
P70691	predicted	UDP-glucuronosyltransferase 1-2
Q62452	predicted	UDP-glucuronosyltransferase 1-9
Q80X89	predicted	UDP-glucuronosyltransferase 2A1
Q3UP75	predicted	UDP-glucuronosyltransferase 3A1
Q91Z49	predicted	UAP56-interacting factor
Q91XL3	predicted	UDP-glucuronic acid decarboxylase 1
O35633	predicted	Vesicular inhibitory amino acid transporter
Q5U5Q9	predicted	BRCA1-A complex subunit RAP80
P25688	predicted	Uricase
Q9WTT4	predicted	V-type proton ATPase subunit G 2
P70362	predicted	Ubiquitin fusion degradation protein 1 homolog
Q7TMI3	predicted	E3 ubiquitin-protein ligase UHRF2
Q8CGY6	predicted	Protein unc-45 homolog B
Q9CQ61	predicted	Protein unc-50 homolog
Q9CZJ1	predicted	Probable U3 small nucleolar RNA-associated protein 11
Q5SSI6	predicted	U3 small nucleolar RNA-associated protein 18 homolog
Q5XG71	predicted	Small subunit processome component 20 homolog
Q640M1	predicted	U3 small nucleolar RNA-associated protein 14 homolog A
Q8VCY6	predicted	U3 small nucleolar RNA-associated protein 6 homolog
Q9WV55	predicted	Vesicle-associated membrane protein-associated protein A
P35969	predicted	Vascular endothelial growth factor receptor 1
Q8BGW8	predicted	Transcription cofactor vestigial-like protein 2
P70460	predicted	Vasodilator-stimulated phosphoprotein
Q8BLE7	predicted	Vesicular glutamate transporter 2
Q8VDJ3	predicted	Vigilin
P29533	predicted	Vascular cell adhesion protein 1
P40338	predicted	Von Hippel-Lindau disease tumor suppressor
Q9EQH3	predicted	Vacuolar protein sorting-associated protein 35
Q8R3E3	predicted	WD repeat domain phosphoinositide-interacting protein 1
Q9CR39	predicted	WD repeat domain phosphoinositide-interacting protein 3
O54929	predicted	WD repeat and SOCS box-containing protein 2
Q61069	predicted	Upstream stimulatory factor 1
Q9Z1Z0	predicted	General vesicular transport factor p115
Q9QY76	predicted	Vesicle-associated membrane protein-associated protein B
Q99L60	predicted	V-type proton ATPase subunit C 2
P35917	predicted	Vascular endothelial growth factor receptor 3
P62761	predicted	Visinin-like protein 1
Q920R6	predicted	V-type proton ATPase 116 kDa subunit a isoform 4
Q80X41	predicted	Serine/threonine-protein kinase VRK1
Q8R2N2	predicted	U3 small nucleolar RNA-associated protein 4 homolog
Q9Z1G4	predicted	V-type proton ATPase 116 kDa subunit a isoform 1
P15920	predicted	V-type proton ATPase 116 kDa subunit a isoform 2
P50516	predicted	V-type proton ATPase catalytic subunit A
P63082	predicted	V-type proton ATPase 16 kDa proteolipid subunit
Q8CC88	predicted	von Willebrand factor A domain-containing protein 8
E9Q4P1	predicted	WD repeat and FYVE domain-containing protein 1
Q3TWF6	predicted	WD repeat-containing protein 70
Q8R0A2	predicted	Zinc finger and BTB domain-containing protein 44
Q8BID6	predicted	Zinc finger and BTB domain-containing protein 46
Q5F293	predicted	Zinc finger and BTB domain-containing protein 4
Q9CPW7	predicted	Zinc finger matrin-type protein 2
O70230	predicted	Zinc finger protein 143
Q8BZ89	predicted	Zinc finger protein 322
Q8BI67	predicted	Zinc finger protein 473 homolog
Q7TSH3	predicted	Zinc finger protein 516
Q8BI66	predicted	Zinc finger protein 526
E9PYI1	predicted	Zinc finger protein 568
Q99KZ6	predicted	Zinc finger protein 639
Q99LH4	predicted	Zinc finger protein 672
A2ANX9	predicted	Zinc finger protein 711
Q8BIQ8	predicted	Zinc finger protein 770
Q3US17	predicted	Zinc finger protein 48
Q2HJ10	predicted	Zinc transporter 2
Q9JKN1	predicted	Zinc transporter 7
Q8BGK6	predicted	Y+L amino acid transporter 2
Q08376	predicted	Zinc finger and BTB domain-containing protein 14
Q8K0L9	predicted	Zinc finger and BTB domain-containing protein 20
Q811H0	predicted	Zinc finger and BTB domain-containing protein 42
Q9DAI4	predicted	Zinc finger and BTB domain-containing protein 43
Q8JZL0	predicted	Zinc finger protein 467
Q5SXI5	predicted	Zinc finger protein 496
B2RUI1	predicted	Zinc finger protein 551
Q56A10	predicted	Zinc finger protein 608
Q61464	predicted	Zinc finger protein 638
P97441	predicted	Zinc transporter 3
Q9CQU5	predicted	ZW10 interactor
A2CE44	predicted	Zinc finger X-linked protein ZXDB
Q60821	predicted	Zinc finger and BTB domain-containing protein 17
Q9CWH1	predicted	Zinc finger and BTB domain-containing protein 8A
Q7TQG0	predicted	Zinc finger and BTB domain-containing protein 5
Q8BJ05	predicted	Zinc finger CCCH domain-containing protein 14
P08042	predicted	Zinc finger protein 1
P16374	predicted	Zinc finger protein 60
Q80YP6	predicted	Zinc finger protein interacting with ribonucleoprotein K
Q3U2E2	predicted	Zinc finger MYM-type protein 5
O88466	predicted	Zinc finger protein 106
Q8K3J5	predicted	Zinc finger protein 131
P15620	predicted	Zinc finger protein 271
Q99PP2	predicted	Zinc finger protein 318 (Fragment)
A2A5K6	predicted	Zinc finger protein 335
Q8BPP0	predicted	Zinc finger protein 436
Q8R2V3	predicted	Zinc finger protein 445
Q8C0P7	predicted	E3 SUMO-protein ligase ZNF451
Q6KAS7	predicted	Zinc finger protein 521
Q91VY9	predicted	Zinc finger protein 622
Q5D1E7	predicted	Endoribonuclease ZC3H12A
Q8C0C0	predicted	Zinc fingers and homeoboxes protein 2
Q91VW9	predicted	Zinc finger protein with KRAB and SCAN domains 3
Q2TL60	predicted	Zinc finger protein 667
Q9D2D7	predicted	Zinc finger protein 687
Q810A1	predicted	Zinc finger protein 18
Q8BGV5	predicted	Zinc finger protein 8
Q9DCH6	predicted	AN1-type zinc finger protein 6
P23607	predicted	Zinc finger autosomal protein
P10754	predicted	Zinc finger protein 13
P17141	predicted	Zinc finger protein 37
Q8BGS3	predicted	Zinc finger protein with KRAB and SCAN domains 1
Q9Z1D8	predicted	Zinc finger protein with KRAB and SCAN domains 5
Q8R5C8	predicted	Zinc finger MYND domain-containing protein 11
Q9CU65	predicted	Zinc finger MYM-type protein 2
Q8BZW4	predicted	Zinc finger protein 120
Q61624	predicted	Zinc finger protein 148
Q7TNU6	predicted	Zinc finger protein 250
E9Q6W4	predicted	Zinc finger protein 296
Q922H9	predicted	Zinc finger protein 330
Q6A085	predicted	Zinc finger protein 629
Q8BKK5	predicted	Zinc finger protein 689
Q8BI99	predicted	Zinc finger protein 879
Q80TB7	predicted	Zinc finger SWIM domain-containing protein 6
Q8C8V1	predicted	Zinc finger protein ZXDC
Q8BR70	predicted	Protein YIPF6
Q68FE8	predicted	Zinc finger protein 280D
P20662	predicted	Zinc finger Y-chromosomal protein 2
Q8BZ47	predicted	Zinc finger protein 609
Q80YY7	predicted	Zinc finger protein 618
Q8BZ34	predicted	Zinc finger protein 641
Q4VA44	predicted	Zinc finger protein 664
Q8K2R5	predicted	Zinc finger protein 668
Q569E7	predicted	Zinc finger protein 697
Q8R0T2	predicted	Zinc finger protein 768
Q8BV42	predicted	Zinc finger protein 786
Q8BIF9	predicted	Zinc finger protein 787
G3X9G7	predicted	Zinc finger protein 809
Q3U3I9	predicted	Zinc finger protein 865
Q7TSI0	predicted	Zinc finger protein 12
Q8R151	predicted	NFX1-type zinc finger-containing protein 1
Q8BGG0	predicted	Zinc transporter 8
Q6KAQ7	predicted	ZZ-type zinc finger-containing protein 3
Q5RJ54	predicted	Zinc finger and SCAN domain-containing protein 26
Q07230	predicted	Zinc finger and SCAN domain-containing protein 2
Q9Z1D7	predicted	Zinc finger and SCAN domain-containing protein 12
Q07231	predicted	Zinc finger and SCAN domain-containing protein 21
Q62523	predicted	Zyxin
Q8R121	predicted	Protein Z-dependent protease inhibitor
Q62384	predicted	Zinc finger protein ZPR1
Q3URR7	predicted	Zinc finger and SCAN domain-containing protein 10
B2KFW1	predicted	Zinc finger and SCAN domain-containing protein 20
Q80TC6	predicted	Zinc finger SWIM domain-containing protein 5
P10852	predicted	4F2 cell-surface antigen heavy chain
Q3UKZ7	predicted	ARL14 effector protein-like
Q6GQT1	predicted	Alpha-2-macroglobulin-P
Q8JZN5	predicted	Acyl-CoA dehydrogenase family member 9, mitochondrial
P51174	predicted	Long-chain specific acyl-CoA dehydrogenase, mitochondrial
Q99J27	predicted	Acetyl-coenzyme A transporter 1
P28271	predicted	Cytoplasmic aconitate hydratase
P13011	predicted	Acyl-CoA desaturase 2
Q61151	predicted	Serine/threonine-protein phosphatase 2A 56 kDa regulatory subunit epsilon isoform
Q7TNP2	predicted	Serine/threonine-protein phosphatase 2A 65 kDa regulatory subunit A beta isoform
Q8BG02	predicted	Serine/threonine-protein phosphatase 2A 55 kDa regulatory subunit B gamma isoform
P05201	predicted	Aspartate aminotransferase, cytoplasmic
Q9D7B6	predicted	Isobutyryl-CoA dehydrogenase, mitochondrial
E9PX95	predicted	ATP-binding cassette sub-family A member 17
P61222	predicted	ATP-binding cassette sub-family E member 1
Q7TMS5	predicted	ATP-binding cassette sub-family G member 2
Q9D258	predicted	Acyl-CoA-binding domain-containing protein 7
Q99PU5	predicted	Long-chain-fatty-acid--CoA ligase ACSBG1
P04756	predicted	Acetylcholine receptor subunit alpha
B5X0E4	predicted	ATP-binding cassette sub-family B member 5
P70170	predicted	ATP-binding cassette sub-family C member 9
Q61285	predicted	ATP-binding cassette sub-family D member 2
Q99P81	predicted	ATP-binding cassette sub-family G member 3
Q9DBM0	predicted	ATP-binding cassette sub-family G member 8
Q91ZH7	predicted	Phospholipase ABHD3
Q9D061	predicted	Acyl-CoA-binding domain-containing protein 6
A2AKE7	predicted	Actin-like protein 10
P62737	predicted	Actin, aortic smooth muscle
Q8CG27	predicted	Actin-like protein 9
P68510	predicted	14-3-3 protein eta
Q6PD03	predicted	Serine/threonine-protein phosphatase 2A 56 kDa regulatory subunit alpha isoform
Q9JKX4	predicted	Protein AATF
E9Q4Z2	predicted	Acetyl-CoA carboxylase 2
P45952	predicted	Medium-chain specific acyl-CoA dehydrogenase, mitochondrial
Q00897	predicted	Alpha-1-antitrypsin 1-4
Q5EG47	predicted	5'-AMP-activated protein kinase catalytic subunit alpha-1
Q3THG9	predicted	Alanyl-tRNA editing protein Aarsd1
Q9JJ59	predicted	ATP-binding cassette sub-family B member 9
Q9JI39	predicted	ATP-binding cassette sub-family B member 10, mitochondrial
Q99PE8	predicted	ATP-binding cassette sub-family G member 5
Q00898	predicted	Alpha-1-antitrypsin 1-5
Q8BRK8	predicted	5'-AMP-activated protein kinase catalytic subunit alpha-2
Q61102	predicted	ATP-binding cassette sub-family B member 7, mitochondrial
Q9CXJ4	predicted	ATP-binding cassette sub-family B member 8, mitochondrial
P48410	predicted	ATP-binding cassette sub-family D member 1
Q64343	predicted	ATP-binding cassette sub-family G member 1
Q60996	predicted	Serine/threonine-protein phosphatase 2A 56 kDa regulatory subunit gamma isoform
Q925E7	predicted	Serine/threonine-protein phosphatase 2A 55 kDa regulatory subunit B delta isoform
P63115	predicted	Asc-type amino acid transporter 1
P51912	predicted	Neutral amino acid transporter B(0)
Q9D2R0	predicted	Acetoacetyl-CoA synthetase
Q8R420	predicted	ATP-binding cassette sub-family A member 3
Q9QY30	predicted	Bile salt export pump
P07758	predicted	Alpha-1-antitrypsin 1-1
Q9DCQ7	predicted	Alpha-1-antitrypsin 1-6
[truncated: 9,778 more rows]

## Sheet: Xenopus laevis
UNIPROT_ID	identified by MSMS / predicted	DESCRIPTION
Q05116	identified	Dual specificity mitogen-activated protein kinase kinase 1
Q4FZP2	identified	Methylthioribose-1-phosphate isomerase
Q640Z1	identified	Protein NDRG4-A
Q6P6Z8	identified	2-oxoglutarate dehydrogenase, mitochondrial
Q6PAF4	identified	Non-structural maintenance of chromosomes element 1 homolog
Q7ZX96	identified	Nuclear pore complex protein Nup93
Q6PF24	identified	Presequence protease, mitochondrial
P52301	identified	GTP-binding nuclear protein Ran
P08429	identified	60S ribosomal protein L4-A
P02385	identified	60S ribosomal protein L4-B
P41116	identified	60S ribosomal protein L8
P09897	identified	60S ribosomal protein L18-A
Q7ZYS8	identified	60S ribosomal protein L10a
P02412	identified	60S ribosomal protein L18-B
P15125	identified	60S ribosomal protein L5-A
P15126	identified	60S ribosomal protein L5-B
Q66KU4	identified	60S ribosomal protein L36
Q7SZB4	identified	60S ribosomal protein L37a
Q07254	identified	40S ribosomal protein S10
P41115	identified	40S ribosomal protein S11
P23403	identified	40S ribosomal protein S20
P20342	identified	40S ribosomal protein S15
P47835	identified	40S ribosomal protein S3-B
A8E604	identified	40S ribosomal protein S3a-B
P49401	identified	40S ribosomal protein S4
P02377	identified	40S ribosomal protein S24
P47904	identified	40S ribosomal protein S27
P02350	identified	40S ribosomal protein S3-A
Q7ZY60	identified	SUMO-activating enzyme subunit 2-B
P02362	identified	40S ribosomal protein S7
Q3ZM03	identified	40S ribosomal protein SA
O93477	identified	Adenosylhomocysteinase B
Q9DE26	identified	RuvB-like 1
P50143	identified	T-complex protein 1 subunit gamma
Q7ZYF2	identified	Translationally-controlled tumor protein homolog
O42478	identified	Transducin-like enhancer protein 4
Q5XGY1	identified	Pre-rRNA-processing protein TSR1 homolog
Q7ZWN5	identified	Triosephosphate isomerase
P63282	identified	SUMO-conjugating enzyme UBC9
P25980	identified	Nucleolar transcription factor 1-B
O93530	identified	Werner syndrome ATP-dependent helicase homolog
Q8AVQ3	identified	14-3-3 protein beta/alpha-B
P10995	identified	Actin, alpha skeletal muscle 2
Q6NUA1	identified	Protein arginine N-methyltransferase 5
Q8AV13	identified	Protein arginine N-methyltransferase 1-A
Q6GQD7	identified	AT-rich interactive domain-containing protein 3A
Q7T287	identified	Aprataxin
A8DZJ1	identified	Tyrosine-protein kinase BAZ1B
Q4KLF5	identified	Transcription factor BTF3 homolog 4
Q7T0W1	identified	Ribosome biogenesis protein bop1-A
Q8AVM7	identified	Basic leucine zipper and W2 domain-containing protein 1
Q6GN15	identified	Cyclin-L1
P51892	identified	DNA ligase 1
Q9DE46	identified	DNA polymerase alpha catalytic subunit
P35567	identified	Cyclin-dependent kinase 1-A
P45593	identified	Cofilin-1-B
P00407	identified	Cytochrome c oxidase subunit 2
Q7ZTN8	identified	COP9 signalosome complex subunit 3
Q7ZYQ6	identified	DDB1- and CUL4-associated factor 13
Q7ZY47	identified	ATP-dependent RNA helicase DDX42
P54824	identified	ATP-dependent RNA helicase ddx6
Q6P286	identified	Probable 2-oxoglutarate dehydrogenase E1 component DHKTD1, mitochondrial
P26642	identified	Elongation factor 1-gamma-A
Q3B8M3	identified	Eukaryotic translation initiation factor 3 subunit E-B
Q4QR58	identified	Eukaryotic translation initiation factor 3 subunit C
Q8AVJ0	identified	Eukaryotic translation initiation factor 3 subunit L
Q6DEE7	identified	Protein FAM76B
Q00387	identified	Serine protease inhibitor A6
Q7ZX03	identified	Forkhead box protein K2
Q6DJM3	identified	Glycosyltransferase 8 domain-containing protein 1
Q91883	identified	78 kDa glucose-regulated protein
B7ZQJ9	identified	General transcription factor II-I repeat domain-containing protein 1
O42227	identified	Probable histone deacetylase 1-B
Q6IND6	identified	Embryonic stem cell-specific 5-hydroxymethylcytosine-binding protein
Q6NRM0	identified	Zinc finger protein Pegasus
O73932	identified	Insulin-like growth factor 2 mRNA-binding protein 3-A
Q66IY8	identified	Interferon regulatory factor 2-binding protein-like A
Q7ZX31	identified	Inhibitor of growth protein 3
Q92122	identified	Pyruvate kinase PKM
Q68FI1	identified	Protein LSM14 homolog B-A
Q8AVJ2	identified	Protein LSM14 homolog A-B
P42121	identified	L-lactate dehydrogenase C chain
P30664	identified	DNA replication licensing factor mcm4-B
Q6PAB3	identified	Malate dehydrogenase, cytoplasmic
Q7ZTK7	identified	Small ubiquitin-related modifier 2-A
P15107	identified	Superoxide dismutase [Cu-Zn] B
Q6NRL2	identified	Sorting nexin-33
Q9W603	identified	FACT complex subunit SPT16
Q6GPW2	identified	Small ubiquitin-related modifier 2-B
Q5EAX4	identified	Small ubiquitin-related modifier 1-B
Q7ZYV9	identified	Symplekin
P03001	identified	Transcription factor IIIA
Q6GN02	identified	Acetyl-CoA acetyltransferase B, mitochondrial
P23787	identified	Transitional endoplasmic reticulum ATPase
Q6IRA8	identified	TIP41-like protein
Q9W7F2	identified	WD repeat-containing protein 1-A
Q6PAX7	identified	WD repeat-containing protein 1-B
Q6GMY9	identified	Exportin-2
Q91853	identified	Zinc finger protein 143
Q6NUD7	identified	Zinc finger protein 521
Q7SZA8	identified	Rpl18-b protein
O42193	identified	MGC64314 protein
Q641G7	identified	Actin-related protein 2/3 complex subunit 4
Q7SZB2	identified	Rpl27a protein
Q7ZWS8	identified	Transgelin
A2BDA2	identified	40S ribosomal protein SA
Q66L13	identified	MGC85251 protein
Q7SYQ4	identified	MGC64582 protein
Q6IP47	identified	MGC78958 protein
Q9I905	identified	MGC64562 protein
Q7ZWZ7	identified	Ribosomal protein L15
Q9IAJ7	identified	ATP synthase subunit B
Q7ZYC1	identified	MGC53679 protein
Q9PSX0	identified	Fructose-bisphosphate aldolase
Q801P7	identified	ARP3 actin-related protein 3
O12975	identified	Fructose-bisphosphate aldolase
Q4V813	identified	S-(hydroxymethyl)glutathione dehydrogenase
Q7SZS3	identified	Aspartate aminotransferase
Q6AZV1	identified	Hsp90beta
Q3KQC9	identified	Rps16 protein
A8WH35	identified	NMDA receptor regulated 1-like
Q7ZXM8	identified	Ferritin
Q6GMA6	identified	MGC81949 protein
Q9W639	identified	Mothers against decapentaplegic homolog
Q7ZX92	identified	MGC80929 protein
Q8AVH9	identified	Serine/threonine-protein phosphatase
Q91549	identified	Calmodulin dependent protein kinase II beta subunit
Q6PI76	identified	Rps14-prov protein
O42480	identified	MGC52556 protein
Q9I8J7	identified	MGC69114 protein
B7ZPZ8	identified	Thymosin beta 4 peptide
Q91993	identified	Heat shock cognate 70.II
Q7ZTK9	identified	Aspartate aminotransferase
Q6DJK5	identified	CNDP dipeptidase 2 (Metallopeptidase M20 family)
Q7ZX69	identified	Dolichyl-diphosphooligosaccharide--protein glycosyltransferase subunit 1
Q6GPT8	identified	MGC82624 protein
Q8AY70	identified	Glyceraldehyde-3-phosphate dehydrogenase
Q6AZR7	identified	Proteasome subunit alpha type
Q6NU02	identified	LOC443739 protein
Q6DD48	identified	Phosphoglycerate kinase
Q6DFT8	identified	Bcap31 protein
Q9I893	identified	Proliferating cell nuclear antigen
Q98ST4	identified	Gpm6a-A protein
Q66IX2	identified	MGC84231 protein
Q7ZWT5	identified	Cherp-prov protein
Q66L22	identified	MGC85233 protein
Q7ZXK4	identified	Rpl10-prov protein
Q2NLA7	identified	Poly [ADP-ribose] polymerase
Q66IY6	identified	MGC84052 protein
Q7ZYE5	identified	Rheb-prov protein
Q7SYX2	identified	MGC64421 protein
Q6PCI8	identified	Pyruvate carboxylase
Q8AVI3	identified	60S acidic ribosomal protein P0
Q5EAT1	identified	Pcca protein
Q4KLW5	identified	MGC83233 protein
A1L2V6	identified	Ts protein
Q6DFM0	identified	ISWI protein
Q6GNC1	identified	MGC82894 protein
Q66L24	identified	MGC85230 protein
Q7SYX0	identified	Serpina1d-prov protein
Q5XHE0	identified	Transaldolase
Q6IRQ8	identified	Phosphoglycerate mutase
Q7SY90	identified	Catalase
Q7ZWR6	identified	ATP synthase subunit beta
Q9DDQ9	identified	Transcriptional repressor
Q5XH22	identified	ATP-citrate synthase
Q6PG55	identified	ATP synthase-coupling factor 6, mitochondrial
Q6GPS6	identified	Serine/threonine-protein phosphatase
Q640D3	identified	Phosphoserine aminotransferase
Q6DJI0	identified	40S ribosomal protein S8
Q5XGR3	identified	Peptidyl-prolyl cis-trans isomerase
Q5U5C2	identified	LOC495303 protein
Q7ZWU1	identified	Stip1-prov protein
Q6DFK7	identified	MGC81268 protein
Q7SYU9	identified	L-lactate dehydrogenase
Q7SY96	identified	Rpl4-b protein
Q6DEA7	identified	MGC79058 protein
A1L1H0	identified	LOC100036839 protein
Q32NJ9	identified	MGC131094 protein
Q6DJD1	identified	Coatomer subunit alpha
Q63ZM4	identified	Armet protein
Q6GN76	identified	MGC82978 protein
Q6GNV0	identified	MGC80858 protein
Q7ZY34	identified	ACTN1 protein
Q4KLD2	identified	DCPS protein
A0AUT5	identified	Zbtb48 protein
Q66KV2	identified	MGC85404 protein
Q68EY5	identified	ATP synthase subunit alpha
Q3KQG0	identified	LOC496165 protein
Q3KQC0	identified	LOC414601 protein
Q5U594	identified	LOC398288 protein
B3VKU4	identified	Ets variant 6
Q6DFD4	identified	LOC398044 protein
Q6GNJ1	identified	MGC82760 protein
Q5XG32	identified	LOC495225 protein
Q5PPX3	identified	LOC496052 protein
Q6GQB6	identified	MGC80186 protein
Q71QG2	identified	PIAS
Q5XGQ2	identified	Protein disulfide-isomerase A4
Q7ZWN3	identified	B230399n07 protein
Q6INB6	identified	ATP synthase subunit gamma
Q66KX6	identified	MGC85345 protein
Q7ZX29	identified	NADH-cytochrome b5 reductase
Q66L23	identified	MGC85232 protein
Q6AXA3	identified	Psmd12 protein
Q5U5E3	identified	LOC495290 protein
Q6DEF0	identified	ESG protein
Q6NTX9	identified	MGC81442 protein
Q6NTL0	identified	MGC83218 protein
Q3KQ30	identified	MGC131057 protein
Q7ZWJ2	identified	Uqcrc1 protein
Q7ZTL5	identified	Cct8-prov protein
A8E5X8	identified	LOC100037104 protein
Q6GNR5	identified	Coatomer subunit beta
Q7ZXH6	identified	Ywhaq-prov protein
Q6GQ61	identified	MGC80319 protein
Q8AVC2	identified	Gldc-prov protein
Q6P7I8	identified	MGC68681 protein
Q05AV6	identified	Receptor expression-enhancing protein
Q4FZQ7	identified	MGC116425 protein
Q66JA5	identified	MGC81119 protein
Q4V874	identified	LOC446265 protein
Q7SYR2	identified	Acaa1-prov protein
Q8AVV9	identified	Pcbp2b protein
Q7T0P9	identified	Pgm3-prov protein
Q7ZWK1	identified	Pdcd4-prov protein
Q8AVB7	identified	Cct2-prov protein
Q4KLU4	identified	Klf5 protein
Q7ZTK2	identified	Ssb-b protein
Q6IRB5	identified	MGC78846 protein
Q9PUG0	identified	Aconitate hydratase, mitochondrial
Q6NTT0	identified	MGC82310 protein
Q7SYU3	identified	MGC64490 protein
Q5U275	identified	LOC495666 protein
Q6DJJ1	identified	MGC82151 protein
Q641D5	identified	MGC81978 protein
Q6NTQ5	identified	Tcp1-A-prov protein
Q6GQ32	identified	MGC80387 protein
Q6GQ25	identified	MGC80407 protein
Q6GPS9	identified	MGC82638 protein
Q6GM62	identified	Isocitrate dehydrogenase [NAD] subunit, mitochondrial
Q7ZXG3	identified	Eukaryotic translation initiation factor 5A
B3DLM3	identified	LOC100037013 protein
Q63ZH1	identified	LOC494807 protein
Q32N81	identified	Ssb-b protein
Q7SZU5	identified	Biklf-A protein
Q7ZTL0	identified	Thiolase-prov protein
Q6PB25	identified	6-phosphogluconate dehydrogenase, decarboxylating
Q6GNF4	identified	MGC82841 protein
Q2TAF1	identified	Thrap3 protein
A0AUT0	identified	Transmembrane 9 superfamily member
Q7ZXF7	identified	Rab1-prov protein
Q6GNR4	identified	Clathrin heavy chain
Q6DDD9	identified	Annexin
Q7ZXU4	identified	Krt8 protein
Q6DD55	identified	Protein disulfide-isomerase
Q6INV5	identified	Ck2a1 protein
Q3B8G9	identified	Ubiquitin thioesterase
Q8AVM2	identified	Eif5-prov protein
Q7T0R9	identified	Rps2e protein
Q7ZY16	identified	Adenylosuccinate lyase
Q7ZX44	identified	Txndc5-prov protein
Q0IHG1	identified	MGC154377 protein
Q6GNH1	identified	MGC82808 protein
Q6NRD9	identified	MGC83896 protein
Q7ZWY6	identified	Rpl9-prov protein
Q6GN93	identified	MGC82940 protein
Q6GP18	identified	Superoxide dismutase
Q6IRP5	identified	MGC83069 protein
Q6DCS0	identified	Cct7-prov protein
Q7ZWW5	identified	Abcf2-prov protein
Q6GQ59	identified	MGC80325 protein
Q6PA63	identified	MGC68761 protein
Q7ZYQ8	identified	RPL18A protein (Fragment)
Q788Q7	identified	Zinc finger protein
Q6GR11	identified	MGC81430 protein
Q6NTR4	identified	MGC83076 protein
Q6NTT2	identified	MGC82306 protein
Q68EW9	identified	MGC84155 protein
Q8AVH2	identified	Ckb-prov protein
Q7ZTR0	identified	Wu:fc55e05-prov protein
B1H1Y8	identified	LOC100158329 protein
Q7ZYI0	identified	Importin subunit alpha
Q7ZXA2	identified	Elongation factor 1-alpha
Q7ZTL1	identified	Acaa2-prov protein
Q08AX4	identified	LOC100158394 protein
Q9PVZ2	identified	Nucleoporin CAN
Q6GQ98	identified	MGC80234 protein
Q7SZT4	identified	Rdhl-prov protein
Q7SY79	identified	Ubc-prov protein
Q6DJF7	identified	60S ribosomal protein L6
Q6AZF3	identified	Wbscr1-prov protein
Q802B7	identified	Ndufs1-prov protein
Q7ZTR6	identified	Hspd1 protein (Fragment)
Q66J55	identified	Histone deacetylase
Q5PPW6	identified	LOC496057 protein
Q5U4N1	identified	Transmembrane 9 superfamily member
A3KNC9	identified	LOC100049107 protein
Q640I8	identified	SALL4 protein
Q6PAA0	identified	MGC68532 protein
Q5BIX6	identified	MGC85135 protein
Q6DEB8	identified	Acadm-prov protein
Q6AZL7	identified	MGC86356 protein
Q5XGK2	identified	Transcription factor BTF3
Q5FWM7	identified	MGC84940 protein
A5D8M8	identified	LOC100049751 protein
Q32NS7	identified	MGC52825 protein
Q6AZH8	identified	Uncharacterized protein
Q6P7I2	identified	Coatomer subunit gamma
Q6DKM0	identified	MGC83065 protein
A9UM09	identified	LOC100137668 protein
Q6PAB5	identified	MGC68609 protein
Q6GNX6	identified	MGC80804 protein
Q6GQA7	identified	MGC80207 protein
Q6DCT5	identified	MGC80785 protein
Q6GQJ3	identified	SCL75 protein
Q6DEB3	identified	MGC79025 protein
Q6IP28	identified	MGC79005 protein
Q6IP81	identified	Leukotriene A(4) hydrolase
Q6NRX1	identified	MGC81160 protein
Q6PCK5	identified	Rbm12-prov protein
Q642R6	identified	MGC83295 protein
Q8AVM8	identified	Ube2k protein
Q642S5	identified	MGC81210 protein
Q6DDI1	identified	Yy1-a protein
Q6PB22	identified	MGC68500 protein
Q6GPZ6	identified	MGC82471 protein
Q8AVC0	identified	Serine hydroxymethyltransferase
Q90XS2	identified	Polo-like kinase 3 (Fragment)
Q52KT0	identified	MGC115168 protein
Q66IS7	identified	MGC85220 protein
Q498H7	identified	MGC114918 protein
Q6P699	identified	MGC68562 protein
Q6NRB2	identified	3-hydroxyisobutyrate dehydrogenase
Q6DCZ6	identified	Uap1-prov protein
Q6IP05	identified	MGC79103 protein
Q7T246	identified	Negatively regulating zinc finger protein
Q6PHL5	identified	60S ribosomal protein L27
Q6INT0	identified	DNA topoisomerase 2
Q6GQB2	identified	MGC80199 protein
Q3B8I3	identified	MGC130910 protein
Q2TAS5	identified	MGC130965 protein
Q641I4	identified	Ogt-prov protein
Q5XGW4	identified	T-complex protein 1 subunit delta
Q63ZG6	identified	Alpha-1,4 glucan phosphorylase
Q66KY6	identified	MGC85310 protein
Q640C3	identified	LOC494728 protein
A1L1G6	identified	LOC100036836 protein
Q6GLT0	identified	MGC84289 protein
Q7SZT6	identified	Rps13-prov protein
Q7ZX91	identified	Ap1s1 protein (Fragment)
Q7ZWZ3	identified	Abce1-prov protein
Q5XGV7	identified	LOC495129 protein
Q32NK0	identified	MGC131089 protein
Q6DDM7	identified	Acadl-prov protein
Q6DDS9	identified	X-ray repair cross-complementing protein 5
Q6PAE3	identified	MGC68448 protein
Q7ZXP8	identified	Eef2-prov protein
Q5FWN0	identified	MGC84878 protein
Q66J16	identified	MGC83352 protein
Q52KS2	identified	POLD3 protein (Fragment)
Q7ZX28	identified	Prp-8-prov protein
Q6DDF2	identified	Acad9-prov protein
Q6P284	identified	MGC68929 protein
Q6PHL6	identified	Rps19-prov protein
Q7ZY48	identified	Rpl13a-prov protein
Q5M957	identified	LOC496174 protein
Q58E21	identified	Proteasome subunit alpha type
Q9DGK0	identified	Enhancer of split groucho
Q8AVJ8	identified	Ubtf-b protein
Q640D7	identified	LOC494722 protein
Q6DDV2	identified	Znf384-prov protein
Q4V845	identified	Xrpn10c protein
Q98SI7	identified	Transcription factor Otx1
A0AUS9	identified	LOC494780 protein
G3GBS3	identified	Peroxiredoxin 2
Q7ZWU3	identified	Protein disulfide-isomerase
Q8AVI7	identified	Rpl5-b protein
Q8AVN8	identified	Cdc37-prov protein
Q6AZL9	identified	MGC86316 protein
Q7ZYR1	identified	Rpl3-prov protein
Q6PH89	identified	Histone H2A
Q3KQ54	identified	MGC130953 protein
Q642Q8	identified	MGC84311 protein
Q6IP64	identified	MGC78924 protein
Q3KQ67	identified	MGC130918 protein
Q1W3Z6	identified	Silencing mediator for retinoid and thyroid hormone receptor
Q6DJN5	identified	60S ribosomal protein L13
Q6DJQ1	identified	MGC81800 protein
Q6NU54	identified	MGC81241 protein
A5PKP5	identified	LOC100101296 protein
Q52L04	identified	MGC115332 protein
Q6GP37	identified	MGC80711 protein
Q6GP33	identified	Glucose-6-phosphate isomerase
Q6GP38	identified	MGC80708 protein
Q6PA26	identified	Large proline-rich protein bag6-B
Q9YHD3	identified	Large proline-rich protein bag6-A
A5D8N9	identified	LOC100049761 protein
Q4V872	identified	Coiled-coil domain-containing protein 85C
Q32N92	identified	Protein PAT1 homolog 1
Q98TA5	identified	Chromatin assembly factor 1 subunit A-A
Q2TAT6	identified	MGC130885 protein
P14872	identified	Serum albumin B
Q6NUD0	identified	Methylosome protein 50
Q5XGW7	identified	Cbp/p300-interacting transactivator 2
A0A1L8HKM0	identified	Succinate--CoA ligase [ADP/GDP-forming] subunit alpha, mitochondrial
Q2TAF3	identified	Echinoderm microtubule-associated protein-like 4
Q6GQZ6	identified	MGC83148 protein
Q2PG84	identified	Transcription factor Sox-1
Q7SZC0	identified	Rpl30-prov protein
Q66J73	identified	MGC81714 protein
Q5PQ01	identified	Phosphatidylinositol 5-phosphate 4-kinase type-2 gamma
B7ZQF8	identified	Prcc protein
Q6NU90	identified	MGC81140 protein
A0JMW1	identified	LOC100049719 protein
Q6IR90	identified	MGC81225 protein
Q5HZN1	identified	Lysine-specific demethylase 3A-B
Q9PTV2	identified	Thimet oligopeptidase
Q6IRB8	identified	Lysine-specific demethylase 3A-A
Q6DJL4	identified	MGC82059 protein
B1H1X1	identified	LOC100158323 protein
Q4V7I3	identified	MGC115680 protein
Q5U573	identified	LOC495348 protein
Q5U577	identified	LOC495344 protein
Q6PAE4	identified	MGC68808 protein
Q7ZYA5	identified	Interferon-inducible double-stranded RNA-dependent protein kinase activator A homolog A
P03931	identified	ATP synthase protein 8
A1L2T7	identified	LOC100036948 protein
Q6DJG5	identified	MGC84307 protein
Q6NUH0	identified	60S ribosomal protein L31
Q6NUH2	identified	N-alpha-acetyltransferase 40
Q6DD04	identified	Interleukin enhancer-binding factor 3-B
Q9IAM5	identified	Translin
Q6INN4	identified	MGC82295 protein
Q7T3J7	identified	AP-2 repressor
Q6DKE2	identified	Segment polarity protein dishevelled homolog DVL-3
Q66KX3	identified	MGC85348 protein
Q5FWL5	identified	MGC84961 protein
Q6NRX3	identified	Afadin- and alpha-actinin-binding protein B
Q2VPH0	identified	MGC132155 protein
B1H1N8	identified	LOC100036826 protein
A3KMU9	identified	NADH dehydrogenase [ubiquinone] 1 subunit C2
Q5XHJ2	identified	B4 protein
Q66KW5	identified	MGC85374 protein
Q6GR30	identified	Zinc finger protein aebp2
Q6GN51	identified	MGC83025 protein
Q4V7M4	identified	MGC115546 protein
Q6GPQ9	identified	MGC82679 protein
Q9YGC6	identified	Methyl-CpG-binding protein 2
A2VD00	identified	Eukaryotic translation initiation factor 3 subunit A
Q3B8J8	identified	Succinate dehydrogenase [ubiquinone] iron-sulfur subunit, mitochondrial
A9UM19	identified	LOC100137677 protein
A2VD65	identified	LOC100037173 protein
Q7ZY81	identified	Nucleosome assembly protein 1-like 1-B
Q6NTK9	identified	MGC83225 protein
A1A5K3	identified	LOC443577 protein
Q66KU5	identified	MGC85428 protein
Q6DFG8	identified	Gyg protein
Q6AX08	identified	MGC86495 protein
Q66J64	identified	MGC81783 protein
B1WBE0	identified	LOC100158438 protein
Q5FWK8	identified	MGC85124 protein
A2RV69	identified	LOC100037138 protein
Q7ZYA3	identified	Pgm2-prov protein
F6KDD9	identified	ATP synthase protein 8
P29693	identified	Elongation factor 1-delta
Q6Q4H9	identified	Eukaryote initiation factor 2 beta
Q7ZXB2	identified	MGC53808 protein
Q08D75	identified	Bromodomain-containing protein 4A
P49629	identified	60S ribosomal protein L26 (Fragment)
P49628	identified	60S ribosomal protein L21 (Fragment)
Q6IP26	identified	MGC79007 protein
Q63ZU5	identified	LOC494732 protein
Q8AVN9	identified	Zinc finger protein 346
Q5U514	identified	LOC495399 protein
Q98UJ1	identified	Adult keratin XAK-B
Q2KHQ3	identified	LOC446279 protein
P55863	identified	Transcription factor Sox-3-A
Q8JFY9	identified	Poly(U)-specific endoribonuclease-A
A0JMY9	identified	Hic2 protein
Q498I6	identified	MGC114839 protein
A2VDA2	identified	LOC100037199 protein
Q6DCD0	identified	Spermatid perinuclear RNA-binding protein
Q4V7W4	identified	MGC115230 protein
B4F6R1	identified	Uncharacterized protein
B1WBA5	identified	DNA (cytosine-5)-methyltransferase
B1WBA6	identified	LOC733162 protein
Q9DE56	identified	Ribonucleotide reductase subunit M1 (Fragment)
Q0VH32	identified	Max-binding protein MNT
Q6DE09	identified	Eif4enif1-prov protein
P87377	identified	T-box protein VegT-A
P54106	identified	Methylosome subunit pICln
Q6GQD8	identified	MGC80147 protein
A0A1L8F418	identified	Eukaryotic translation initiation factor 3 subunit K
A2RRX7	identified	LOC100037126 protein
Q52L29	identified	LOC445881 protein
Q5HZL7	identified	LOC496362 protein
Q7ZWN6	identified	Zinc finger protein 703-A
Q5XK84	identified	Histone-arginine methyltransferase CARM1
Q32NI2	identified	MGC131159 protein
Q4QR41	identified	LOC403370 protein
Q6GQC1	identified	Protein FAM3C
Q7ZYD9	identified	Ankyrin repeat domain-containing protein 13C-B
Q6GN31	identified	MGC83590 protein
Q6INK1	identified	MGC82415 protein
Q6NS11	identified	MGC78868 protein
Q6GLQ4	identified	Serine/threonine-protein phosphatase 1 regulatory subunit 10
Q6IND5	identified	MGC83495 protein
A0AUS4	identified	Acetyltransferase component of pyruvate dehydrogenase complex
Q6IRM7	identified	MGC83933 protein
Q6IRP7	identified	MGC82361 protein
Q6PA58	identified	Succinate dehydrogenase [ubiquinone] flavoprotein subunit A, mitochondrial
Q6NTS0	identified	MGC82426 protein
Q6XS95	identified	Guanine nucleotide exchange factor
Q6GPM1	identified	Zinc finger RNA-binding protein
D8V196	identified	Cytoplasmic polyadenylation element binding protein 4
Q6DCW1	identified	Zinc finger protein Gfi-1b
Q5BIX5	identified	MGC85130 protein
Q0IH05	identified	Nufip1 protein
Q9W6S7	identified	Transcription co-repressor Sin3
B7ZQR5	identified	Endou-A protein
Q860P5	identified	Bat2-prov protein
Q6GQG6	identified	Npm-A protein
Q5XHJ8	identified	LOC397895 protein
Q9DDA7	identified	Gamma tubulin ring protein
Q6DF73	identified	Fbxo11-prov protein
Q7SZF6	identified	Vitellogenin B1
P70062	identified	Transcription factor 7-like 1-A
Q5U528	identified	GTP-binding protein 10
Q7T226	identified	Velo1
A5PKQ1	identified	LOC100101300 protein
Q6GPY3	identified	MGC82521 protein
Q6DFB8	identified	Tetratricopeptide repeat protein 37
Q6NRG3	identified	Uncharacterized protein
Q6DJI5	identified	PITH domain-containing protein 1
Q6PAX0	identified	MGC68622 protein
Q7ZXQ4	identified	Capn1 protein
Q63ZN8	identified	LOC494767 protein
Q91989	identified	POU domain, class 5, transcription factor 1.3
Q0IHF5	identified	MGC154400 protein
Q6NUG0	identified	MGC79030 protein
Q6IRC1	identified	MGC78818 protein
Q6INS6	identified	MGC81065 protein
Q90Z06	identified	Prickle-like protein 1-A
Q7ZXV8	identified	BUB3-interacting and GLEBS motif-containing protein ZNF207
O93479	identified	Origin recognition complex subunit 4
Q7ZXV4	identified	Dyrk1a-prov protein
Q66J94	identified	MGC81570 protein
Q32N32	identified	Protein casc4
A2BD93	identified	LOC100037075 protein
O93513	identified	Origin recognition complex associated protein p81
Q5XG45	identified	LOC495215 protein
P50886	identified	60S ribosomal protein L22
Q9PTY5	identified	Ran-binding protein 9
Q0P3R7	identified	LOC496301 protein
Q7ZWM7	identified	Dnajb9-prov protein
Q6INT2	identified	LOC398381 protein
Q06459	identified	Nucleolin
O93235	identified	Cold-inducible RNA-binding protein A
Q09005	identified	Stathmin-1-B (Fragment)
Q6AZV5	identified	Hip1-prov protein
Q4V7H4	identified	LOC733268 protein (Fragment)
Q7ZWT3	identified	Sf1 protein
A0A1L8G6U9	identified	Uncharacterized protein
A0A1L8GDM6	identified	Eukaryotic translation initiation factor 3 subunit M
Q66IX7	identified	MGC84205 protein
A9ULX1	identified	LOC100137636 protein
Q6GM49	identified	MGC83969 protein
Q6PGS7	identified	LOC398432 protein
Q6PGS9	identified	MGC64376 protein
Q7ZTJ7	identified	Hnrnpu protein (Fragment)
Q5PQ63	identified	Mitochondrial inner membrane protease subunit 2
Q7T0N8	identified	Hadhsc-prov protein
Q7ZY57	identified	Eif2s3-prov protein
B7ZSB8	identified	Arhgap21 protein
A1L3E3	identified	LOC733250 protein
Q0IHC9	identified	NIF3-like protein 1
Q569R1	identified	MGC115034 protein
A3KMT2	identified	Death-associated protein-like 1-A
Q7SYV7	identified	MGC64458 protein
Q90WJ3	identified	PAX-interacting protein 1
A0A0B5G8T8	identified	Nufip2 (Fragment)
Q6GR22	identified	MGC81313 protein
Q66J40	identified	Annexin
Q6GQ41	identified	MGC80363 protein
Q6GQ45	identified	MGC80353 protein
Q6NRW0	predicted	Mdm2-binding protein
Q66L33	predicted	Protein MAK16 homolog A
Q58E95	predicted	Adenylyltransferase and sulfurtransferase MOCS3
Q5M7F4	predicted	2-acylglycerol O-acyltransferase 2-B
Q07192	predicted	Dual specificity mitogen-activated protein kinase kinase 2 (Fragment)
Q6GP04	predicted	Protein MON2 homolog
Q6NU29	predicted	Methylthioribulose-1-phosphate dehydratase
Q9W6K1	predicted	Double-strand break repair protein MRE11
Q2KHS5	predicted	2-acylglycerol O-acyltransferase 2-A
Q8AVM3	predicted	Myelin protein zero-like protein 3
Q05935	predicted	Myb-related protein A
P35801	predicted	Myelin proteolipid protein A
Q7T0Q1	predicted	Myotrophin
A0JMR6	predicted	Histone H2A deubiquitinase MYSM1
Q7ZXR3	predicted	N-alpha-acetyltransferase 20
Q6IP73	predicted	Nascent polypeptide-associated complex subunit alpha
Q6PF69	predicted	Major vault protein
A0MP03	predicted	Unconventional myosin-Ic-A
P06171	predicted	Transcriptional regulator Myc-A
P23290	predicted	Myelin proteolipid protein B
Q08759	predicted	Transcriptional activator Myb
P15171	predicted	Transcriptional regulator Myc-B
Q52L34	predicted	Methenyltetrahydrofolate synthase domain-containing protein
P52551	predicted	Myb-related protein B
Q6DDV0	predicted	Myoneurin
A2VD98	predicted	Myelin protein P0
Q6GP53	predicted	N-alpha-acetyltransferase 50
Q7SY75	predicted	Neurocalcin-delta
Q91431	predicted	Nuclear factor 7, ovary
Q6GQD0	predicted	Nuclear cap-binding protein subunit 1-B
Q6DE94	predicted	Nuclear cap-binding protein subunit 3
Q6DJD3	predicted	Protein NDRG4-B
Q6NTV9	predicted	H/ACA ribonucleoprotein complex subunit 2-like protein
Q9W705	predicted	Nuclear receptor coactivator 2
Q91614	predicted	Neuronal calcium sensor 1
Q6GQ80	predicted	Nuclear cap-binding protein subunit 1-A
O57539	predicted	Nuclear receptor coactivator 3
P70011	predicted	Nucleoside diphosphate kinase A2
Q7ZY73	predicted	Protein NDRG2
P24793	predicted	N-myc protein
P70010	predicted	Nucleoside diphosphate kinase A1
Q7T0Q5	predicted	Nucleolar protein 10
Q92021	predicted	Nuclear factor 7, brain
Q6INI7	predicted	Omega-amidase NIT2-B
Q6NUH3	predicted	Nitric oxide synthase-interacting protein
O73630	predicted	Nuclear factor NF-kappa-B p100 subunit
P35616	predicted	Neurofilament light polypeptide
Q04913	predicted	Nuclear receptor subfamily 4 group A member 1
Q5PQA4	predicted	NADH-cytochrome b5 reductase 2
Q8QG78	predicted	Nuclear receptor corepressor 1
Q641F2	predicted	Protein NDRG1-A
Q5XH16	predicted	NHP2-like protein 1
Q7ZXK9	predicted	Notchless protein homolog 1
Q6GNS3	predicted	60S ribosomal export protein NMD3
Q6AZT7	predicted	Nephrocystin-3
Q7ZWV3	predicted	Protein NDRG1-B
Q6GQL1	predicted	Protein NDRG3
Q6NRG5	predicted	NADPH-dependent diflavin oxidoreductase 1
Q66J36	predicted	Nuclear factor interleukin-3-regulated protein
Q5XGZ8	predicted	Nucleolar complex protein 3 homolog
P07222	predicted	Nucleophosmin
P70052	predicted	Nuclear receptor subfamily 2 group E member 1
Q4V7N2	predicted	tRNA (cytosine(34)-C(5))-methyltransferase
Q4KL94	predicted	N-terminal Xaa-Pro-Lys N-methyltransferase 1-A
Q68FJ0	predicted	Nuclear pore complex protein Nup85
Q7ZXH2	predicted	E3 SUMO-protein ligase NSE2
Q6GN91	predicted	5'-nucleotidase domain-containing protein 3
P34992	predicted	Neuropeptide Y receptor type 1
Q6DFU2	predicted	Influenza virus NS1A-binding protein homolog
Q4KLE6	predicted	N-terminal Xaa-Pro-Lys N-methyltransferase 1-B
P03912	predicted	NADH-ubiquinone oxidoreductase chain 4
Q68EW0	predicted	2-oxoglutarate dehydrogenase-like, mitochondrial
Q7T0S2	predicted	NudC domain-containing protein 1
Q3KQF0	predicted	Cytosolic Fe-S cluster assembly factor nubp1-A
Q6DEE4	predicted	Cytosolic Fe-S cluster assembly factor nubp2
A1A619	predicted	OCIA domain-containing protein 1
O42242	predicted	Nuclear transport factor 2
Q640Z6	predicted	Nuclear pore complex protein Nup153
P03890	predicted	NADH-ubiquinone oxidoreductase chain 1
Q5I050	predicted	Cytosolic Fe-S cluster assembly factor nubp1-B
Q6DE73	predicted	Prolyl 3-hydroxylase OGFOD1
Q6GNR9	predicted	Dolichyl-diphosphooligosaccharide--protein glycosyltransferase 48 kDa subunit
Q6DKN2	predicted	Homeobox protein OTX2-B
P07193	predicted	Cellular tumor antigen p53
P41485	predicted	Phospholipase A2 homolog otoconin-22
Q9DDA9	predicted	Protein kinase C and casein kinase substrate in neurons protein 2
Q7ZWM6	predicted	Obg-like ATPase 1
Q9PVM0	predicted	Homeobox protein otx5-A
Q7ZX27	predicted	Palmdelphin
Q9PT61	predicted	Homeobox protein otx5-B
A1L2Q8	predicted	Pyrroline-5-carboxylate reductase 3
A2BD83	predicted	RNA polymerase II-associated factor 1 homolog
Q7T0T9	predicted	Cytosolic phospholipase A2
P31669	predicted	Poly [ADP-ribose] polymerase 1 (Fragment)
Q8AXB4	predicted	Serine/threonine-protein kinase PAK 3
Q91628	predicted	Origin recognition complex subunit 2
P51004	predicted	Poly(A) polymerase alpha-A (Fragment)
P20965	predicted	Polyadenylate-binding protein 1-A
Q91813	predicted	Homeobox protein OTX2-A
Q6IP09	predicted	Polyadenylate-binding protein 1-B
Q6NU98	predicted	Serine/threonine-protein kinase pdik1l-B
Q6GLJ6	predicted	PDZ and LIM domain protein 3
Q5U567	predicted	Protein pelota homolog
Q9W6C5	predicted	Programmed cell death 6-interacting protein
Q6INU3	predicted	PDZ and LIM domain protein 7
Q90ZA1	predicted	Poly(A)-specific ribonuclease PARN
P37232	predicted	Peroxisome proliferator-activated receptor alpha
P37234	predicted	Peroxisome proliferator-activated receptor gamma
Q6DCP3	predicted	Phosphoribosyltransferase domain-containing protein 1
P37233	predicted	Peroxisome proliferator-activated receptor delta
Q6AZN6	predicted	Phosphatidylinositol 3-kinase catalytic subunit type 3
P36874	predicted	Serine/threonine-protein phosphatase PP1-gamma catalytic subunit A
B1H1P9	predicted	Lysosomal acid phosphatase
Q6IP91	predicted	Serine/threonine-protein phosphatase 4 catalytic subunit
O42587	predicted	26S protease regulatory subunit 6A-A
Q4FZQ6	predicted	Pre-mRNA-splicing factor 38A
Q6GQL2	predicted	Serine/threonine-protein phosphatase PP1-beta catalytic subunit
Q7SZ10	predicted	Serine/threonine-protein phosphatase PP1-gamma catalytic subunit B
O42586	predicted	26S protease regulatory subunit 6A-B
Q3KQG9	predicted	Testicular acid phosphatase homolog
Q5U5C5	predicted	U4/U6 small nuclear ribonucleoprotein Prp31
P46472	predicted	26S protease regulatory subunit 7
Q7ZXC9	predicted	Ribose-phosphate pyrophosphokinase 2
Q5EAV6	predicted	Pre-mRNA-splicing factor 18
Q7ZXP9	predicted	CTP synthase 1-B
O13066	predicted	Ran GTPase-activating protein 1
P51126	predicted	Retinoic acid receptor alpha
Q9DF42	predicted	RNA-binding protein 8A-A
Q91917	predicted	DNA repair protein RAD51 homolog B
Q32NQ0	predicted	Ras-related protein Rab-19
Q6IP71	predicted	Ras-related protein ralB-B
Q6IRQ4	predicted	RNA-binding motif protein, X chromosome
O93377	predicted	Histone-binding protein RBBP4-A
Q90ZT7	predicted	E3 ubiquitin-protein ligase arkadia-A (Fragment)
Q66J97	predicted	E3 ubiquitin-protein ligase arkadia-C
Q91806	predicted	GTPase NRas
Q6NRV8	predicted	E3 ubiquitin-protein ligase arkadia-B
Q7ZXB5	predicted	Pre-mRNA-splicing factor RBM22
Q6INH0	predicted	Histone-binding protein RBBP4-B
Q6DCT3	predicted	Retinol dehydrogenase 10-A
Q9YH09	predicted	Ras-related protein ralB-A
P50568	predicted	Cellular retinoic acid-binding protein 2
P25183	predicted	Regulator of chromosome condensation
Q7ZXH7	predicted	Ras-related protein Rap-1b
Q05147	predicted	GTPase KRas
Q32N55	predicted	Pentatricopeptide repeat domain-containing protein 3, mitochondrial
Q561L1	predicted	Adenylosuccinate synthetase isozyme 1 A
Q68F20	predicted	Adenylosuccinate synthetase isozyme 1 B
Q9DEI1	predicted	DNA-dependent protein kinase catalytic subunit
P24495	predicted	Proteasome subunit alpha type-2
Q9PVQ1	predicted	Proteasome subunit alpha type-7-B
P28024	predicted	Proteasome subunit beta type-4 (Fragment)
Q7ZT46	predicted	DNA replication complex GINS protein PSF2
Q7SYV1	predicted	Proteasome assembly chaperone 2
P46470	predicted	26S protease regulatory subunit 8
Q9PVY6	predicted	Proteasome subunit alpha type-7-A
Q6ING2	predicted	Putative tRNA pseudouridine synthase Pus10
Q32NN2	predicted	Protein quaking-A
Q6DF96	predicted	Queuine tRNA-ribosyltransferase accessory subunit 2
Q6GME1	predicted	CTP synthase 2
Q5XHA8	predicted	CTP synthase 1-A
Q6IRN2	predicted	Protein quaking-B
Q7ZY87	predicted	Adenylosuccinate synthetase isozyme 2
Q66IN2	predicted	Glutamine and serine-rich protein 1
Q91918	predicted	DNA repair protein RAD51 homolog A
Q01588	predicted	Replication protein A 70 kDa DNA-binding subunit
P28699	predicted	Retinoic acid receptor gamma
Q8AVH1	predicted	Histone-binding protein RBBP7
Q9W638	predicted	Zinc finger protein ubi-d4 A
Q52KW8	predicted	Protein RCC2 homolog
Q6IP65	predicted	Cell differentiation protein RCD1 homolog
Q6NRZ0	predicted	REST corepressor 2
Q6NRV4	predicted	Retinol dehydrogenase 10-B
Q9I922	predicted	Regucalcin
Q6PH90	predicted	RNA-binding protein 8A-B
A0JMV4	predicted	RNA-binding protein 5-A
Q9W636	predicted	Zinc finger protein ubi-d4 B (Fragment)
Q91560	predicted	RNA exonuclease 4
Q6IP18	predicted	Replication protein A 32 kDa subunit-A
Q90WN5	predicted	REST corepressor 1
A1L2H9	predicted	Replication protein A 32 kDa subunit-B
Q3KPU8	predicted	RING finger protein 166
Q7ZYS1	predicted	60S ribosomal protein L19
P47830	predicted	60S ribosomal protein L27a
P02434	predicted	60S ribosomal protein L35a
Q66J69	predicted	E3 ubiquitin-protein ligase RING2-A
Q4V7T9	predicted	Reactive oxygen species modulator 1
Q6INS5	predicted	E3 ubiquitin-protein ligase rnf168
Q7ZX20	predicted	E3 ubiquitin-protein ligase rnf8-A
Q6NRG0	predicted	E3 ubiquitin-protein ligase rnf8-B
Q7ZWM8	predicted	E3 ubiquitin-protein ligase RING2-B
Q1L721	predicted	E3 ubiquitin-protein ligase RNF138
Q5HZP1	predicted	Ribonuclease H2 subunit B
Q8AVP1	predicted	Ribosome production factor 1
P42700	predicted	60 kDa SS-A/Ro ribonucleoprotein
Q6NU95	predicted	RNA polymerase II-associated protein 3
Q801S3	predicted	40S ribosomal protein S3a-A
P39017	predicted	40S ribosomal protein S6
Q68EW1	predicted	Reticulon-3-B
Q52KZ7	predicted	Selenium-binding protein 1-A
P51128	predicted	Retinoic acid receptor RXR-alpha
Q90ZH9	predicted	Transcription factor Sox-17-alpha-B
Q6DE75	predicted	Solute carrier family 25 member 38
Q6DFK2	predicted	Solute carrier family 25 member 40
Q642Q1	predicted	SUMO-activating enzyme subunit 2-A
Q561M0	predicted	N-terminal kinase-like protein
P62321	predicted	Small nuclear ribonucleoprotein F
Q68F35	predicted	Sodium-dependent phosphate transporter 1-A
Q66KG0	predicted	Solute carrier family 22 member 16
Q6GQ70	predicted	Solute carrier family 35 member B1
Q4KL91	predicted	Proton-coupled amino acid transporter 4
Q6INN8	predicted	Deoxynucleoside triphosphate triphosphohydrolase SAMHD1
Q66KU2	predicted	Protein transport protein Sec61 subunit gamma
Q7SYU0	predicted	40S ribosomal protein S8
P27004	predicted	Protein S100-A10
Q5XHF9	predicted	Sodium-dependent phosphate transporter 2
Q6PB26	predicted	Sodium-dependent phosphate transporter 1-B
Q66J52	predicted	Solute carrier family 22 member 6-B
Q7ZX53	predicted	Solute carrier family 22 member 15-like
O42601	predicted	Transcription factor Sox-17-beta.1
Q5PQ27	predicted	Mitochondrial coenzyme A transporter SLC25A42
Q6PF39	predicted	Runt-related transcription factor 1
Q66J54	predicted	Solute carrier family 22 member 6-A
Q8JGT5	predicted	SUMO-activating enzyme subunit 1
Q6DCH7	predicted	Selenium-binding protein 1-B
Q3KQ35	predicted	Transcription factor Sox-17-alpha-A
Q6NUB3	predicted	Solute carrier family 22 member 15
Q6DCG9	predicted	Probable UDP-sugar transporter protein SLC35A5
Q6GM29	predicted	Phosphatidylinositide phosphatase SAC1
P51893	predicted	Adenosylhomocysteinase A
Q6PA35	predicted	Sorting and assembly machinery component 50 homolog B
Q8AVS6	predicted	Ras-like protein family member 11B
Q9DE27	predicted	RuvB-like 2
Q4FZW5	predicted	Nucleoporin seh1-A
Q5J6M8	predicted	Reticulon-3-A
P51129	predicted	Retinoic acid receptor RXR-gamma
Q6A4L1	predicted	Solute carrier family 12 member 8
Q6IFY7	predicted	Reticulon-1-A
A5D8R3	predicted	Transcription factor Sox-17-beta.3
Q7ZWS5	predicted	Sorting and assembly machinery component 50 homolog A
Q66IQ6	predicted	Selenocysteine lyase
Q5XH17	predicted	Secernin-2
Q63ZQ1	predicted	Septin-2B
Q6AXA6	predicted	Septin-8-A
Q52KW0	predicted	SH3 and multiple ankyrin repeat domains protein 2
Q641C8	predicted	S-adenosylmethionine mitochondrial carrier protein
P08537	predicted	Tubulin alpha chain
Q91575	predicted	Tubulin beta chain
Q91857	predicted	Transcription initiation factor TFIID subunit 6
P29054	predicted	Transcription initiation factor IIB
Q01978	predicted	Transcription factor E2-alpha
P23330	predicted	Tubulin gamma-1 chain
P16176	predicted	Transforming growth factor beta-1
A1L2I9	predicted	Transmembrane protein 214-B
P13602	predicted	Tubulin beta-2 chain
Q6PF21	predicted	Methionine--tRNA ligase, cytoplasmic
Q5U4U6	predicted	Tryptophan 2,3-dioxygenase
Q6NRB5	predicted	Transcriptional adapter 2-beta
Q6NRC7	predicted	TBC1 domain family member 23
Q6PGT0	predicted	Transcriptional adapter 3-A
Q6GPC6	predicted	F-box-like/WD repeat-containing protein TBL1XR1-B
Q7SZM9	predicted	F-box-like/WD repeat-containing protein TBL1XR1-A
Q7ZXE9	predicted	Testin
Q7ZZY3	predicted	DNA topoisomerase 2-binding protein 1-B
Q01173	predicted	Tropomyosin alpha-1 chain
Q6NU46	predicted	Acetyl-CoA acetyltransferase A, mitochondrial
Q3B8H3	predicted	Transmembrane protein 11-B, mitochondrial
Q7ZTM6	predicted	Mitochondrial import receptor subunit TOM40 homolog
O42469	predicted	Transducin-like enhancer protein 1
Q92142	predicted	Tryptophan 5-hydroxylase
Q6NUF4	predicted	Targeting protein for Xklp2-A
A2BD92	predicted	Transmembrane protein 11-A, mitochondrial
Q6DED0	predicted	Translocating chain-associated membrane protein 1-like 1
Q8AVY0	predicted	Mitochondrial import receptor subunit TOM20 homolog
P41512	predicted	DNA topoisomerase 1
Q5BJ39	predicted	Thyroid hormone receptor-associated protein 3
Q56R14	predicted	E3 ubiquitin-protein ligase TRIM33
Q640W2	predicted	Twinfilin-2-B
Q5EE04	predicted	Nucleoprotein TPR (Fragment)
Q6DDV8	predicted	Targeting protein for Xklp2-B
A2VD82	predicted	Tetratricopeptide repeat protein 38
Q6PGT3	predicted	Serotransferrin-B
Q5M990	predicted	Tetratricopeptide repeat protein 33
A5D8M0	predicted	Tyrosyl-DNA phosphodiesterase 2
Q2HNT1	predicted	Teashirt homolog 1-B
Q68F50	predicted	Twinfilin-1
P20233	predicted	Serotransferrin-A
Q6PGR9	predicted	Tripartite motif-containing protein 72
P19799	predicted	Trypsin
P70059	predicted	Trypsin
Q90ZS6	predicted	Zinc finger transcription factor Trps1
Q805B4	predicted	mRNA decay activator protein ZFP36L2-B
Q800K6	predicted	DNA topoisomerase 2-binding protein 1-A
Q68F68	predicted	Torsin-2A
Q6GQF5	predicted	Tetraspanin-33
Q2KHP8	predicted	S-adenosyl-L-methionine-dependent tRNA 4-demethylwyosine synthase
Q2HNT2	predicted	Teashirt homolog 1-A
Q6DCQ3	predicted	Tetraspanin-9
Q6DCJ1	predicted	Ubiquitin carboxyl-terminal hydrolase 22-B
P62840	predicted	Ubiquitin-conjugating enzyme E2 D2
Q7ZYP0	predicted	Ubiquitin-conjugating enzyme E2 variant 2
A5PKP9	predicted	Ubiquitin-conjugating enzyme E2 D4
Q6GNI6	predicted	Ubiquitin carboxyl-terminal hydrolase 22-A
Q6DCZ9	predicted	NEDD8-conjugating enzyme Ubc12
Q3KQ23	predicted	Ubiquitin-like modifier-activating enzyme 5
Q7ZY08	predicted	Ubiquitin-conjugating enzyme E2 T
Q7ZXP0	predicted	Twinfilin-2-A
P18758	predicted	Thymosin beta-4
P56616	predicted	Ubiquitin-conjugating enzyme E2 C
Q6IRC7	predicted	NEDD8-conjugating enzyme UBE2F
Q63ZR6	predicted	UDP-glucuronosyltransferase 3A1
B6CHA3	predicted	E3 ubiquitin-protein ligase UHRF1
Q4V7Q7	predicted	UAP56-interacting factor
Q68F64	predicted	Protein unc-45 homolog B
Q6DKM1	predicted	Protein unc-50 homolog A
Q5XGZ2	predicted	Ubiquitin carboxyl-terminal hydrolase 44-B
Q5RJW4	predicted	Ubiquitin-fold modifier 1
Q6NTR6	predicted	Ubiquitin carboxyl-terminal hydrolase 44-A
Q6INC8	predicted	Vesicular glutamate transporter 1
Q5U520	predicted	Protein unc-50 homolog B
Q5XH14	predicted	V-type proton ATPase subunit C 1
P81004	predicted	Voltage-dependent anion-selective channel protein 2
O13124	predicted	Vitamin D3 receptor
Q5XGW0	predicted	V-type proton ATPase subunit G 3
Q6PF45	predicted	Vesicular inhibitory amino acid transporter
P79958	predicted	Wilms tumor protein homolog B
Q8AVM5	predicted	V-type proton ATPase 116 kDa subunit a isoform 1
P24789	predicted	Vimentin-1/2
Q6GMD2	predicted	WD repeat-containing protein 61
Q3KQ62	predicted	WD repeat domain-containing protein 83
Q8QGV2	predicted	Wee1-like protein kinase 1-B
Q640J6	predicted	WD repeat-containing protein 82-A
O73689	predicted	Zinc finger protein ZIC 1
O57311	predicted	Zinc finger protein ZIC 3
Q9IB89	predicted	Zinc finger protein ZIC 5
P18750	predicted	Oocyte zinc finger protein XlCOF6.1 (Fragment)
P18713	predicted	Gastrula zinc finger protein XlCGF17.1 (Fragment)
P18720	predicted	Gastrula zinc finger protein XlCGF42.1 (Fragment)
P18727	predicted	Gastrula zinc finger protein XlCGF52.1 (Fragment)
P18732	predicted	Gastrula zinc finger protein XlCGF64.1 (Fragment)
P18735	predicted	Gastrula zinc finger protein XlCGF7.1 (Fragment)
A0JC51	predicted	Zinc finger protein ZIC 4
Q6NRM8	predicted	Zinc finger and BTB domain-containing protein 18.3
Q01611	predicted	Zinc finger Y-chromosomal protein 1
P18746	predicted	Oocyte zinc finger protein XlCOF26 (Fragment)
P18729	predicted	Gastrula zinc finger protein XlCGF57.1 (Fragment)
P18730	predicted	Gastrula zinc finger protein XlCGF58.1 (Fragment)
P18737	predicted	Gastrula zinc finger protein XlCGF8.2DB (Fragment)
Q52KD7	predicted	Zinc transporter 7-A
P18742	predicted	Oocyte zinc finger protein XlCOF19 (Fragment)
P18745	predicted	Oocyte zinc finger protein XlCOF22
P18747	predicted	Oocyte zinc finger protein XlCOF28 (Fragment)
P18752	predicted	Oocyte zinc finger protein XlCOF7.2 (Fragment)
Q6DKB0	predicted	Cytosolic purine 5'-nucleotidase
Q91896	predicted	14-3-3 protein zeta
Q5XHK2	predicted	14-3-3 protein beta/alpha-A
Q6PCG0	predicted	14-3-3 protein gamma-A
Q08B09	predicted	Alanyl-tRNA editing protein Aarsd1-A
P04752	predicted	Actin, alpha skeletal muscle 3
O93400	predicted	Actin, cytoplasmic 1
A2BDB0	predicted	Actin, cytoplasmic 2
Q52M98	predicted	14-3-3 protein theta
Q7ZX64	predicted	Serine/threonine-protein phosphatase 2A 55 kDa regulatory subunit B delta isoform
Q7ZYC4	predicted	Long-chain-fatty-acid--CoA ligase ACSBG2
Q7ZYJ9	predicted	Alanyl-tRNA editing protein Aarsd1-B
Q6DCX2	predicted	Protein argonaute-2
P35373	predicted	Type-1 angiotensin II receptor B
P29309	predicted	14-3-3-like protein (Fragment)
A1L3L9	predicted	Serine/threonine-protein phosphatase 2A 55 kDa regulatory subunit B beta isoform
P53506	predicted	Actin, cytoplasmic type 8
P53505	predicted	Actin, cytoplasmic type 5
Q6DJH2	predicted	L-aminoadipate-semialdehyde dehydrogenase-phosphopantetheinyl transferase
Q6NRY9	predicted	14-3-3 protein gamma-B
Q4V869	predicted	Acyl-CoA-binding domain-containing protein 6
P04751	predicted	Actin, alpha cardiac muscle 1
Q4V7V8	predicted	tRNA-specific adenosine deaminase 2
Q6GMC7	predicted	Alcohol dehydrogenase [NADP(+)]
Q7ZZH4	predicted	Anterior gradient protein 2-B
Q91574	predicted	ALX homeobox protein 1
D9IVE5	predicted	Protein arginine N-methyltransferase 2
Q98TY9	predicted	RAC-alpha serine/threonine-protein kinase
P27006	predicted	Annexin A2-A
Q801Q8	predicted	AP-2 complex subunit mu
Q8AVC1	predicted	Acidic leucine-rich nuclear phosphoprotein 32 family member B
Q6IP76	predicted	RAC-beta serine/threonine-protein kinase B
Q6GM82	predicted	Alanine aminotransferase 2
P32303	predicted	Type-1 angiotensin II receptor A
Q6GLK6	predicted	Acyl-CoA synthetase family member 3, mitochondrial
Q4KLV6	predicted	Protein argonaute-4
Q7ZX15	predicted	RAC-beta serine/threonine-protein kinase A
Q6GPB5	predicted	RNA demethylase ALKBH5
Q63ZK0	predicted	Serine protease ami
P51645	predicted	ADP-ribosylation factor 6
P51643	predicted	ADP-ribosylation factor 1
P51644	predicted	ADP-ribosylation factor 4
Q68EZ3	predicted	Protein arginine N-methyltransferase 6
Q6VRB0	predicted	Protein arginine N-methyltransferase 1-B
P70039	predicted	Adenomatous polyposis coli homolog
Q801E2	predicted	Anillin
P24801	predicted	Annexin A2-B
Q6DDM4	predicted	Apoptosis inhibitor 5-A
Q2TAD5	predicted	Apelin receptor B
P30759	predicted	Arginase-1
Q91554	predicted	Arginase, non-hepatic 2
Q90Y05	predicted	Anterior gradient protein 2-A
Q7ZY79	predicted	Apoptosis inhibitor 5-B
Q08B22	predicted	GDP-Man:Man(3)GlcNAc(2)-PP-Dol alpha-1,2-mannosyltransferase
Q6GLY5	predicted	Protein asunder homolog
Q92123	predicted	Sodium/potassium-transporting ATPase subunit alpha-1
Q6GPU1	predicted	Cysteine protease ATG4A
Q7T0M6	predicted	Histone chaperone asf1a-B
Q91553	predicted	Arginase, non-hepatic 1
Q8QHI3	predicted	ADP-ribosylation factor-like protein 3
Q91555	predicted	Arginase, non-hepatic 3
Q92125	predicted	Annexin A7
Q2T9K2	predicted	Transcription factor AP-2-epsilon
P79960	predicted	Apelin receptor A
P21188	predicted	Sodium/potassium-transporting ATPase subunit beta-3
P51477	predicted	S-arrestin
Q5XH30	predicted	Cysteine protease ATG4C
Q202B1	predicted	Protein ATP1B4
Q7ZTP2	predicted	Actin-related protein 2-A
Q6PAX2	predicted	ATPase family AAA domain-containing protein 3-B
Q7ZXV3	predicted	Actin-related protein 2-B
P51483	predicted	Arrestin-C
Q69DB9	predicted	Histone chaperone asf1a-A
Q6GN29	predicted	Atlastin-2
Q92126	predicted	Potassium-transporting ATPase alpha chain 1
P08428	predicted	ATP synthase subunit alpha, mitochondrial
Q6DE08	predicted	Aurora kinase B-A
Q58E76	predicted	ATPase family AAA domain-containing protein 3-A
Q6GQE7	predicted	Ubiquitin-like-conjugating enzyme ATG3
Q640G7	predicted	Cysteine protease ATG4B
Q9YGY0	predicted	Axin-1
Q3B8D4	predicted	BEN domain-containing protein 5
P30885	predicted	Bone morphogenetic protein 4
Q9PTP2	predicted	Axin-related protein
Q6GPL3	predicted	Aurora kinase B-B
P27041	predicted	Activin receptor type-2B
Q5XH61	predicted	B-cell CLL/lymphoma 7 protein family member A
Q3KPT7	predicted	3-hydroxybutyrate dehydrogenase type 2
Q9YGY3	predicted	Mitotic checkpoint protein BUB3
P12805	predicted	Protein BUD31 homolog
Q3B8G0	predicted	UPF0587 protein C1orf123 homolog
Q6IP82	predicted	Calumenin
Q640D5	predicted	Polycomb complex protein BMI-1-B
Q3KPR1	predicted	Nuclear nucleic acid-binding protein C1D
Q7ZXX9	predicted	Ribosome biogenesis protein bop1-B
Q805F2	predicted	Cathepsin E-B
Q6NUE2	predicted	Carbonyl reductase family member 4
P30884	predicted	Bone morphogenetic protein 2-B
P62155	predicted	Calmodulin
Q6GLS4	predicted	CaM kinase-like vesicle-associated protein
Q6DFC2	predicted	Coiled-coil domain-containing protein 77
Q9DEY9	predicted	Bloom syndrome protein homolog
Q91648	predicted	Polycomb complex protein BMI-1-A
Q6AZT4	predicted	Breast cancer metastasis-suppressor 1-like protein
Q66JA6	predicted	45 kDa calcium-binding protein
P55866	predicted	Caspase-3
Q8UVY2	predicted	Ribosome biogenesis protein BRX1 homolog
Q6GNL1	predicted	Glycoprotein-N-acetylgalactosamine 3-beta-galactosyltransferase 1
Q91727	predicted	Cyclin-dependent kinase 4
A4PB26	predicted	Protein CDV3 homolog B
Q641G3	predicted	Cell division cycle and apoptosis regulator protein 1
Q9YHZ6	predicted	Cell division control protein 45 homolog
Q3KPZ2	predicted	Coiled-coil domain-containing protein 42-like 1
Q6GQI5	predicted	Coiled-coil domain-containing protein 93
P51166	predicted	Cyclin-dependent-like kinase 5
Q5FWP9	predicted	Centrosomal protein cep57l1
P25229	predicted	F-actin-capping protein subunit alpha-1 (Fragment)
Q805F3	predicted	Cathepsin E-A
P20911	predicted	Cyclin-dependent kinase 7
Q4V862	predicted	Cyclin-dependent kinase 9-A
Q7ZWM3	predicted	CUGBP Elav-like family member 3-B
Q6NTM6	predicted	Coiled-coil domain-containing protein 42 like-2
O93323	predicted	Cytochrome P450 26A1
P87378	predicted	Adapter molecule crk
Q6DE95	predicted	Cullin-3-A
Q9W758	predicted	C-terminal-binding protein 2
Q9YGC3	predicted	C-X-C chemokine receptor type 4-A
Q6NRT5	predicted	COP9 signalosome complex subunit 1
Q6GLM9	predicted	COP9 signalosome complex subunit 5
Q6NUC2	predicted	COP9 signalosome complex subunit 6
Q68F60	predicted	CUE domain-containing protein 2-B
P26233	predicted	Catenin beta
Q6GPF3	predicted	Cullin-3-B
P28020	predicted	Casein kinase II subunit alpha
Q6IR75	predicted	COP9 signalosome complex subunit 2 (Fragment)
Q7ZXJ7	predicted	C-X-C chemokine receptor type 4-B
Q8AXM9	predicted	Catenin delta-1
P16863	predicted	Gap junction alpha-1 protein
Q9YHU0	predicted	C-terminal-binding protein 1
Q68FI3	predicted	D-dopachrome decarboxylase-A
Q5HZT0	predicted	Decapping and exoribonuclease protein
Q642P2	predicted	Protein dopey-2
Q6GPU3	predicted	Denticleless protein homolog B
Q6DE00	predicted	Diphthamide biosynthesis protein 2
O13022	predicted	Dihydropyrimidinase-related protein 3-A
Q6AZV0	predicted	Succinate dehydrogenase [ubiquinone] cytochrome b small subunit B, mitochondrial
Q640C5	predicted	D-dopachrome decarboxylase-B
Q6DDV1	predicted	DTW domain-containing protein 1
Q4KLV1	predicted	Cholinephosphotransferase 1
Q9DFZ4	predicted	Protein Churchill
P23437	predicted	Cyclin-dependent kinase 2
O57406	predicted	CUGBP Elav-like family member 1-A
Q91579	predicted	CUGBP Elav-like family member 3-A
Q7T0S7	predicted	Cilia- and flagella-associated protein 36
P24033	predicted	Cyclin-dependent kinase 1-B
Q66KH9	predicted	Cyclin-dependent kinase 8
Q7ZX42	predicted	Cyclin-dependent kinase 9-B
Q7ZYA6	predicted	Protein CDV3 homolog A
Q6PF35	predicted	CUGBP Elav-like family member 1-B
Q68EX9	predicted	Chitinase domain-containing protein 1
Q7ZXE2	predicted	CUGBP Elav-like family member 2
Q7ZYQ3	predicted	Choline/ethanolaminephosphotransferase 1
Q08AW5	predicted	UPF0415 protein C7orf25 homolog
Q6GQ76	predicted	Cap-specific mRNA (nucleoside-2'-O-)-methyltransferase 1
Q9YHB5	predicted	Condensin complex subunit 3
Q6NUA0	predicted	Cysteine and histidine-rich domain-containing protein 1
Q6DD52	predicted	Charged multivesicular body protein 5
Q6IR85	predicted	CCR4-NOT transcription complex subunit 6-like-A
O13067	predicted	Condensin complex subunit 2
Q7ZWZ5	predicted	Citrate synthase, mitochondrial
Q9DF50	predicted	Claspin
A1L3F5	predicted	C-Maf-inducing protein
B7ZRI2	predicted	Transcription factor coe2-B
P45695	predicted	Cofilin-1-A
Q5BJ41	predicted	CCR4-NOT transcription complex subunit 6
Q5XH73	predicted	CCR4-NOT transcription complex subunit 6-like-B
Q641G4	predicted	Condensin-2 complex subunit H2
Q91879	predicted	Cyclin-dependent kinases regulatory subunit 2
Q5XH09	predicted	Carboxymethylenebutenolidase homolog
Q68EV5	predicted	Protein CMSS1
Q63ZS0	predicted	UPF0568 protein C14orf166 homolog
Q6DJD8	predicted	Coronin-2B
B7ZRJ4	predicted	Transcription factor coe2-A
Q5XHH8	predicted	Cofilin-2
O73742	predicted	Transcription factor COE3
Q6DKD7	predicted	Coatomer subunit gamma-2
Q68EY2	predicted	Protein cornichon homolog 2
Q6GNV6	predicted	DNA endonuclease RBBP8
P00398	predicted	Cytochrome c oxidase subunit 1
Q7ZXE1	predicted	Carnitine O-palmitoyltransferase 2, mitochondrial
Q4V7N8	predicted	Anamorsin
A2VD01	predicted	Cyclic AMP-responsive element-binding protein 3-like protein 2
Q6GQA6	predicted	COP9 signalosome complex subunit 8
Q09003	predicted	Coilin
Q6PCF8	predicted	CDGSH iron-sulfur domain-containing protein 2A
Q6AZG1	predicted	CDGSH iron-sulfur domain-containing protein 2B
Q2TAW0	predicted	Condensin-2 complex subunit G2
Q9W799	predicted	Cleavage and polyadenylation specificity factor subunit 2
Q4V7M2	predicted	Cysteine-rich with EGF-like domain protein 2-B
Q6DCE8	predicted	Cationic amino acid transporter 2
Q6GLX7	predicted	Peptidyl-prolyl cis-trans isomerase CWC27 homolog
P16864	predicted	Gap junction alpha-2 protein
P51914	predicted	Gap junction alpha-4 protein
P28021	predicted	Casein kinase II subunit beta
P00160	predicted	Cytochrome b
Q52KS4	predicted	CREB-regulated transcription coactivator 3
P79955	predicted	Carboxy-terminal kinesin 2
Q801R4	predicted	CTD small phosphatase-like protein 2-A
Q5U515	predicted	UPF0428 protein CXorf56 homolog
Q3KQB6	predicted	CTD small phosphatase-like protein 2-B
Q6NU18	predicted	CUE domain-containing protein 2-A
Q9DF35	predicted	Nucleolar RNA helicase 2-A
Q6GLZ1	predicted	Density-regulated protein
Q6P6Z0	predicted	DNA damage-binding protein 1
Q8AVY8	predicted	Very-long-chain 3-oxoacyl-CoA reductase-B
Q7ZYA7	predicted	Protein DDI1 homolog 2
Q6PAZ3	predicted	Diacylglycerol O-acyltransferase 2
Q66J30	predicted	Dynactin subunit 2-A
Q7ZWU9	predicted	Lariat debranching enzyme B
Q6IRB3	predicted	Dynactin subunit 2-B
Q5XH12	predicted	Putative pre-mRNA-splicing factor ATP-dependent RNA helicase DHX32
Q68FK8	predicted	ATP-dependent RNA helicase A-like protein
Q91372	predicted	Probable ATP-dependent RNA helicase DDX4
P23239	predicted	Desmin
P46967	predicted	Dolichyl-diphosphooligosaccharide--protein glycosyltransferase subunit dad1
Q6GMB0	predicted	Sister chromatid cohesion protein DCC1
Q6PCJ1	predicted	Dynactin subunit 1
Q9DGP9	predicted	ATP-dependent RNA helicase DDX25
P24346	predicted	Putative ATP-dependent RNA helicase an3
Q5FWQ6	predicted	Dynein assembly factor with WDR repeat domains 1
Q6GPB8	predicted	Lariat debranching enzyme A
A2VD92	predicted	ATP-dependent RNA helicase DDX1
Q6ING4	predicted	DEP domain-containing protein 1A
Q5XG41	predicted	Very-long-chain 3-oxoacyl-CoA reductase-A
Q7SYS6	predicted	Hydroxysteroid 11-beta-dehydrogenase 1-like protein B
Q6GN11	predicted	DIS3-like exonuclease 1
Q91790	predicted	Dual specificity protein phosphatase 1-A
Q6DCP6	predicted	Dymeclin
Q5HZQ8	predicted	Ethylmalonyl-CoA decarboxylase
P30151	predicted	Elongation factor 1-beta
Q91375	predicted	Elongation factor 1-gamma-B
Q90W58	predicted	Dual specificity protein phosphatase 1-B
O57383	predicted	DNA polymerase beta
P43690	predicted	Developmentally-regulated GTP-binding protein 1
Q0IH28	predicted	Dehydrogenase/reductase SDR family member 7B
Q52KD8	predicted	Chromatin modification-related protein MEAF6
Q640K6	predicted	Dihydropyrimidinase-related protein 3-B
Q4V837	predicted	Denticleless protein homolog A
Q7ZWS1	predicted	tRNA-dihydrouridine(47) synthase [NAD(P)(+)]-like
P17506	predicted	Elongation factor 1-alpha
P17507	predicted	Elongation factor 1-alpha, oocyte form
P17508	predicted	Elongation factor 1-alpha, oocyte form
Q9I8J6	predicted	Probable rRNA-processing protein EBP2
A9JS71	predicted	Enoyl-CoA hydratase domain-containing protein 3, mitochondrial
Q6INR1	predicted	Eukaryotic translation initiation factor 3 subunit J
Q1JQ73	predicted	ELAV-like protein 1-A
Q68EU8	predicted	ER membrane protein complex subunit 6
Q8AVU9	predicted	ER membrane protein complex subunit 2-B
Q66J51	predicted	Eukaryotic translation initiation factor 3 subunit I
Q6AX80	predicted	Bis(5'-adenosyl)-triphosphatase enpp4
Q6GR43	predicted	ER membrane protein complex subunit 4
Q7ZTM9	predicted	Eukaryotic translation initiation factor 3 subunit D
P13549	predicted	Elongation factor 1-alpha, somatic form
Q6DE14	predicted	Transcription factor E2F4
Q5PPY6	predicted	Eukaryotic translation initiation factor 3 subunit H
Q6PAB8	predicted	ER lumen protein-retaining receptor 1-A
A2VD95	predicted	Evolutionarily conserved signaling intermediate in Toll pathway, mitochondrial
Q6DJI8	predicted	Eukaryotic translation initiation factor 3 subunit G-A
Q91584	predicted	ELAV-like protein 3
Q5U259	predicted	ELAV-like protein 1-B
Q6INS3	predicted	ER membrane protein complex subunit 2-A
Q6GR16	predicted	Embryonic polyadenylate-binding protein B
P18755	predicted	Protein c-ets-1-A
Q91712	predicted	Protein c-ets-2-B
B7ZRU9	predicted	MDS1 and EVI1 complex locus protein EVI1-A
Q05AY2	predicted	Eukaryotic translation initiation factor 3 subunit E-A
Q641B2	predicted	Eukaryotic translation initiation factor 3 subunit G-B
Q569Z1	predicted	Eukaryotic translation initiation factor 3 subunit B
Q7ZYU8	predicted	Eukaryotic translation initiation factor 3 subunit M
Q91903	predicted	ELAV-like protein 2
Q66KH2	predicted	Endoplasmic reticulum-Golgi intermediate compartment protein 3
Q6GNI4	predicted	Eukaryotic translation initiation factor 3 subunit K
Q7SZT7	predicted	ELAV-like protein 4
P08734	predicted	Alpha-enolase
Q66JA8	predicted	Enhancer of polycomb homolog 2
Q569R5	predicted	Enolase-phosphatase E1
Q68ES4	predicted	ER lumen protein-retaining receptor 1-B
Q6DDP3	predicted	Ectonucleotide pyrophosphatase/phosphodiesterase family member 6
Q08B78	predicted	Endoplasmic reticulum lectin 1
Q6DD71	predicted	ERO1-like protein alpha
Q6GR35	predicted	Protein Simiate
Q4KLV7	predicted	Protein FAM50A-B
Q98SP8	predicted	Embryonic polyadenylate-binding protein A
P14629	predicted	DNA repair protein complementing XP-G cells homolog
P35615	predicted	Eukaryotic peptide chain release factor subunit 1
Q7ZX41	predicted	Guanine nucleotide-binding protein-like 3
A2VD83	predicted	Mannose-1-phosphate guanyltransferase beta-B
P38410	predicted	Guanine nucleotide-binding protein G(q) subunit alpha
Q4V7Z0	predicted	GPN-loop GTPase 3
Q68EY9	predicted	Mannose-1-phosphate guanyltransferase beta-A
O73819	predicted	Guanine nucleotide-binding protein subunit alpha-14
P27044	predicted	Guanine nucleotide-binding protein G(i) subunit alpha-1
P51121	predicted	Glutamine synthetase
Q6DKE9	predicted	Mannose-1-phosphate guanyltransferase alpha-A
P27045	predicted	Guanine nucleotide-binding protein G(k) subunit alpha (Fragment)
Q66KG5	predicted	Mannose-1-phosphate guanyltransferase alpha-B
P43444	predicted	Guanine nucleotide-binding protein subunit alpha-11
P24799	predicted	Guanine nucleotide-binding protein G(s) subunit alpha
Q6NU07	predicted	G patch domain and KOW motifs-containing protein
P38407	predicted	Guanine nucleotide-binding protein G(t) subunit alpha
Q6PA43	predicted	Glucosamine-6-phosphate isomerase 2
Q6GNT7	predicted	Golgin subfamily A member 5
A0JPI4	predicted	Golgi phosphoprotein 3-like B
P22232	predicted	rRNA 2'-O-methyltransferase fibrillarin
P70040	predicted	Flap endonuclease 1-A
Q6DDK2	predicted	Fatty acid desaturase 2
Q91837	predicted	Fascin
P70054	predicted	Flap endonuclease 1-B
Q91775	predicted	Fatty acid-binding protein, intestinal
Q7ZXS5	predicted	ER lumen protein-retaining receptor 2
O42580	predicted	ER lumen protein-retaining receptor 3
Q9W6K2	predicted	Exonuclease 1
Q66KE9	predicted	Protein FAM161A
Q6GR31	predicted	BRCA1-A complex subunit Abraxas
Q2VPH1	predicted	Protein FAM50A-A
Q7ZXF5	predicted	Fatty acyl-CoA reductase 1
Q90Z80	predicted	F-box only protein 5-A
Q6GPE5	predicted	Protein fem-1 homolog B
P19102	predicted	Protein c-ets-2-A
B7ZRM8	predicted	MDS1 and EVI1 complex locus protein EVI1-B
Q6DCD1	predicted	FGGY carbohydrate kinase domain-containing protein
Q4VYR7	predicted	Forkhead box protein P4
P49948	predicted	Ferritin heavy chain A
Q7SXA6	predicted	Ferritin heavy chain, oocyte isoform
Q9W707	predicted	Forkhead box protein F1-B
Q5W1J5	predicted	Forkhead box protein P1
Q4V7W2	predicted	F-box only protein 5-B
Q6DDU8	predicted	Fidgetin-like protein 1
O42123	predicted	Peptidyl-prolyl cis-trans isomerase FKBP1A
Q2T9K6	predicted	Protein fem-1 homolog C
P41157	predicted	Retroviral integration site protein Fli-1 homolog
Q4KLT6	predicted	Pre-mRNA-splicing regulator WTAP
P23773	predicted	GATA-binding factor 3
P79959	predicted	Guanine nucleotide-binding protein G(I)/G(S)/G(T) subunit beta-1
P17663	predicted	Ferritin heavy chain B
Q9PVZ3	predicted	Forkhead box protein C1-A
Q9PVY9	predicted	Forkhead box protein C2-A
Q9W706	predicted	Forkhead box protein F1-A
Q7ZTQ5	predicted	Fragile X mental retardation syndrome-related protein 1 homolog B
P51469	predicted	Glyceraldehyde-3-phosphate dehydrogenase
Q5W1J6	predicted	Forkhead box protein M1
Q7SXA5	predicted	Ferritin light chain, oocyte isoform
P23770	predicted	GATA-binding factor 2
P49844	predicted	Glucocorticoid receptor
Q68F54	predicted	Alpha-ketoglutarate-dependent dioxygenase FTO
Q32NP8	predicted	Forkhead box protein C1-B
Q9PVY8	predicted	Forkhead box protein C2-B
P51115	predicted	Fragile X mental retardation syndrome-related protein 1 homolog A
P10825	predicted	Guanine nucleotide-binding protein G(o) subunit alpha
Q8AVG9	predicted	Glutamyl-tRNA(Gln) amidotransferase subunit A, mitochondrial
Q7ZXY4	predicted	GATA zinc finger domain-containing protein 1
P06900	predicted	Histone H2B 1.2
P02302	predicted	Histone H3.3C
Q5PPU5	predicted	Golgi phosphoprotein 3-like A
Q68F37	predicted	Glycerol-3-phosphate acyltransferase 3
Q801R8	predicted	Glycerol-3-phosphate dehydrogenase 1-like protein
P84233	predicted	Histone H3.2
P02013	predicted	Hemoglobin subunit alpha-2
P02132	predicted	Hemoglobin subunit beta-1
Q6GM86	predicted	Histone H2AX
P06637	predicted	Hemoglobin subunit alpha-4
P02133	predicted	Hemoglobin subunit beta-2
Q6IRC8	predicted	Probable glutathione peroxidase 8-A
Q8JFZ2	predicted	Glutathione S-transferase P 1
Q6GM74	predicted	Histone H2A.V
P02281	predicted	Histone H2B 1.1
P06638	predicted	Hemoglobin subunit alpha-5
Q5U583	predicted	Probable glutathione peroxidase 8-B
P35668	predicted	Glutathione synthetase
P06897	predicted	Histone H2A type 1
Q91757	predicted	Glycogen synthase kinase-3 beta
Q66KF6	predicted	GPN-loop GTPase 2
P02012	predicted	Hemoglobin subunit alpha-1
P06636	predicted	Hemoglobin subunit alpha-3
P02137	predicted	Hemoglobin larval subunit beta-1
O57478	predicted	Ferrochelatase, mitochondrial
P06898	predicted	Histone H2A type 2
P70094	predicted	Histone H2A.Z-like
Q6IRL9	predicted	Histone deacetylase 3
Q6NTJ3	predicted	Serine/threonine-protein kinase greatwall
P62799	predicted	Histone H4
O73615	predicted	Heart- and neural crest derivatives-expressed protein 1
Q6PI79	predicted	Histone H3.3
P57101	predicted	Heart- and neural crest derivatives-expressed protein 2
Q91695	predicted	Probable histone deacetylase 1-A
Q6NU14	predicted	Heterogeneous nuclear ribonucleoprotein D-like-B
Q91766	predicted	Hepatocyte nuclear factor 4-alpha
Q7ZXQ3	predicted	Homocysteine-responsive endoplasmic reticulum-resident ubiquitin-like domain member 2 protein
Q6AZF8	predicted	High mobility group protein 20A
Q7ZX83	predicted	Heterogeneous nuclear ribonucleoprotein D-like-A
P19600	predicted	Heterogeneous nuclear ribonucleoprotein C
Q08B39	predicted	Hydroxyacid-oxoacid transhydrogenase, mitochondrial
P79926	predicted	Hepatocyte nuclear factor 4-beta
A5D8N7	predicted	Heat shock 70 kDa protein 14-A
Q9I8A9	predicted	Hypoxia-inducible factor 1-alpha
Q6DCM9	predicted	Hippocalcin-like protein 1
A2VDC2	predicted	3-hydroxyisobutyryl-CoA hydrolase, mitochondrial
P20715	predicted	3-hydroxy-3-methylglutaryl-coenzyme A reductase
P35993	predicted	Homeobox protein XHOX-7.1' (Fragment)
P09071	predicted	Homeobox protein Hox-A7
Q7ZXS3	predicted	Interferon regulatory factor 2-binding protein 2
P52170	predicted	Importin subunit alpha-5
P52297	predicted	Importin subunit beta
O57526	predicted	Insulin-like growth factor 2 mRNA-binding protein 3-B
P48597	predicted	Eukaryotic translation initiation factor 4E
A9ULY7	predicted	Intraflagellar transport protein 57 homolog
Q6NTW5	predicted	Inositol monophosphatase 3
Q7ZTK4	predicted	Eukaryotic translation initiation factor 2 subunit 1
Q04281	predicted	Homeobox protein XHOX-7.1 (Fragment)
P02827	predicted	Heat shock 70 kDa protein
P29219	predicted	Inositol monophosphatase 1
Q6GR45	predicted	Eukaryotic translation initiation factor 6
Q91771	predicted	Homeobox protein Hox-B7-A
P31272	predicted	Homeobox protein Hox-B9
Q6GR08	predicted	Eukaryotic translation initiation factor 4E type 3-A
Q6NRS1	predicted	Inhibitor of Bruton tyrosine kinase
A2VD93	predicted	Heat shock 70 kDa protein 14-B
Q6PAY8	predicted	Hydroxysteroid dehydrogenase-like protein 2
P20956	predicted	Ig heavy chain V region XIG8 (Fragment)
P20957	predicted	Ig heavy chain V region XIG14 (Fragment)
P04476	predicted	Homeobox protein Hox-B7-B
Q6PCG7	predicted	Interferon regulatory factor 2-binding protein-like B
Q5U526	predicted	Eukaryotic initiation factor 4A-III-A
P41154	predicted	Heat shock factor protein
O42226	predicted	Eukaryotic initiation factor 4A-III-B
Q6NU27	predicted	Eukaryotic translation initiation factor 4E type 3-B
Q5PQ71	predicted	Isochorismatase domain-containing protein 2
Q32N93	predicted	Inner centromere protein B
Q7ZXY0	predicted	Inositol-3-phosphate synthase 1-A
Q6DJM6	predicted	Integrator complex subunit 12
Q6NTP2	predicted	Iron-responsive element-binding protein 2
Q7ZX37	predicted	Bifunctional arginine demethylase and lysyl-hydroxylase JMJD6-B
Q68F70	predicted	Integrator complex subunit 4
Q6DDK5	predicted	Acetolactate synthase-like protein
Q4V847	predicted	Integrator complex subunit 8
Q91687	predicted	Integrin alpha-4
P52171	predicted	Importin subunit alpha-1
Q6DDT1	predicted	Inositol-3-phosphate synthase 1-B
Q3B8G7	predicted	Immediate early response 3-interacting protein 1
Q52L45	predicted	Leukocyte elastase inhibitor
Q91550	predicted	Interleukin enhancer-binding factor 3-A
O13024	predicted	Inner centromere protein A
Q06274	predicted	Integrin alpha-5
P12607	predicted	Integrin beta-1-B
P08802	predicted	Keratin, type I cytoskeletal 18-A
Q6GND3	predicted	Bifunctional arginine demethylase and lysyl-hydroxylase JMJD6-A
P08777	predicted	Keratin, type I cytoskeletal 47 kDa
P08778	predicted	Keratin, type I cytoskeletal 47 kDa
Q9DG02	predicted	Calcium/calmodulin-dependent protein kinase type II delta chain
Q640I9	predicted	Lysine-specific demethylase 2B
P28025	predicted	Kinesin-like protein KIF11-B
Q5M9B3	predicted	Integrin beta-like protein 1
Q8UVQ4	predicted	Transcriptional regulator Kaiso
Q32NS2	predicted	NF-kappa-B inhibitor-interacting Ras-like protein 2
Q9I869	predicted	Kinesin-like protein KIF22-A
P12606	predicted	Integrin beta-1-A
Q5M7C7	predicted	Protein jagunal homolog 1
Q7ZYL5	predicted	Kinesin-like protein KIF22-B
P08776	predicted	Keratin, type II cytoskeletal 8
Q6DCX3	predicted	BTB/POZ domain-containing protein kctd15
Q8AVD3	predicted	Adenylate kinase 2, mitochondrial
Q6DFF7	predicted	Kelch-like protein 25
P10665	predicted	Ribosomal protein S6 kinase 2 alpha
Q6GQJ2	predicted	Protein Jade-1
Q7SY65	predicted	Keratin, type I cytoskeletal 18-B
P67963	predicted	Casein kinase I isoform alpha
Q6GQ22	predicted	Kidney mitochondrial carrier protein 1
Q7ZX23	predicted	UMP-CMP kinase
Q91637	predicted	Kinesin-like protein KIF2A
Q91784	predicted	Chromosome-associated kinesin KIF4
Q91909	predicted	Mast/stem cell growth factor receptor-related protein Kit
Q6INL2	predicted	Kelch-like protein 30
Q5U504	predicted	Kelch-like protein 40
Q6GP17	predicted	Histone-lysine N-methyltransferase KMT5B-A
Q6NRH0	predicted	Kelch-like protein 12
Q498K9	predicted	Protein LSM14 homolog B-B
P28048	predicted	Lupus La protein homolog A
P28049	predicted	Lupus La protein homolog B
P21910	predicted	Lamin-L(II)
Q5RJX8	predicted	Histone-lysine N-methyltransferase KMT5B-B
A0A8M2	predicted	Protein LSM14 homolog A-A
P10999	predicted	Lamin-L(III)
Q99087	predicted	Low-density lipoprotein receptor 1
Q90ZL4	predicted	Lissencephaly-1 homolog
Q99088	predicted	Low-density lipoprotein receptor 2
P11048	predicted	Lamin-A
Q7LZQ8	predicted	Protein kinase C beta type
P09010	predicted	Lamin-L(I)
P42120	predicted	L-lactate dehydrogenase A chain
P42119	predicted	L-lactate dehydrogenase B chain
Q6DFF6	predicted	Kelch-like protein 20
Q5U575	predicted	Kelch-like protein 21
P10666	predicted	Ribosomal protein S6 kinase 2 beta
P37137	predicted	LIM/homeobox protein Lhx5
Q32NW2	predicted	Leukocyte receptor cluster member 8 homolog
Q4V838	predicted	Protein LTV1 homolog
Q6GR10	predicted	Macrophage erythroblast attacher
Q7ZXP1	predicted	Microtubule-associated protein RP/EB family member 2
Q7ZY35	predicted	Protein LLP homolog
P29674	predicted	LIM/homeobox protein Lhx1
Q8AVS8	predicted	Leucine-rich repeat-containing protein 59
Q6GP89	predicted	Protein LSM12 homolog
Q6PA72	predicted	Target of rapamycin complex subunit lst8
Q6GNW0	predicted	Leucine-rich repeat flightless-interacting protein 2
Q4KLV2	predicted	Leucine-rich repeat-containing protein 42
Q63ZR0	predicted	Magnesium transporter protein 1
Q5U534	predicted	Mitochondrial amidoxime-reducing component 1
Q498J7	predicted	Zygotic DNA replication licensing factor mcm6-A
Q6GPR9	predicted	Mediator of RNA polymerase II transcription subunit 7-B
Q5HZZ6	predicted	Mediator of RNA polymerase II transcription subunit 8-A
Q05404	predicted	Protein L-Myc-1-A
P55862	predicted	DNA replication licensing factor mcm5-A
Q91876	predicted	DNA replication licensing factor mcm7-A
Q7ZWV9	predicted	Methionine aminopeptidase 1
Q32N90	predicted	MBT domain-containing protein 1
P49739	predicted	Maternal DNA replication licensing factor mcm3
Q5F310	predicted	DNA helicase MCM8
Q03414	predicted	Myocyte-specific enhancer factor 2A homolog
B0F0H3	predicted	Probable E3 ubiquitin-protein ligase makorin-2
P35805	predicted	Protein L-Myc-1-B
Q6INP8	predicted	Mediator of RNA polymerase II transcription subunit 1
O42149	predicted	Protein mago nashi homolog
Q6NTR1	predicted	Methyltransferase-like protein 13
Q6P431	predicted	MAP kinase-interacting serine/threonine-protein kinase 2
O13065	predicted	Matrix metalloproteinase-18
Q6NU56	predicted	N6-adenosine-methyltransferase subunit METTL14
Q10835	predicted	Collagenase 3 (Fragment)
Q5EAW4	predicted	Protein MCM10 homolog
Q5XK83	predicted	DNA replication licensing factor mcm4-A
Q6PCI7	predicted	DNA replication licensing factor mcm5-B
Q5FWY4	predicted	Maternal DNA replication licensing factor mcm6
Q03413	predicted	Myocyte-specific enhancer factor 2D homolog
Q6GNT9	predicted	Protein MEMO1
Q7ZY18	predicted	Zygotic DNA replication licensing factor mcm6-B
Q9I8S2	predicted	mRNA cap guanine-N7 methyltransferase
Q76BK2	predicted	Macrophage migration inhibitory factor
P55861	predicted	DNA replication licensing factor mcm2
Q3B8I4	predicted	Mediator of RNA polymerase II transcription subunit 7-A
Q6DD30	predicted	Mediator of RNA polymerase II transcription subunit 8-B
Q7ZYG5	predicted	Protein MAK16 homolog B
Q7ZXZ0	predicted	Zygotic DNA replication licensing factor mcm3
Q7ZXB1	predicted	DNA replication licensing factor mcm7-B
Q91821	predicted	Maternal embryonic leucine zipper kinase
Q7T105	predicted	Mesoderm induction early response protein 1
P26696	predicted	Mitogen-activated protein kinase 1
Q8QHK8	predicted	Mitogen-activated protein kinase 8
P47812	predicted	Mitogen-activated protein kinase 14
Q3KPP4	predicted	2-acylglycerol O-acyltransferase 1
Q8AYC1	predicted	Myocardin-related transcription factor B
Q6GLT5	predicted	Probable E3 ubiquitin-protein ligase makorin-1
Q11005	predicted	Stromelysin-3
Q7SYS2	predicted	MKI67 FHA domain-interacting nucleolar phosphoprotein-like
Q6GM59	predicted	Monocarboxylate transporter 12
O93470	predicted	Matrix metalloproteinase-21
Q9YGW0	predicted	MAP kinase-interacting serine/threonine-protein kinase 1
Q6DCX5	predicted	Proton-coupled folate transporter
Q4V7R2	predicted	GPI mannosyltransferase 3
Q6NU47	predicted	Serine/threonine-protein kinase pdik1l-A
Q6DF78	predicted	Pyridoxal-dependent decarboxylase domain-containing protein 1
P48676	predicted	Peripherin
Q7ZY69	predicted	Pescadillo homolog
Q0IHB0	predicted	PHD finger protein 23B
Q5FWM4	predicted	Serine/threonine-protein phosphatase PGAM5, mitochondrial
Q91822	predicted	Serine/threonine-protein kinase pim-3
P18248	predicted	Proliferating cell nuclear antigen
P26619	predicted	Platelet-derived growth factor receptor alpha
Q63ZP1	predicted	PHD finger protein 10
Q6GM65	predicted	Phospholipase A-2-activating protein
Q6PB03	predicted	Phospholipase D3
P70032	predicted	Serine/threonine-protein kinase PLK1
P30998	predicted	Junction plakoglobin
P47840	predicted	40S ribosomal protein S12
Q6AZJ9	predicted	40S ribosomal protein S21
P49393	predicted	40S ribosomal protein S13
Q9DE33	predicted	Septin-2A
Q6IRQ5	predicted	Septin-8-B
O57683	predicted	Splicing factor 3B subunit 1
Q6GQ82	predicted	SWI/SNF-related matrix-associated actin-dependent regulator of chromatin subfamily B member 1
P62323	predicted	Small nuclear ribonucleoprotein Sm D3
Q6INA9	predicted	Histone-lysine N-methyltransferase SETDB1
Q6GLY8	predicted	Serine/threonine-protein kinase Sgk1-B
A5D8M6	predicted	Ribosome maturation protein SBDS
Q6GNF1	predicted	Nucleoporin seh1-B
P79943	predicted	Histone RNA hairpin-binding protein
Q6NU51	predicted	SH3 domain-binding protein 4-B
Q02225	predicted	Ski oncogene
Q71U00	predicted	S-phase kinase-associated protein 1
O93308	predicted	Structural maintenance of chromosomes protein 1A
P50533	predicted	Structural maintenance of chromosomes protein 2
Q9PW73	predicted	Cytoskeletal protein Sojo
O57686	predicted	Small ubiquitin-related modifier 1-A
Q6DDY6	predicted	Sorting nexin-31
P13926	predicted	Superoxide dismutase [Cu-Zn] A
Q6GLZ5	predicted	Septin-7
Q6GPN6	predicted	Serine/threonine-protein kinase Sgk1-A
Q6NU22	predicted	SH3 domain-binding protein 4-A
Q6GN68	predicted	N-lysine methyltransferase SMYD2-B
Q6DDU5	predicted	Small acidic protein
O93309	predicted	Structural maintenance of chromosomes protein 3
Q805A1	predicted	Structural maintenance of chromosomes protein 5
P09381	predicted	Single-stranded DNA-binding protein 1-B, mitochondrial
Q6IVY4	predicted	Protein phosphatase Slingshot homolog
Q9DGN0	predicted	Cohesin subunit SA-2
Q6DDH6	predicted	Histone deacetylase complex subunit SAP130-A
Q5HZ97	predicted	Transcription elongation factor SPT4
Q7ZXV5	predicted	N-lysine methyltransferase SMYD2-A
Q4V7P7	predicted	Sorting nexin-30
O42342	predicted	Transcription factor Sox-7
Q6SKR5	predicted	Kinetochore protein Spc25
Q6DF94	predicted	Spindle and centriole-associated protein 1
Q6P9I7	predicted	Structural maintenance of chromosomes protein 6
P36378	predicted	SPARC
Q7ZY31	predicted	Sepiapterin reductase
Q9W602	predicted	FACT complex subunit SSRP1
Q3KQD1	predicted	Pre-mRNA-splicing factor SLU7
Q6NRT3	predicted	WD40 repeat-containing protein SMU1
Q6GPQ4	predicted	SET and MYND domain-containing protein 5
Q6PF47	predicted	Selenide, water dikinase 1
Q498L2	predicted	SAFB-like transcription modulator
P50532	predicted	Structural maintenance of chromosomes protein 4
Q7ZXK3	predicted	Signal transducer and activator of transcription 3.2
Q7SZ22	predicted	Small ubiquitin-related modifier 3
Q8AVQ6	predicted	Pre-mRNA-splicing factor syf2
Q90ZH8	predicted	Transcription factor Sox-18A
P40647	predicted	Transcription factor Sox-5
Q5M7C3	predicted	Histone deacetylase complex subunit SAP130-B
P40649	predicted	Transcription factor Sox-13
B1H1X4	predicted	Serrate RNA effector molecule homolog A
P09380	predicted	Single-stranded DNA-binding protein 1-A, mitochondrial
Q6GLQ1	predicted	Serpin B5
Q9PVX8	predicted	Signal transducer and activator of transcription 3.1
Q63ZM7	predicted	STAM-binding protein-like
Q9DGN1	predicted	Cohesin subunit SA-1
Q2XWK0	predicted	Synaptic vesicle 2-related protein
Q90ZH7	predicted	Transcription factor Sox-18B
Q6AZG6	predicted	Phenylalanine--tRNA ligase alpha subunit A
Q7ZWR2	predicted	Cysteine--tRNA ligase, cytoplasmic
Q7SYV0	predicted	Phenylalanine--tRNA ligase alpha subunit B
Q03123	predicted	General transcription factor IIF subunit 2
Q66IZ5	predicted	Transcriptional adapter 3-B
Q5EAW9	predicted	Transcription initiation factor TFIID subunit 3
Q2T9I9	predicted	Protein TASOR
Q7ZX51	predicted	Tyrosine--tRNA ligase, cytoplasmic
P30883	predicted	Tubulin beta-4 chain
Q6DDT6	predicted	THAP domain-containing protein 1 B
Q6IR68	predicted	THAP domain-containing protein 11
Q5U560	predicted	THAP domain-containing protein 1 A
Q7ZXW9	predicted	mRNA decay activator protein ZFP36L2-A
P15204	predicted	Thyroid hormone receptor alpha-A
Q0IHI7	predicted	THAP domain-containing protein 5
P18119	predicted	Thyroid hormone receptor beta-B
Q4V7N4	predicted	Translation machinery-associated protein 16
Q4V860	predicted	Transcription factor CP2
P17247	predicted	Transforming growth factor beta-2
P18115	predicted	Thyroid hormone receptor alpha-B
P18117	predicted	Thyroid hormone receptor beta-A
Q6DDZ9	predicted	TLD domain-containing protein 1
P27088	predicted	DNA repair protein complementing XP-A cells homolog
Q5U4A3	predicted	WAS protein family homolog 1
Q6GPP0	predicted	WD repeat-containing protein 70
Q7ZWU5	predicted	WD repeat domain phosphoinositide-interacting protein 2
P08045	predicted	Zinc finger protein Xfin
Q58E77	predicted	WD repeat-containing protein 82-B
O13046	predicted	WD repeat and HMG-box DNA-binding protein 1
Q6DCN1	predicted	WD repeat domain phosphoinositide-interacting protein 1
B7ZSG3	predicted	Wilms tumor protein homolog A
A5D8Q0	predicted	E3 ubiquitin-protein ligase XIAP
Q5FWK6	predicted	Protein wntless homolog B
Q6GNJ8	predicted	Vacuolar protein sorting-associated protein 72 homolog
Q6DCV0	predicted	WD repeat domain phosphoinositide-interacting protein 4
Q6DFC6	predicted	WD repeat-containing protein 75
Q8AYK6	predicted	Wee1-like protein kinase 1-A
Q9I8H3	predicted	V-type proton ATPase subunit F (Fragment)
P24790	predicted	Vimentin-4
Q6GP62	predicted	Vacuolar protein sorting-associated protein 29
P35617	predicted	Low molecular weight neuronal intermediate filament
Q68F45	predicted	WD repeat domain phosphoinositide-interacting protein 3
Q66IZ4	predicted	Protein wntless homolog A
P21573	predicted	Nuclease-sensitive element-binding protein 1
Q00436	predicted	B box-binding protein
Q4FZQ0	predicted	Protein YIF1B-B
Q6GN58	predicted	Protein YIF1B-A
Q08AZ1	predicted	Zinc finger CCCH domain-containing protein 14
A1L2T6	predicted	Zinc finger CCHC domain-containing protein 7
Q66J85	predicted	AN1-type zinc finger protein 3 homolog
Q9YIB7	predicted	Zinc finger protein ZIC 2-B
P18743	predicted	Oocyte zinc finger protein XlCOF2 (Fragment)
A1L2U9	predicted	Zinc finger and BTB domain-containing protein 8A.1-B
P18714	predicted	Gastrula zinc finger protein xFG20-1
A2RV70	predicted	DBIRD complex subunit ZNF326
Q5I020	predicted	Zinc transporter 8
P18739	predicted	Oocyte zinc finger protein XlCOF10 (Fragment)
Q7ZWZ4	predicted	Zinc finger and BTB domain-containing protein 18.2
Q6DD06	predicted	Zinc finger CCCH domain-containing protein 15
P18715	predicted	Gastrula zinc finger protein XlCGF26.1 (Fragment)
P18718	predicted	Gastrula zinc finger protein xLCGF3.1 (Fragment)
P18723	predicted	Gastrula zinc finger protein XlCGF48.2 (Fragment)
P18726	predicted	Gastrula zinc finger protein XlCGF51.1A (Fragment)
P18731	predicted	Gastrula zinc finger protein XlCGF62.1 (Fragment)
P18744	predicted	Oocyte zinc finger protein XlCOF20 (Fragment)
P18749	predicted	Oocyte zinc finger protein XlCOF6 (Fragment)
P18751	predicted	Oocyte zinc finger protein XlCOF7.1 (Fragment)
P18753	predicted	Oocyte zinc finger protein XlCOF8.4 (Fragment)
A1L3M3	predicted	Y+L amino acid transporter 2
Q0IH98	predicted	Zinc finger and BTB domain-containing protein 8A.1-A
Q801P1	predicted	Zinc finger and BTB domain-containing protein 18
P18722	predicted	Gastrula zinc finger protein XlCGF46.1 (Fragment)
P18733	predicted	Gastrula zinc finger protein XlCGF66.1 (Fragment)
Q91689	predicted	Zinc finger protein ZIC 2-A
P18716	predicted	Gastrula zinc finger protein XlCGF28.1 (Fragment)
A8WH57	predicted	LOC100127263 protein
Q7SZU7	predicted	Alpha 1,3/4 fucosyltransferase Lewis 1
Q6GNE9	predicted	LOC443665 protein (Fragment)
Q802A7	predicted	Cbx5-prov protein
Q91597	predicted	Anti-dorsalizing morphogenetic protein 1
Q9I8H8	predicted	RALA protein
B7ZPA5	predicted	Vitamin D (1,25-dihydroxyvitamin D3) receptor
Q7ZX19	predicted	Calponin
Q6IRM6	predicted	LOC397786 protein
Q7T2H4	predicted	Ca2+/calmodulin-dependent protein kinase I-like protein
B7ZR39	predicted	Integrin alphaV subunit
Q6GM69	predicted	Uncharacterized protein
Q9DEC2	predicted	Pepsinogen A
Q9IA93	predicted	mRNA-capping enzyme
A1E8I5	predicted	Anti-dorsalizing morphogenetic protein-2
Q6GPR8	predicted	Dynein light chain dlc8a
P79956	predicted	Nck protein
B7ZR52	predicted	LOC397861 protein
Q91753	predicted	Phosphotransferase
Q6IP34	predicted	MGC78985 protein
Q7T063	predicted	CanB protein
B7ZRX3	predicted	Receptor protein serine/threonine kinase
B7ZQM3	predicted	Small ubiquitin-related modifier
Q6GNS4	predicted	Phosphoglycerate mutase
Q7T3M0	predicted	Myosin light chain 1v
Q68FI4	predicted	Actin-related protein 2/3 complex subunit 5
B7ZQS1	predicted	SRF-related protein (Clone SL-1)
Q8AYR3	predicted	CaM-KI protein
Q5HZN4	predicted	Heterotrimeric guanine nucleotide binding protein subunit alpha-13
Q6IP14	predicted	MGC79034 protein
E7DCH4	predicted	Putative uncharacterized protein (Fragment)
Q6J1M1	predicted	Rap 1A GTPase
Q7ZX24	predicted	MGC68804 protein
Q9PWM7	predicted	Protein kinase Cdc7
B1GX82	predicted	PAK3a protein
Q6GR58	predicted	Malate dehydrogenase
Q66JB2	predicted	Uncharacterized protein
B7ZQ38	predicted	Sjogren syndrome antigen A2 (60kDa, ribonucleoprotein autoantigen SS-A/Ro)
Q7ZX67	predicted	Rap 2A GTPase
O42338	predicted	Receptor protein serine/threonine kinase
Q6GP76	predicted	MGC80628 protein
Q6GNJ2	predicted	Cytochrome P450 family 26 subfamily A polypeptide 1
B7ZPP0	predicted	Calcium/calmodulin-dependent protein kinase II delta12 subunit
Q9DEC3	predicted	Pepsinogen C
Q7ZYM4	predicted	Snurportin-1
Q91696	predicted	Activin D
B7ZS97	predicted	Aryl hydrocarbon receptor
Q4QR44	predicted	MGC114789 protein
Q9W745	predicted	COUP transcription factor 1
Q6NU16	predicted	MGC81333 protein
Q8AUR4	predicted	MGC52923 protein
Q9YHC4	predicted	Pc1 protein
A1L3N8	predicted	Fructose-bisphosphate aldolase
Q6XV80	predicted	Nibrin
B7ZRN7	predicted	Bone morphogenetic protein 2 B
Q7SZB7	predicted	60S ribosomal protein L18a
Q802C4	predicted	BRD7 protein
Q6GQG5	predicted	LOC398546 protein
B7ZPR5	predicted	XFD-13 protein
Q7ZZY7	predicted	Rae1/Gle2
Q0IH88	predicted	Actin-related protein 2/3 complex subunit 2
Q91832	predicted	LOC397771 protein
B7ZPG6	predicted	40S ribosomal small subunit protein S10
Q7ZXJ2	predicted	Noa36-pending protein
Q91625	predicted	Cytoplasmic myosin II regulatory light chain
Q68EX2	predicted	MGC84227 protein
Q8QGA3	predicted	TRH4
Q8AYR2	predicted	CaM-KIa protein
Q66KN4	predicted	Mitochondrial NADH dehydrogenase ubiquinone 1 alpha subcomplex 13
Q9W7M7	predicted	L-lactate dehydrogenase
Q6NTQ7	predicted	MGC83093 protein
Q8QFW7	predicted	Ribosomal protein L34
O93250	predicted	Contactin A
O12997	predicted	Fast skeletal troponin C beta
Q9DEZ4	predicted	Centrin 3
Q801T0	predicted	LOC398083 protein (Fragment)
Q76LD3	predicted	DNA polymerase delta p66 subunit
Q7ZZX6	predicted	Mitogen-activated protein kinase
Q7ZYU9	predicted	Tubulin alpha chain
Q5U582	predicted	LOC495340 protein
Q91703	predicted	Bone morphogenetic protein 4
A1L3F1	predicted	LOC398558 protein (Fragment)
Q91792	predicted	MLC1f/3f protein
Q91663	predicted	Dual specificity protein phosphatase
Q6J1M0	predicted	MGC80662 protein
B7ZRU4	predicted	Homeobox protein
B7ZQF5	predicted	Uncharacterized protein
Q6GLV6	predicted	MGC84180 protein
Q8UVS0	predicted	Antithrombin
Q7ZYJ8	predicted	Sec13l1 protein
O13011	predicted	Alpha 01 subunit of heterotrimeric GTP-binding protein
Q7ZWT1	predicted	Profilin
Q6DTN6	predicted	Peptidyl-prolyl cis-trans isomerase
Q8AWZ5	predicted	Flot1a protein
Q68FK0	predicted	p450 aromatase A
Q8AVD6	predicted	Mylpf-prov protein
Q9PTN1	predicted	Ribosomal protein S6 kinase
Q8AVP6	predicted	Gnb2l1-prov protein
Q52MA0	predicted	MGC98504 protein
Q7SZU2	predicted	Gnb3 protein
Q7ZUA7	predicted	Ectoderm neural cortex related-3
Q90XQ9	predicted	Claudin
Q6IRQ1	predicted	70 kDa peroxisomal membrane protein
Q7ZXF8	predicted	MGC53121 protein
Q8QHK7	predicted	MAPK kinase 7
Q6DEE1	predicted	Peptidyl-prolyl cis-trans isomerase
Q6INZ2	predicted	MGC69098 protein
B1WBD2	predicted	DEADSouth RNA helicase
Q6GQB3	predicted	MGC80194 protein
Q8AWF8	predicted	Darmin protein
Q6GR62	predicted	MGC78968 protein
Q7ZYB0	predicted	Rab5a-prov protein
B7ZQQ7	predicted	SLC12A8 cation-chloride cotransporter
Q6NTS8	predicted	MGC68763 protein
Q7ZX48	predicted	DECD-box RNA helicase
Q8UWG4	predicted	LOC100137613 protein
Q8UW99	predicted	Galectin
A1L2W8	predicted	LOC100036974 protein
Q7ZWY1	predicted	MGC52893 protein
Q9PWJ9	predicted	Mothers against decapentaplegic homolog
Q6GQB7	predicted	MGC80185 protein
Q4QR35	predicted	LOC446231 protein
A1DPK7	predicted	Actin-related protein 2/3 complex subunit 3
Q8AYP1	predicted	MBD3 protein
Q66KP7	predicted	MGC85550 protein
A9JS89	predicted	LOC100127339 protein
Q7ZTB9	predicted	Galectin
Q91860	predicted	TFIIS elongation factor
Q6PA18	predicted	Transmembrane 9 superfamily member (Fragment)
Q9W761	predicted	Rho6 protein
P79935	predicted	Mad2l1 protein
B7ZQ61	predicted	Cathepsin E1
Q90ZM0	predicted	Translocating chain-associated membrane protein
B7ZP59	predicted	Homeobox protein
Q8UVW8	predicted	SNF1-like protein AMPK
Q5U5E1	predicted	Uncharacterized protein
B7ZQV8	predicted	XrpFIbeta1
O57475	predicted	Mothers against decapentaplegic homolog
Q7ZX47	predicted	MGC53710 protein
Q8JIS7	predicted	Synaptosomal-associated protein
A1DPK8	predicted	Tropomodulin
Q6IRB9	predicted	MGC78835 protein
Q9PWG8	predicted	Coronin
Q91787	predicted	Proteasome subunit beta type
Q6INT4	predicted	MGC80362 protein
Q7ZYU2	predicted	LOC398455 protein (Fragment)
B7ZSH2	predicted	Ldlr2-a protein
Q8AVF6	predicted	ADP ribosylation factor 1
B7ZRJ2	predicted	Heart and neural crest derivatives expressed 1
Q2PBC2	predicted	G-protein coupled receptor
Q6IP33	predicted	MGC78986 protein
Q8QFR5	predicted	CXCR2 like protein
Q6AZQ2	predicted	Ilk protein
Q9DE30	predicted	Developmental regulator
Q9PT59	predicted	MGC85513 protein
Q6GR63	predicted	MGC78967 protein
Q8QFX3	predicted	Myeloperoxidase, peroxidase 2
Q6DE46	predicted	ADP ribosylation factor 6
B7ZRQ5	predicted	Cryaa-A protein
Q56R95	predicted	UDP-glucose 6-dehydrogenase
Q9I957	predicted	LOC397826 protein
B7ZPK2	predicted	Arf4 protein
Q6DEC2	predicted	MGC78962 protein
Q90ZP1	predicted	Myosin light chain 1av
O42475	predicted	Receptor protein serine/threonine kinase
B7ZSG8	predicted	Uncharacterized protein
Q5HZN6	predicted	LOC496348 protein
Q7ZSX4	predicted	NIMA-family kinase Nek6
Q68KF8	predicted	Spc6A protein
Q6INC9	predicted	Histone H2A
A8WH53	predicted	LOC100127259 protein
Q91706	predicted	Fast skeletal muscle beta-tropomyosin
B7ZQ80	predicted	Neuropeptide Y receptor Y1, NPY/PYY receptor Y1
Q7ZYS9	predicted	Tetraspanin
B7ZRX7	predicted	Sodium/potassium-transporting ATPase subunit alpha
A0AUU1	predicted	DNA mismatch repair protein MutL-homolog 1
Q6JRV6	predicted	Reticulon
Q8AVT6	predicted	MGC52847 protein
B7ZS59	predicted	LOC397792 protein
Q7ZXE3	predicted	Prp8bp-pending-prov protein
Q7ZYM1	predicted	Arginase
Q66KY8	predicted	Heat shock protein 27
Q7ZX09	predicted	Sodium/potassium-transporting ATPase subunit beta
Q90XS5	predicted	Kruppel-like transcription factor neptune
Q32NH3	predicted	LOC733412 protein (Fragment)
Q7ZT48	predicted	DNA replication complex GINS protein SLD5
Q7T3L9	predicted	MLC1v' protein
Q7ZWT4	predicted	Sodium/potassium-transporting ATPase subunit beta
Q8AVI1	predicted	Gmds protein
Q6INK7	predicted	Prkar1a protein
Q6GLJ9	predicted	MGC84790 protein
Q5USC3	predicted	Membrane type-1 matrix metalloproteinase 14
O42339	predicted	Receptor protein serine/threonine kinase
Q8UW77	predicted	XEB1B
Q90WN3	predicted	CAMP-dependent protein kinase catalytic subunit alpha
Q6NS13	predicted	Rap 2B GTPase
Q9W696	predicted	Ets transcription factor
B7ZSD3	predicted	Erg gene (Erg_E)
Q9W672	predicted	C3H-2 protein
B7ZRV1	predicted	Matrix metalloproteinase 21
Q9YI88	predicted	Cytochrome P450
Q9I9M9	predicted	Adenine nucleotide translocase
P70071	predicted	Nucleoside diphosphate kinase
Q8AVT7	predicted	Sec61b protein
Q90XS4	predicted	Serine/threonine-protein kinase PLK
Q90X16	predicted	Annexin
Q505N3	predicted	Smarcd1 protein (Fragment)
Q8AVS1	predicted	Ahsa1 protein
Q9W5Z7	predicted	L-lactate dehydrogenase
Q6IU13	predicted	NIMA-family kinase Nek7
Q7ZYL1	predicted	Proteasome subunit beta type
Q91580	predicted	Sodium/potassium-transporting ATPase subunit beta
Q5ID20	predicted	LOC496402 protein
A8WH39	predicted	LOC100127246 protein
Q9DEX5	predicted	ALDH1A2 protein
Q6PB23	predicted	Reticulon
Q6DCI0	predicted	Carboxylic ester hydrolase
Q8AX85	predicted	RNA-binding protein VgRBP71
Q6GR46	predicted	MGC80063 protein
A9JSS1	predicted	LOC100127274 protein
Q6AZV3	predicted	MGC78885 protein
B7ZPR8	predicted	Bone morphogenetic protein 4
Q92140	predicted	Serine/threonine-protein phosphatase
Q5I000	predicted	LOC496306 protein
B7ZQK2	predicted	Alpha 1,3/4 fucosyltransferase Lewis 2
B7ZQZ8	predicted	Integrin beta
A4UAU8	predicted	Matrix metalloproteinase 20
Q9IB66	predicted	Caspase-6
Q76FS4	predicted	Developmentally regulated GTP-binding protein drg2
Q7M567	predicted	Glutamine synthetase
B7ZR75	predicted	PMR-1 protein
B7ZSB1	predicted	Uncharacterized protein
Q63ZT4	predicted	Beta-catenin protein
B7ZRQ4	predicted	Metalloprotease/disintegrin xMDC16
P87496	predicted	Mel-1c(B) melatonin receptor
Q66KU9	predicted	MGC85411 protein
Q9I8J5	predicted	Csrp3-A-prov protein
B7ZPU8	predicted	Zic family member 5
B7ZRU1	predicted	Chromobox homolog 4 (Polycomb)
Q8UUP4	predicted	XGadd45-gamma protein
Q9I987	predicted	High mobility group HMG-17
Q66J79	predicted	MGC81679 protein
Q8AXC5	predicted	Fibroblast growth factor
Q6P413	predicted	MGC68706 protein
Q8AVD7	predicted	Ndufv1 protein
A9JS34	predicted	LOC414599 protein
B7ZRM1	predicted	Synapsin IIa
Q7ZX00	predicted	Importin subunit alpha
Q8AVT9	predicted	Arpc1a protein
O57468	predicted	14-3-3 protein epsilon
Q8AVZ5	predicted	MGC52856 protein
B7ZQJ2	predicted	Fatty acid binding protein 2, intestinal
Q90YE5	predicted	Mothers against decapentaplegic homolog
O12999	predicted	Proteasome subunit beta type
Q6IP38	predicted	MGC78980 protein
Q7ZXC2	predicted	ARF related-like protein 5
O57459	predicted	Mothers against decapentaplegic homolog
A9JS28	predicted	LOC100127294 protein
Q91980	predicted	LOC594866 protein
Q6NS10	predicted	MGC78870 protein
Q7ZTR5	predicted	Tetraspanin
Q6IP37	predicted	MGC78981 protein
Q6NRM4	predicted	Tetraspanin
Q7ZWY0	predicted	MGC52896 protein
Q8QGW5	predicted	Klf2 protein
Q9PWG7	predicted	Coronin
O12998	predicted	Cardiac troponin C
Q91866	predicted	Tm7 protein
Q4V7R9	predicted	Uncharacterized protein
Q8AXM1	predicted	Synaptosomal-associated protein
Q6NU38	predicted	LOC414721 protein (Fragment)
Q5RJI8	predicted	LOC495841 protein (Fragment)
Q6DE33	predicted	Uqcrc2 protein
Q92137	predicted	Phosphoinositide phospholipase C
Q6AZJ3	predicted	Napb protein
Q7ZT10	predicted	MGC53561 protein
Q505M7	predicted	LOC733389 protein (Fragment)
A8WH55	predicted	LOC100127261 protein
Q6GNT6	predicted	Dehydrogenase/reductase 3
Q7T0S0	predicted	Core histone macro-H2A
Q91595	predicted	Serine/threonine-protein kinase receptor
Q801N5	predicted	Mpo-A protein (Fragment)
B7ZRF3	predicted	DNA polymerase
Q7ZYT3	predicted	Rpls3-b protein
B7ZQX4	predicted	Importin subunit alpha
Q640W4	predicted	Synaptosomal-associated protein
Q91758	predicted	Serine/threonine-protein kinase SBK1
Q7ZXU7	predicted	MGC52842 protein
Q91632	predicted	BTEB
Q92129	predicted	Cytochrome P-450
Q6GM35	predicted	Stau1 protein
Q7T0Y5	predicted	Acads protein
Q8AWZ4	predicted	Flot1c protein
Q6NTZ3	predicted	MGC81403 protein
[truncated: 4,626 more rows]

## Sheet: Drosophila melanogaster
UNIPROT_ID	identified by MSMS / predicted	DESCRIPTION
[truncated: 15,168 more rows]

[truncated: 2 more sheets: Arabidopsis thaliana, Saccharomyces cerevisiae]
